# Supplementary material for: Evolution within a language: environmental differences contribute to divergence of dialect groups
Source: BMC Evol Biol. 2018 Sep 3;18:132. doi: 10.1186/s12862-018-1238-6 (PMC6122686; doi:10.1186/s12862-018-1238-6)
Supplement: Supplementary file 2 — Environmental, cultural and administrative data used in the analyses of municipal dialects. Raw data of 40 environmental and cultural variables (sheet 1), and binary data on administrative history (sheet 2) used in the analyses of municipal dialects in 471 municipalities. (XLS 805 kb) [file 12862_2018_1238_MOESM2_ESM.xls]

## Sheet: MunDia_40_raw_env_cult_variabl
Municipality	PROJECT_ID	MEANTEMP	RAINFALL	RAINYDAYS	SNOWDEPT	SNOWYDAYS	FORESTGROW	FGROWSTOCK	FORESTPROD	AREA	MEANHEIG	LAKEPERC	RIVERPERC	MORAIPERC	CLAYPERC	GRAVELPERC	ROCKPERC	PEATPERC	HEATSUM	FORESTPERC	FIELDPERC	BIRTHRATE	DEATHRATE	INFAMORT	MEADOWS	FORESTWAS	SLASHBURN	INHABUILD	NOCHIMNEY	IMMIG	EMIG	FINNSPEAK	SWESPEAK	POPNUMBER	POPDENS	FARMEDPERC	POPINCR	POPDECR	POPCHANG	INCOME	TAXES
Ahlainen	1	3.72603	537.665	96.68539	41.7056	132.421	2.50467	68.4093	3.50363	18475	15.5975	3.378187879	16.99827976	64.39962082	19.70869538	4.896130411	4.250163198	3.611526877	1149.359985	65.003	10.6367	41.238253	20.895522	96.7366	6.5	85.3	0	7	0	15.588723	24.212272	3142	476	3618	0.195832206	8.2	56.826976	45.107794	11.719182	12.46054862	99.75558638
Alahärmä	2	2.38549	543.933	99.92422	43.9321	149.154	1.60564	50.8953	2.79631	25990	41.712	0.274895494	19.65218725	38.44567359	32.88106071	11.29092309	8.869936845	8.512405765	1106.040039	64.9965	31.8864	56.928527	35.799125	125.768	2.1	64.7	0.01	19	0	24.255053	21.379454	4682	117	4799	0.184647942	33.2	81.18358	57.178579	24.005001	8.651548981	80.90831705
Aitolahti	3	3.1615	637.209	111.3218	50.3183	149.019	3.19406	88.4265	4.47542	14082	115.83	29.73952414	15.85118536	22.25667573	16.38836044	1.056637766	24.43828657	7.289057026	1207.680054	75.0764	32.5253	44.206009	24.635193	106.714	0.7	75.7	0	16	0	45.407725	48.755365	459	7	466	0.03309189	23.6	89.613734	72.875536	17.596567	27.95475886	191.1037132
Alajärvi	4	1.9287	503.818	102.0858	52.7678	155.547	1.76958	64.8505	2.49161	76967	129.088	4.546635278	13.20682542	52.02136929	11.00318072	5.824082069	5.410667196	21.50854358	1057.790039	70.275	11.8205	50.617284	21.340388	108.373	0.5	89.5	0	6	0	15.255732	18.342152	4532	4	4536	0.058934348	10	65.873016	39.68254	26.190476	8.99198518	104.2263052
Akaa	5	3.47004	552.422	109.6623	42.3039	142.794	3.00199	105.353	4.4999	13130	100.752	9.047586354	13.7579627	39.24528235	23.5568161	9.422687973	1.257963127	17.45645468	1200.73999	75.277	36.293	36.177778	18.311111	118.465	1.2	68.7	0.3	6	0	51.644444	46.933333	1572	48	1620	0.123381569	30.1	87.822222	65.244444	22.577778	40.07806537	283.7765057
Angelniemi	7	4.29868	635.677	111.1908	37.3353	121.446	2.88003	70.6771	3.49479	6497	28.875	0	0	30.98890094	38.70513762	0.011804523	30.29415691	0	1340.599976	65.0498	20.5381	38.90866	18.505338	89.2473	0.6	72.5	0	8	0	84.934757	87.069988	805	38	843	0.129752193	26.9	123.843416	105.575326	23.013049	23.35789801	195.983209
Anjala	8	3.84196	594.636	110.0008	60.6598	152.627	3.23536	84.4623	4.49707	14890	37.4483	1.284739914	7.925193887	30.54824332	39.42948426	7.197370903	12.04785922	3.201624894	1268.130005	65.1073	22.1541	33.635971	20.146995	91.405	6.6	70.6	0	6	0	24.556853	39.083441	2271	41	2313	0.155339154	22.8	58.192823	59.230437	2.421098	25.90180564	153.5574153
Antrea	9	3.33194	626.791	115.1409	59.635	160.269	3.2502	96.1521	4.29315	68722	26.2828	23.60473021	0	49.51952849	3.67767603	23.56421961	6.555061137	2.488128029	1249.219971	68.4297	11.9457	38.03517	23.715736	117.293	7.3	82.1	0.1	8	0.208274	11.169688	9.07868	5498	12	5516	0.080265417	10.6	49.204859	32.794416	16.410442	21.59399965	131.7583464
Anttola	10	3.00014	549.151	110.5415	60.148	162.807	3.2498	76.6135	3.74774	23655	93.0754	39.38789607	4.095481145	23.36134893	0.318015408	1.222716841	36.06875436	0	1212.300049	74.7274	7.19085	33.695652	24.547101	138.981	3.4	88.2	3.4	8	0.09699	26.268116	29.800725	2206	2	2208	0.093341788	8.4	59.963768	54.347826	5.615942	15.00145925	103.9678966
Artjärvi	11	3.75499	598.782	109.748	55.6367	150.645	3.18678	85.9271	4.50151	17900	58.896	11.34053632	13.34749392	17.28779132	46.6848084	1.862876479	21.26422825	1.551150813	1243.150024	65.2471	24.7014	33.579034	22.113022	95.6162	2.2	73.4	0	5	0	21.539722	26.617527	2422	20	2442	0.136424581	24.4	55.118755	48.730549	6.388206	18.98117229	129.5264654
Asikkala	12	3.37386	553.337	110.2172	53.471	152.9	3.23669	93.0906	4.47734	54463	106.782	29.94649338	6.927097369	26.80653561	13.23392348	15.85546688	10.53340191	4.110330528	1200.810059	69.5326	12.1511	32.383178	19.11215	108.712	5.2	81.9	0.1	4	0.046049	7.780374	14.953271	8537	21	8560	0.157170923	12.9	40.163551	34.065421	6.098131	15.19897921	98.5762591
Askainen	13	4.42393	608.815	102.3271	29.9722	110.709	2.62558	70.4959	3.50002	5683	9.4186	0.707424174	0	0	43.50479878	2.975961826	52.04081233	1.478427066	1350.380005	65.0211	37.1789	34.574028	20.347395	84.7948	2.4	69.2	0	6	0	51.282051	66.170389	1183	26	1209	0.21273975	28.4	85.856079	86.517783	-0.661704	14.92289157	112.8257028
Askola	14	3.90597	602.497	109.7479	51.0554	143.286	2.93502	78.0462	4.50022	20528	46.9685	2.793980324	16.66455326	29.01004782	39.97225242	3.226064394	24.24026626	1.462748853	1250.290039	60.4088	25.7916	29.049873	19.075355	103.924	3.5	70.7	0	5	0	38.36913	42.664725	2565	182	2747	0.133817225	25.5	67.419003	61.74008	5.678922	25.76990512	141.4436881
Alastaro	15	3.74629	607.227	112.608	39.3703	130.641	3.01018	87.2419	4.27173	27393	83.2146	0.019571314	22.4470137	14.93612321	50.81960613	13.24665803	11.74986828	9.247744346	1196.189941	56.8134	27.8691	40.801457	21.06861	93.5955	3.6	69	0.5	5	0	29.690346	29.993928	3270	24	3294	0.120249699	27.4	70.491803	51.062538	19.429265	16.46671991	127.6532215
Alatornio	16	0.207434	547.99	91.20449	81.2976	187.954	0.79333	50.061	1.50523	86747	59.0915	0.620709587	13.14281503	51.99623624	2.274685807	7.129173826	4.42797317	33.03535946	940.3720093	85.168	1.95393	48.267428	38.279658	128.45	5.5	92.7	0.9	9	0	16.754994	16.225031	4849	57	4906	0.05655527	1.8	65.022422	54.504688	10.680799	18.08441997	176.0412763
Aura	17	4.05129	631.118	111.8632	34.2756	120.836	2.92327	75.069	3.71165	6767	55.828	0	26.45766088	8.805048636	62.11576013	0.764073175	26.89535414	1.419763923	1243.949951	63.0921	28.2018	37.618147	25.141777	79.9028	2.9	57.1	0.5	12	0	43.478261	47.637051	1058	0	1058	0.156346978	40	81.096408	72.778828	13.232514	25.17826618	151.1619353
Alaveteli	18	1.99237	522.088	100.0298	50.5047	151.768	1.37382	48.6663	2.85452	15890	43.4652	5.404812486	25.44816888	54.24500296	11.39313231	5.099282899	0	26.16604039	1051.569946	64.8725	10.8188	33.54232	19.54023	78.1257	10.6	79.4	0	8	0	16.30094	26.541275	79	1835	1914	0.120453115	10	49.84326	46.081505	3.761755	16.26600133	80.95582169
Alavieska	19	1.85199	501.59	97.98177	49.6962	154.793	1.26319	36.6623	2.50129	26600	51.7205	0.184547229	23.62234558	39.85484374	22.06527038	0.40881722	23.49093699	14.18013166	1044.050049	65.004	11.0619	45.273834	27.018256	102.342	7	86.6	0	6	0	15.172414	16.713996	2465	0	2465	0.092669173	6.4	60.446247	43.732252	16.713996	7.77404756	69.1281988
Alavus	20	2.3489	554.018	105.7523	49.9809	153.963	1.77584	56.0666	2.50259	84591	124.606	8.927209326	16.01448938	42.90086227	11.19885903	1.034610566	11.42912034	25.75958201	1087.359985	68.8106	11.9145	51.127321	19.893899	94.0529	1	89.6	0	10	0	18.899204	21.452255	5943	89	6032	0.071307822	9.4	70.026525	41.346154	28.680371	9.977670627	74.0723839
Elimäki	21	3.80145	589.685	109.9525	60.0444	152.302	3.22537	85.4685	4.50331	36951	44.7322	0.648043403	19.13694783	26.60302411	55.05861791	7.851669416	7.400821018	1.380293239	1259.310059	65.3064	23.5296	35.22604	20.940325	93.3504	5.7	68.2	0	7	0	26.039783	36.853526	5268	252	5530	0.149657655	26.1	61.265823	57.793852	4.412297	26.75903064	119.1667937
Eno	22	1.28727	556.571	120.3008	78.5021	172.855	2.6443	81.3966	3.50023	91574	128.645	14.69699146	14.84908013	56.10303341	0.806406879	12.73626775	7.420982827	6.121317483	1069.709961	84.449	2.32359	56.807986	32.525796	124.819	2.7	95	5.2	10	0.092025	11.384029	12.281292	4440	18	4458	0.04868194	2.3	68.192014	44.807088	23.384926	13.09578544	122.5067359
Enonkoski	23	2.45162	565.31	118.1798	62.3253	167.439	3.22406	88.4443	3.55479	10519	97.4225	38.3325983	4.907876145	48.59255855	0	2.301995428	12.2988883	0	1202.880005	83.7246	7.04027	33.084112	24.859813	112.595	11.5	76.9	6.2	7	0.00625	61.495327	105.420561	1070	0	1070	0.101720696	11.6	94.579439	130.280374	13.271028	15.42166042	119.4636912
Enontekiö	24	-2.99002	419.582	76.03956	71.7511	221.176	0.355632	17.9001	0.639135	806828	472.366	3.980567997	16.04753069	52.6116361	0	12.82833571	15.1234772	16.35316588	524.1799927	47.1766	0.968718	26.708075	10.869565	97.5458	0	100	0	10	0	13.354037	13.043478	643	1	644	0.000798187	0	40.062112	23.913043	16.149068	16.76983482	70.52667208
Eräjärvi	25	3.16117	543.564	109.9804	56.0938	149.618	3.24465	96.3553	4.50153	8492	99.5873	35.35477501	2.670956967	17.37650644	21.9921538	1.461327428	21.5978992	2.206977351	1205.01001	75.0106	21.1098	36.350778	21.782178	92.7954	4.5	75.2	0	5	0.003279	21.499293	27.157001	1412	2	1414	0.166509656	20.3	57.850071	48.93918	8.910891	13.79130435	79.27280477
Eura	26	3.84984	587.832	105.1407	36.1929	124.087	2.24853	74.9185	3.49877	19524	47.2239	11.34392601	20.79172904	35.80740712	22.04781432	2.000233054	19.67999596	10.15495442	1227.920044	65.0323	19.2864	41.425021	22.700911	83.8957	1.7	77.9	0	7	0.002801	27.671914	27.837614	2413	0	2414	0.123642696	20.4	69.096935	50.538525	18.558409	30.33448219	144.8163466
Eurajoki	27	3.90267	539.526	99.13372	34.5755	123.69	2.25911	71.7742	3.50045	32558	24.1726	0.66163445	16.65878943	45.61381953	22.82114511	6.259982957	14.47822351	10.51994063	1236.72998	65.0025	19.6825	35.5565	18.861512	94.9199	3.1	80.6	0.1	7	0	12.914189	18.564146	4654	54	4708	0.144603477	16.3	48.470688	37.425658	11.04503	11.3789131	80.15326822
Evijärvi	28	1.99409	509.388	100.2799	48.0325	152.231	1.4504	52.2854	2.49507	34125	68.4987	12.36155088	14.07887557	49.68114123	1.23593558	1.629495366	2.817872706	33.20690639	1082.400024	64.7663	13.4668	50.934176	27.651624	107.915	3.3	82.4	0	10	0	12.014947	17.303823	3345	134	3479	0.101948718	14.3	62.949123	44.955447	17.993676	8.122794162	76.70763876
Forssa	29	3.70414	600.184	109.8216	47.9081	137.787	3.09763	97.8037	4.48514	70212	111.568	2.231311638	17.77779491	34.41489558	48.04933505	3.837808809	6.508124042	5.725581942	1199.939941	54.5901	36.3844	47.935135	24.67027	106.519	1.5	82.2	0.004	5	0.002083	19.848649	25.383784	4504	111	4625	0.065871931	16.3	67.783784	50.054054	17.72973	44.40383122	294.2975235
Haapajärvi	30	1.76819	496.174	99.16642	62.7377	165.545	1.65919	58.1706	2.49991	72207	124.024	3.213452294	11.93534926	57.51343467	13.27539609	4.457757659	2.413925244	19.76012456	999.7080078	73.0408	7.72873	44.853636	30.358829	108.782	8.8	85.8	0	8	0	15.061379	15.250236	4171	65	4236	0.058664672	5.4	59.915014	45.609065	14.305949	9.203681131	110.1769462
Haapavesi	33	1.68335	502.916	98.52884	61.4728	166.9	1.33133	47.3037	2.50542	107850	116.344	4.087281423	12.21886305	53.41933061	6.741272434	3.271604991	6.102337392	26.57353516	1011.97998	65.0019	6.1209	46.678097	25.84655	96.4167	6.1	91.2	0	6	0.022581	18.388341	14.059151	4641	25	4666	0.043263792	2.7	65.066438	39.905701	25.160737	9.050058821	103.8260922
Hailuoto	34	1.51036	492.155	96.66045	55.3125	170.118	1.20557	37.0777	2.4787	16954	5.56667	1.895647711	0.659367507	12.32625666	7.473238412	78.78517262	0	0	1050.030029	65.2794	3.99266	31.449631	18.280098	80.1209	31.6	64.4	0	10	0	4.127764	10.12285	2010	25	2035	0.120030671	4	35.577396	28.402948	7.174447	9.135657287	61.84768305
Halikko	35	4.11296	632.663	112.1383	38.3689	125.236	2.98633	74.9709	3.85658	30062	56.0335	0	21.44014113	10.03053777	48.26849325	6.021495601	32.87394506	2.805528319	1291.189941	60.3934	36.7374	38.387253	19.362627	92.7989	0.8	67.1	0.01	6	0	47.802994	37.856108	4069	72	4142	0.137781917	32.1	86.190246	57.218735	28.971511	20.42973974	171.1569731
Halsua	36	1.83145	532.977	104.816	56.9986	155.838	1.55218	66.7608	2.49943	29430	140.486	4.182229529	18.05109165	52.73201977	6.24272448	7.639955343	0.580769964	28.75704996	1019.349976	81.0418	8.08506	48.699272	21.644121	103.193	1.1	87.4	0	10	0	35.171696	33.298647	960	1	961	0.032653755	11.5	83.870968	54.942768	28.9282	5.336243794	41.26228386
Hankasalmi	37	2.45232	546.262	109.6087	60.264	166.651	3.04825	79.8623	3.54375	55291	117.563	23.86109947	6.748584183	68.18945679	1.935916812	1.408279845	1.645286149	4.799474572	1199	83.1696	7.14533	39.68034	24.113082	108.037	8.2	83.3	0.7	7	0.367273	11.456024	15.613452	5399	13	5412	0.097882115	8.5	51.136364	39.726534	11.40983	13.52377112	140.4793207
Harjavalta	38	3.71043	552.05	98.40405	39.8001	128.789	2.30511	74.774	3.4999	8842	33.9545	0	6.263365121	29.24206986	21.69433178	30.65051024	0.726493056	11.08115107	1207.77002	65.0397	36.1378	33.071895	24.575163	82.1304	5.5	71.7	0	3	0.006173	24.705882	33.333333	1530	0	1530	0.173037774	22.8	57.777778	57.908497	-0.130719	18.50816993	124.0289661
Harlu	39	2.56205	611.284	121.3164	74.9479	162.205	2.1978	74.0751	4.38473	80663	59.9198	1.944338572	4.676136777	48.44520081	31.30570319	5.961579141	11.11345066	0.005936009	1129.359985	75.9912	11.5712	29.575819	19.524785	132.819	5.8	81.2	0.3	7	0.022222	9.44168	8.124722	3097	32	3143	0.038964581	13	39.017499	27.649507	11.469806	30.94318306	188.1696282
Hartola	40	3.09314	547.024	110.019	58.2515	157.381	2.95637	77.0138	3.78851	74390	110.293	27.71438322	10.37342996	53.82772423	4.221021459	4.822962918	7.18159125	2.710719719	1204.319946	85.1197	7.86144	35.049281	27.12115	124.77	4.2	87.7	2.2	7	0.284524	14.868583	20.928131	5790	52	5844	0.078558946	8.1	49.917864	48.049281	1.868583	11.82249533	147.5915267
Hattula	41	3.54083	555.749	109.1229	40.5901	140.977	3.03218	108.792	4.18898	28861	114.039	13.01635854	9.816971833	41.74980366	16.28894849	13.85730653	0.5908921	13.2730797	1205.76001	71.5311	18.5381	34.077892	21.191294	108.777	1.6	80.3	0	8	0	40.435281	46.162658	3393	99	3492	0.120993729	18.1	74.513173	67.353952	7.846506	20.44986765	157.0154303
Hauho	43	3.39649	540.306	109.3802	45.5408	145.486	3.21448	107.95	4.5041	33650	96.5813	29.03013267	7.712802303	28.79538825	15.94232713	9.124329759	10.58146192	7.853618375	1206.790039	64.9391	20.3998	28.024369	20.887728	110.427	3.2	74.8	0.1	7	0.010043	20.5396	24.804178	4576	19	4596	0.136582467	22	48.563969	45.691906	2.872063	20.88961373	150.8693562
Haukipudas	44	1.2436	497.581	97.58993	65.041	170.504	1.22617	34.667	2.38039	43510	31.4903	1.358355259	18.27713372	49.29914688	0.09252825	33.11245352	2.297866106	14.38340376	1043.790039	65.0235	3.88556	34.643091	25.605763	115.835	6.6	90.3	0	10	0.016556	13.032089	16.961362	2981	73	3054	0.070190761	3.1	47.67518	42.567125	5.108055	21.87407886	231.2853695
Hausjärvi	45	3.67662	652.561	118.468	48.3109	142.981	3.16561	94.0952	4.50203	51855	100.825	2.969087271	15.73843729	18.63067131	40.0608053	19.14364066	9.813251117	9.77236565	1229.719971	64.7931	23.2042	43.539952	22.934625	108.333	2	78.7	0.1	7	0.002924	31.929298	32.502663	2004	62	2065	0.039822582	19.3	75.469249	55.437288	20.031961	26.53197804	159.7628728
Haukivuori	46	2.70754	550.364	110.0072	59.9381	165.712	2.88229	75.5016	3.55685	38923	111.375	30.75777408	8.792924193	50.81655993	0	1.401828645	0.693096055	17.98702909	1203.369995	75.3134	7.49937	33.452381	18.452381	98.8718	6.1	83.9	1.1	9	0.451524	15.416667	22.797619	3351	9	3360	0.086324281	10	48.869048	41.25	7.738095	19.50164302	137.0631562
Heinjoki	47	3.51837	647.849	117.2601	59.5867	159.667	3.25072	98.2372	3.94426	31000	26.9573	2.662871716	4.745320786	46.63342144	10.9740511	28.58853075	0	10.39241439	1251.949951	72.4806	8.69252	35.151515	26.909091	121.997	4.7	86	0.2	4	0.011502	11.474747	19.79798	2454	19	2475	0.07983871	9.3	46.626263	46.707071	-0.080808	19.34781421	179.9324226
Heinola	48	3.33876	538.482	110.0006	56.6468	155.522	3.18152	85.6779	4.01202	57778	102.176	25.22447131	7.291646051	33.85796078	2.486110517	7.11001079	30.88851497	1.413169719	1212.869995	78.4592	8.49159	28.385378	18.88412	124.088	4.3	89.3	1.4	9	0	21.429629	27.319816	6471	286	6757	0.116947627	6.4	49.815007	46.203937	3.61107	24.45067637	167.0639072
Heinävesi	49	2.2499	594.444	119.7622	70.2434	170.029	3.21421	79.4606	4.01399	108952	106.61	30.66635847	7.295664845	57.49837485	0	1.434949727	11.58150483	0.900085224	1196.47998	84.8449	4.49736	36.943185	24.566551	122.144	2.6	94.6	5.5	10	0.064968	12.696719	15.924246	7485	13	7498	0.068819297	2.8	49.639904	40.490798	9.149106	13.41507096	153.2952242
Hiitola	53	2.97758	566.89	112.386	60.0317	160.823	3.07472	105.472	4.49455	46380	44.4497	0	9.859785596	9.937312821	55.84421391	6.505899809	20.72768619	4.784915806	1263.160034	67.3437	12.4809	19.12576	15.504315	130.49	3	82.6	0	8	0.173149	9.025322	9.704343	7059	10	7069	0.152414834	14.4	28.151082	25.208658	2.942425	15.72941451	133.3965477
Himanka	54	1.94798	503.667	98.50944	48.8316	149.619	1.27641	39.1805	2.56044	22795	24.3571	0.516528493	26.62738733	64.49257741	2.586827454	14.44725693	3.525120734	14.94821747	1048.599976	65.0326	8.22954	40.285955	26.745164	118.586	7.4	85.3	0	7	0	19.932717	25.820017	2319	59	2378	0.104321123	7.3	60.218671	52.565181	7.65349	14.71461127	99.50468928
Hinnerjoki	55	3.96862	619.849	109.2272	34.431	119.856	2.25454	72.7177	3.4989	10807	42.595	4.018119794	18.85233492	34.56894944	7.455570132	2.471452905	28.06872852	23.68925727	1235.699951	65.0074	16.7987	38.332114	20.629115	91.3008	4.6	81.5	0	3	0.002257	14.923189	13.021214	1367	0	1367	0.126492088	13.9	53.255304	33.650329	19.604974	13.57528557	89.96365524
Hirvensalmi	56	3.00725	549.801	110.0531	59.6524	160.708	2.95078	71.173	3.70345	45307	104.206	49.50343006	1.976081644	44.38570868	0	1.024267913	4.79776146	1.51116284	1209.160034	83.655	7.56748	29.892651	21.172585	117.618	5.5	86.2	6.8	9	0.510204	8.191577	6.54005	6001	42	6055	0.133643808	8.3	38.084228	27.712634	10.371594	11.64308241	100.8366927
Hämeenkyrö	57	3.1777	621.999	112.1952	51.7016	148.751	2.93281	73.5179	4.19149	48657	105.027	9.742297682	12.36949845	22.46286408	39.84400146	6.714100489	12.07679108	10.20874771	1200.48999	72.5934	17.2818	42.773096	23.533153	91.5094	4.4	80.8	0	7	0.00202	21.943075	18.57211	6267	22	6289	0.129251701	14.8	64.716171	42.105263	22.610908	19.92489239	104.5119282
Hollola	58	3.52798	595.736	111.2243	51.0376	150.944	3.24743	93.6144	4.50106	51894	108.676	15.05430018	9.759962599	19.86869715	32.6458176	18.38506759	10.39385994	3.943928616	1205.76001	64.5332	18.3286	33.53324	20.951895	102.791	4.6	76.3	0.2	10	0	26.285568	29.169325	7729	107	7837	0.151019386	19.1	59.818808	50.12122	9.697588	41.16952644	315.5396407
Hongonjoki	59	3.1901	605.017	106.6956	54.9125	144.923	2.04703	53.5973	2.68857	30745	107.012	0	19.15568243	44.40782066	17.66210929	8.845023913	3.453483072	25.63156306	1120.630005	72.121	11.4374	45.833333	20.445736	111.665	7	84.4	0	6	0.0075	24.321705	25.387597	2047	17	2064	0.067132867	8.6	70.155039	45.833333	24.709302	6.566690471	64.01015631
Honkilahti	60	3.91274	617.96	110.8214	35.3536	121.911	2.27098	74.6318	3.49711	11764	49.9	23.0063316	12.41794737	36.23851651	6.519718165	0.58334518	20.18264437	15.07066399	1231.079956	65.1451	13.3571	35.18225	15.530903	91.3374	2.3	87.3	0.1	6	0	12.836767	14.421553	1262	0	1262	0.107276437	10.4	48.019017	29.952456	18.066561	12.26108851	81.86577571
Huittinen	61	3.62659	593.058	110.217	40.0335	132.745	2.63748	85.9971	4.03126	49261	64.5957	0	21.20988843	30.91508088	40.38651106	6.120190235	6.88409147	13.52995704	1207.349976	57.5137	33.8557	37.614434	19.620286	100.734	1.6	71.5	0.03	7	0	13.249025	15.195059	6120	32	6152	0.124885812	26.9	50.863459	34.815345	16.048114	16.76454438	132.7038068
Humppila	62	3.66767	600.513	110.7527	45.0554	137.027	3.17076	95.0088	4.50013	13800	108.297	0.544058469	14.01220899	29.96842421	45.50832852	8.52599395	7.186539345	8.267444574	1195.969971	54.9638	36.5412	41.522843	24.263959	93.1437	2.6	74.4	0	14	0	24.060914	21.42132	1965	4	1970	0.142753623	23	69.543147	45.685279	23.857868	17.29943855	146.6131212
Hyrynsalmi	63	0.336066	597.801	115.0568	86.4012	191.213	1.24318	52.472	1.87412	144100	208.296	7.584887677	14.81985397	55.69267945	0	5.99783766	4.926189781	26.7765729	922.4559937	81.9086	2.0076	39.056832	15.47763	106.793	1.9	97.6	0	6	0.144876	16.444982	27.206771	1642	12	1654	0.01147814	0.5	55.501814	42.684401	12.817412	11.40166389	115.6437049
Hyvinkää	64	3.81865	702.222	116.0861	49.2623	141.187	3.09548	86.6216	4.50195	51855	97.5387	4.985220544	18.64167023	25.47699294	26.53402268	14.64960595	14.84975154	13.86173172	1253.109985	65.2304	16.8954	24.107257	13.947377	107.977	2	78.7	0.1	6	0.002361	18.215519	21.074912	5831	132	5967	0.115070871	19.3	42.322775	35.022289	7.300486	37.65799228	220.4729642
Ii	65	1.0066	487.963	91.46474	70.4306	173.352	1.1521	41.4623	1.95402	146570	43.9118	0.708581342	11.10829603	46.50153951	0	19.73153124	8.576882168	21.22328034	1034.699951	69.131	2.18315	44.28246	27.18451	137.69	6.3	93.5	0.01	12	0.003731	11.193622	10.045558	3063	9	3073	0.020966091	1.2	55.476082	37.230068	18.246014	19.08560948	160.4818235
Iisalmi	66	1.70426	542.14	109.7037	61.6634	182.022	2.45042	72.5341	4.42913	298537	116.55	17.70546195	7.822043553	60.94622384	13.85143573	2.935373561	1.282505327	4.178981755	1088.97998	79.2742	4.21181	25.569015	15.094188	104.724	5.2	92.2	0.5	8	0.447458	5.263114	5.922983	17937	59	17996	0.060280635	2.6	30.832129	21.01717	9.814959	23.54639703	220.8375492
Iitti	67	3.61866	559.798	109.9631	57.6027	153.507	3.2385	86.6146	4.46392	68844	80.5418	18.33968632	7.66782699	21.30421156	24.60652513	8.387291499	23.21161452	3.683214777	1238.150024	64.6955	17.6161	36.839831	23.425082	109.169	3.6	82.2	0.03	4	0	22.681071	21.531235	6282	104	6387	0.092774969	13.6	59.520902	44.956318	14.564584	19.24442609	151.4779108
Ikaalinen	68	3.03478	638.881	116.2628	57.6545	151.161	2.5499	65.2984	3.34559	84607	124.357	13.39510936	11.77964843	37.52934588	17.6809551	6.341596679	16.93247469	9.614667087	1189.660034	68.6933	11.8573	43.991165	18.682604	86.9965	2.7	89	0.02	8	0.00666	13.355853	12.238534	7588	109	7697	0.09097356	8.3	57.347018	30.921138	26.42588	11.01994893	99.15807533
Ilmajoki	69	2.76086	550.668	100.609	43.974	148.447	1.75644	50.7551	2.49686	61460	73.3451	0.233944949	17.54648235	38.4637122	33.07318399	2.682154633	8.577128621	17.20266133	1103.329956	64.8978	25.9172	44.745763	21.935484	111.323	0.6	71.4	0	10	0	11.984691	18.414434	9063	79	9145	0.148795965	28	56.730454	40.349918	16.380536	12.74459003	116.9979402
Ilomantsi	70	0.948714	584.651	120.8252	75.5104	173.878	2.35446	104.384	2.64785	413575	165.857	17.06603647	10.62935997	44.77229503	0.015468736	12.22629226	1.658428925	25.99385407	1022.150024	85.8148	1.98806	24.301842	16.328131	128.995	0.6	98.7	3.2	10	0.080148	1.98814	5.43566	6179	10	6189	0.014964638	0.7	26.289982	21.763791	4.526192	16.07852495	175.7270186
Impilahti	71	2.5233	618.043	125.7037	85.4146	163.021	2.23644	84.0676	3.8855	88940	64.5737	1.168632934	5.21735262	41.73435413	8.057455685	34.87000054	9.350607701	0.410414274	1115.680054	80.4661	4.79127	62.457597	39.397329	143.857	2.4	94.8	1.2	6	0.004094	15.849874	8.931794	5444	97	5542	0.062311671	2.8	78.30747	48.329123	29.978347	20.54580144	114.9790359
Isojoki	74	3.32507	579.382	102.4388	51.0875	143.268	1.98321	59.6961	3.09623	63361	94.1058	0.840415413	16.81156467	52.54485226	10.84473803	6.865899752	1.708896025	27.8111942	1119.829956	68.0437	10.3111	42.280876	24.003984	128.579	4.9	90.1	0	7	0	14.940239	15.338645	3965	51	4016	0.063382838	5	57.221116	39.342629	17.878486	6.89550087	70.19975143
Isokyrö	75	2.87803	557.529	99.9707	40.5182	146.894	1.87685	50.5732	2.53493	90003	32.4342	0.130838954	22.00671292	45.56948366	33.33487901	2.086706195	3.926354963	14.95120267	1103.079956	65.0026	14.8394	47.543726	31.634981	105.795	7.3	66.5	0	7	0	26.190114	26.43346	6327	248	6575	0.07305312	26.2	73.73384	58.068441	15.665399	11.06604769	91.68523599
Jaakkima	76	2.8345	560.674	112.3858	60.9591	160.702	2.26522	89.0183	4.43785	77680	61.4185	0	4.684538598	18.95326879	5.094956147	39.74929305	18.98642949	13.14520516	1247.939941	80.8168	12.4708	31.51156	21.547156	141.959	3.7	85	2.2	6	0.085651	10.842936	8.045505	5435	15	5450	0.070159629	11.3	42.354495	29.592661	12.993028	17.55974527	118.6423663
Jaala	77	3.44856	544.175	109.9749	58.4413	155.954	3.16583	81.237	3.87826	36067	94.559	28.51326541	6.899735524	37.30471689	4.829933619	5.453672253	24.09447835	1.527183455	1229.369995	76.1621	8.44487	36.475707	26.395939	114.734	1.5	92.8	0.6	4	0.002963	28.93401	26.250906	2745	13	2758	0.076468794	5.7	65.409717	52.646846	12.762872	20.68455843	124.5617839
Jalasjärvi	78	2.71623	555.099	104.8668	50.7793	149.839	1.77017	52.7255	2.49954	79867	118.556	2.145588039	15.38994145	41.32980296	20.6529627	1.778817244	8.43328457	25.90249884	1090.550049	68.5963	19.7003	45.125749	15.856287	98.0509	1.4	80.6	0	6	0	9.580838	14.299401	8322	28	8350	0.104548812	18	54.706587	30.155689	24.550898	6.260935875	66.86897747
Janakkala	79	3.61875	587.346	110.9281	45.511	140.749	3.13684	102.335	4.41234	40382	104.474	7.304928624	13.72780068	23.3545291	37.44010763	13.05702441	8.497761263	10.8771222	1222.27002	68.6266	17.0288	44.090305	20.944792	105.459	4.3	79.2	0.01	9	0	34.452666	32.517549	5231	40	5271	0.130528453	16.5	78.542971	53.462341	25.08063	37.50858066	162.1951545
Jepua	80	2.37007	551.98	99.98266	44.6414	148.365	1.61909	49.8487	3.09129	16470	32.9301	0.314541457	12.92843048	36.86911476	27.2036953	9.58480429	4.622949448	21.71943621	1079.819946	64.9993	19.1804	39.716939	19.637329	104.996	1.3	81.5	0.02	12	0	22.910217	24.413976	96	2165	2261	0.137279903	17.2	62.627156	44.051305	18.575851	16.44231011	88.03126177
Joensuu	81	1.78007	548.323	118.9045	71.9048	169.97	2.75592	63.4148	4.28471	413575	98.1277	8.844309935	9.733411173	23.6348033	4.726832285	43.8754766	1.698258929	14.4493666	1113.01001	77.001	3.94565	60.47088	38.042131	112.206	0.6	98.7	3.2	14	0	158.240397	95.167286	1593	21	1614	0.003902557	0.7	218.711276	133.209418	85.501859	61.77328381	647.6280781
Johannes	82	3.75115	646.029	118.9679	59.7747	157.044	3.2459	90.8024	3.60518	22177	19.8301	0.780593996	7.943026408	47.11592997	37.97842074	6.496647704	0	6.13785031	1261.52002	74.0727	11.9743	38.839188	27.012874	118.019	4.4	85.5	0.02	6	0	8.46607	13.964652	4529	54	4583	0.206655544	10.1	47.305259	40.977526	6.327733	22.6791292	111.6039991
Jokioinen	83	3.73275	605.452	110.4115	47.0597	136.369	3.15829	94.6127	4.50162	17815	107.059	1.017519903	22.4376052	21.75538783	50.44158275	8.849581233	13.79185952	4.271667269	1195.619995	54.9526	37.5418	41.570142	24.195624	95.7146	4.1	65.4	0	7	0	22.329472	28.635779	2986	122	3108	0.174459725	30.5	63.899614	52.831403	11.068211	26.37271678	163.9545053
Joroinen	84	2.54238	562.366	111.738	64.788	169.177	2.955	77.4106	3.80093	68556	103.159	23.1083284	10.77120221	57.54229916	3.380003399	10.26312253	0.9654676	5.819292859	1199.98999	75.5962	7.93067	30.339115	19.20787	110.358	1.5	89.7	0.03	10	0.075067	7.558892	21.848304	7676	50	7726	0.11269619	8.8	37.898007	41.056174	-3.158167	20.32255442	175.9522901
Joutsa	85	2.98329	550.063	110.0208	59.0564	159.366	2.83443	71.5425	3.54631	42780	110.14	35.47948101	5.278936956	55.4662226	0.411726338	3.625770346	3.334775307	2.662096752	1202.680054	85.1377	6.87432	35.580799	28.948333	125.048	4.9	85.8	2.8	7	0.074074	17.222426	18.43166	5458	0	5458	0.127582983	9.3	52.803225	47.379993	5.423232	13.70447097	91.69990637
Joutseno	86	3.21662	592.399	115.5093	60.3054	160.435	3.24664	81.5141	3.9209	28345	71.9825	31.4292959	9.474634272	1.28317572	27.23007608	18.21149232	17.03706792	5.011009577	1270.930054	74.4048	11.2423	34.943182	28.409091	117.052	5.6	85	0.1	6	0.045872	9.019886	5.46875	2798	17	2816	0.099347328	9.4	43.963068	33.877841	10.085227	27.56185039	211.0140048
Juankoski	87	1.83595	599.319	122.0549	73.404	179.847	2.59991	76.7133	4.38097	147775	102.393	40.98436712	2.993353695	53.48376129	1.348002064	4.234740246	0.610026575	0	1159.550049	74.7826	11.8083	37.878788	20.359848	110.468	3.8	94.4	1.2	14	0.5	34.090909	34.564394	527	1	528	0.003572999	1.8	71.969697	54.924242	17.045455	19.7248996	185.9733219
Jurva	90	3.14413	555.819	100.2948	40.7763	145.152	1.7853	52.6924	2.50297	17070	86.62	0.197768537	22.71823304	60.05248098	23.17353218	1.313809436	0.220075898	15.2401015	1092.22998	64.994	23.7939	44.726563	22.900391	121.099	7	73.2	0	9	0	14.794922	24.21875	4042	54	4096	0.239953134	19.8	59.521484	47.119141	12.402344	4.734101272	37.48740101
Juuka	91	1.40394	601.292	120.694	78.0596	180.173	2.50156	85.2882	3.48276	147775	156.845	22.36911593	12.05092417	55.61411307	2.013111031	3.647014501	10.74941137	6.958948891	1020.429993	84.827	1.85423	41.409861	25.776836	122.404	3.8	94.4	1.2	9	0.114025	5.617617	11.620442	7780	8	7788	0.052701743	1.8	47.059579	37.397278	9.662301	11.90023239	119.8590074
Juupajoki	92	2.94937	605.817	112.2115	60.466	152.248	2.99544	79.6691	3.80453	62735	136.843	9.281605837	21.93284244	19.80213177	17.60086054	15.30507066	34.09154999	5.471982202	1198.369995	81.0958	11.6076	37.67382	17.695279	104.437	3.1	86.7	0.01	13	0	13.399142	12.137339	2318	12	2330	0.037140352	10.2	51.072961	29.832618	21.240343	22.17475821	155.2040601
Juva	93	2.81464	553	110.0102	60.33	165.332	3.18107	82.929	3.78371	114999	110.477	16.41351414	11.90103938	58.25461111	0	3.921517642	13.39507939	9.450880773	1201.26001	79.0103	7.40101	32.854806	25.93131	123.034	6.4	85.6	2.4	9	0.189815	16.045793	18.462657	10927	79	11006	0.09570518	8	47.992004	44.393967	4.506633	14.43989593	124.4332059
Jyväskylä	94	2.55451	559.2	110.2994	59.56	162.205	3.04865	75.5209	4.42867	74442	133.954	21.44317101	10.06107441	54.54089394	4.791340787	7.81142955	12.48669054	0.619336501	1188.900024	85.023	7.12984	43.312224	25.39479	117.644	4.4	88	0.4	16	0.015972	46.604142	45.475484	7443	42	7485	0.100548078	7.6	89.916366	70.870274	19.046092	47.77372174	364.5563575
Jämijärvi	97	3.1157	620.461	112.4313	55.3455	147.785	2.42755	58.497	3.14472	19489	117.769	7.981433952	12.92269837	30.56314339	36.26598835	11.91646971	1.373587626	12.25402654	1164.72998	67.9333	15.6563	46.691176	19.669118	94.0339	4.1	84.5	0.1	8	0.012821	15.165441	18.474265	2174	2	2176	0.111652727	11.4	61.856618	38.143382	23.713235	8.665848871	80.58218842
Jämsä	98	2.90699	583.478	110.6998	59.7722	156.444	3.07057	76.7603	4.32679	104500	124.6	20.68632041	12.36275502	33.27221928	13.06801252	5.550004498	25.69154215	3.037682237	1199.339966	84.8982	7.46545	38.873327	18.623946	94.1704	2.1	90.1	0.3	5	0.002423	12.200545	11.67179	7970	98	8068	0.077205742	7.8	51.073872	34.212444	16.861428	21.88225975	212.089847
Jäppilä	99	2.41162	564.263	112.0393	64.641	170.44	2.96877	73.9134	3.78802	15438	113.373	24.69494294	6.852063526	60.2044358	0.422944589	8.6412005	2.519105286	4.471313926	1200.26001	79.3826	11.3735	31.732169	18.340611	105.05	11.8	77.1	3.6	9	0.142857	30.422125	33.915575	1374	0	1374	0.089001166	11.1	62.154294	52.256186	9.898108	13.70286774	119.5249155
Jääski	101	3.22961	611.092	115.9855	60.1333	160.524	3.2486	88.8602	4.45292	40060	45.3723	9.54205504	7.798464626	25.65014709	39.79202486	18.19513079	7.4145597	2.599523707	1248.52002	70.8195	11.4847	38.755585	27.167113	117.306	3.7	82.4	0.1	4	0.044314	15.62109	12.734584	4462	14	4476	0.111732401	13.9	54.376676	39.901698	14.474978	38.09989241	179.9350327
Kaarina	102	4.33532	624.959	106.6772	29.6788	115.25	2.75403	71.0331	3.50014	7037	23.7586	1.572779651	9.030676313	3.398616622	52.37805994	5.871649009	36.75939401	0	1336.280029	65.0207	37.503	37.111517	23.21755	102.993	0.9	60.9	0	5	0	86.928702	80.895795	2107	79	2188	0.310927952	38.2	124.040219	104.113346	19.926874	48.368806	357.5170354
Kaavi	104	1.79635	606.808	121.5148	75.0961	178.41	2.61252	82.2122	4.02224	86430	130.95	23.50699892	9.54652684	63.13098793	0.268888997	4.154891225	9.843668119	1.392955288	1111.550049	80.5417	5.44257	41.818693	27.83627	114.741	4.5	92.2	3.3	16	0.5	12.760969	15.107445	5552	9	5561	0.064341085	3.3	54.579662	42.943715	11.635947	8.486866969	115.9279573
Kajaani	106	1.13947	605.537	119.4728	69.7574	187.011	1.26523	52.785	2.19703	119110	166.485	17.55428935	7.572099621	50.03501282	2.720338605	2.14091705	4.113555922	24.19712641	1000.369995	81.8895	2.20749	153.707865	72.58427	107.824	5.3	93.8	0	9	0.160584	122.696629	111.235955	865	25	890	0.007472085	0.9	276.404494	183.820225	92.58427	44.38497158	366.704094
Kakskerta	107	4.44987	615.716	103.2504	28.3681	112.615	2.76334	70.4134	3.50001	3124	18.1071	7.184668487	0	0	25.3724666	2.166310875	64.79123809	0	1350	65.1166	37.4915	32.303371	17.696629	90.6076	1.1	71.5	0	5	0	60.674157	82.865169	543	169	712	0.227912932	27.4	92.977528	100.561798	-7.58427	33.099729	141.4222222
Kalanti	108	4.27983	609.781	102.8952	30.491	112.464	2.39247	70.1353	3.50017	27090	11.9016	2.311445678	19.12671182	19.41074188	21.38650815	1.492745487	46.73867562	10.97132886	1250.849976	65.0225	22.6403	65.14093	35.075885	94.3165	3.8	79.8	0	6	0	37.966755	43.025777	4101	50	4151	0.153229974	16.4	103.107685	78.101662	25.006023	10.90001865	90.14760928
Kalajoki	109	1.90795	501.165	97.70355	48.9653	150.295	1.26223	33.4728	2.53891	48561	27.1976	0.57938966	16.05359554	33.03297975	5.781882713	39.1225948	11.54610727	10.51643546	1049.859985	65.0206	10.7741	33.554377	20.468612	107.106	8.7	83.5	0	6	0	22.281167	23.076923	4446	77	4524	0.093161179	7.8	55.835544	43.545535	12.290009	12.72344641	115.2552914
Kalvola	111	3.53759	560.489	109.2116	40.908	141.135	3.048	108.051	4.37471	34100	123.528	11.73060598	12.98924959	50.2408073	9.123589318	13.1533518	1.877993489	15.08413176	1200.780029	71.4206	23.5439	38.894439	21.312021	111.4	1.4	87.8	0.01	6	0.011494	35.497835	37.162837	2962	41	3003	0.088064516	10.8	74.392274	58.474858	15.917416	21.50507435	155.1579734
Kangasala	112	3.21869	568.973	110.1613	50.7114	148.085	3.20855	97.5132	4.46223	35988	110.445	30.04218161	5.93536133	19.89551642	17.52567463	5.743622525	22.85215955	4.464651476	1202.609985	71.0765	22.7878	36.688051	23.175621	99.4751	2.2	79.3	0.01	13	0	18.323978	26.623897	4979	9	4988	0.138601756	18.5	55.052125	49.799519	5.252606	24.60337141	178.1566825
Kanneljärvi	113	3.74173	600.955	120.6846	69.1942	157.819	3.24653	89.051	3.50076	82000	48.1644	1.847531188	10.82262807	13.4208114	9.769610592	59.70176223	0	14.76204327	1272.98999	75.1201	7.79723	36.650933	31.61477	148.847	3	87.8	0.01	5	0.054701	8.818424	5.077274	2616	4	2627	0.032036585	9.2	45.469357	36.692044	8.777313	18.32583444	103.2378327
Kannonkoski	114	1.99134	529.356	105.246	59.9977	164.033	2.74177	89.8275	4.39217	126421	147.015	24.03971628	7.960292006	67.32653944	0	1.775959442	3.052593443	4.447325082	1169.869995	84.9572	3.0056	26.614811	13.086841	105.015	2.3	95.8	0.1	8	0.180952	8.969632	10.52829	1873	4	1877	0.014847217	1.9	35.584443	23.615131	11.969313	10.79076479	131.8316017
Kangaslampi	115	2.41579	590.965	116.3319	69.9151	169.732	3.17132	80.5102	3.96342	26631	94.2799	36.92375463	6.523392694	57.35883684	0	0.64664475	5.163477986	0.256507584	1206.73999	80.3621	4.42669	30.944056	27.447552	123.675	4.9	90.5	0.4	7	0.125	37.062937	37.237762	1142	2	1144	0.042957456	4.6	68.006993	64.685315	6.818182	16.02454642	95.96869441
Kangasniemi	116	2.75246	550.082	109.9921	59.5646	163.322	2.92978	71.5864	3.50273	100110	120.535	24.79376951	7.085476951	67.80505765	0.088137348	1.958859934	3.415592841	3.175114933	1199.75	81.1085	6.699	34.091143	23.042897	110.394	4	90.4	2.5	8	0.233255	9.957823	10.122415	9694	27	9721	0.097103186	5.6	44.048966	33.165312	10.883654	12.50404932	95.23903601
Kannus	117	1.91367	509.239	99.35225	50.2441	152.95	1.26928	45.4123	2.52405	40530	63.7787	0.152755304	18.02392233	46.22390772	12.07212527	17.0166272	1.455642275	23.23169753	1042.160034	64.5987	9.80398	44.729606	32.69172	104.314	5.7	84.4	0.03	7	0	26.031164	21.020471	3268	5	3273	0.080754996	9.9	70.76077	53.712191	17.048579	12.28823826	142.1379775
Kankaanpää	118	3.24204	611.478	106.6257	53.5776	144.395	2.43838	58.4651	3.18404	71441	98	3.114336116	15.05582256	30.68729849	17.65646595	11.65254277	12.67753632	24.50168981	1148.810059	67.1679	9.56605	44.682992	18.517276	106.516	3.5	89.4	0.004	8	0.004944	13.619591	15.967796	5947	15	5962	0.083453479	7.1	58.302583	34.485072	23.817511	9.277681278	80.42907258
Karijoki	120	3.33682	552.982	99.86333	44.4612	143.077	1.79762	66.233	2.74211	15740	69.4731	0.209906475	24.44877065	54.5001527	24.7411657	2.776516833	1.288761136	16.69340364	1111.670044	65.1452	21.5319	39.53186	26.701344	138.337	5	80.7	0.1	8	0	16.21153	18.638925	2226	81	2307	0.14656925	14.3	55.74339	45.340269	15.951452	8.676048432	77.73931521
Karinainen	121	3.95929	627.76	112.6658	37.3962	124.99	3.17469	81.3927	4.47631	27664	71.9	0	17.64626643	13.1223794	56.6425108	4.904942916	20.27641841	5.05374847	1227.599976	54.7534	27.5163	26.329032	14.858065	90.1938	5.3	69.7	0.02	4	0	19.916129	20.593548	1539	12	1550	0.056029497	25	46.245161	35.451613	10.793548	30.49396566	132.6097229
Karkku	122	3.35825	595.333	110.3025	48.5306	143.012	3.09542	82.8376	4.28821	17763	92.7122	20.52947863	7.176921557	29.38224234	20.670476	0	22.24474697	7.433039714	1200.089966	72.9622	20.713	39.953899	18.670765	100.094	1.8	79.1	0	5	0.003466	29.427584	32.039954	2582	21	2603	0.146540562	19.1	69.381483	50.710718	18.670765	19.07697577	147.74193
Karjalohja	123	4.20634	732.096	112.3639	46.053	129.442	3.09219	74.4297	4.4985	12000	55.0881	35.14578305	8.100832055	5.057239324	24.04908089	10.34988308	29.77251331	3.285733291	1301	65.1536	24.6296	49.034175	39.821694	90.1321	1.2	75.1	0.1	4	0	48.736999	65.081724	1209	133	1346	0.112166667	23.7	97.771174	104.903418	8.618128	19.78258311	100.4226243
Karstula	124	1.9885	546.746	110.2054	59.9473	160.525	2.40749	83.6477	3.50342	126901	181.158	10.60069795	9.451487679	60.07320006	3.818370672	2.614158903	1.540591447	22.04800384	1060.5	85.2934	3.89335	56.589109	20.168317	108.355	2.5	92.8	0.4	9	0.004918	17.153465	19.856436	4004	36	4040	0.031835841	4.7	73.742574	40.024752	33.717822	16.22273614	119.705709
Karttula	125	2.10668	543.629	110.5387	67.3885	174.97	2.78005	81.8124	3.74769	77729	120.077	25.13992525	14.88320871	65.50573361	0.203748736	3.645949163	4.059210515	3.266275656	1147.619995	84.1813	7.68385	29.436159	18.644962	87.93	5	89.7	2.1	11	0.212982	82.093489	11.471444	5481	10	5491	0.070642875	5.3	111.529647	30.116406	81.413241	15.14809416	185.005453
Karjala	126	4.06518	629.456	111.9448	33.8168	118.356	2.38308	71.3412	3.50703	7200	44.3913	0.10134379	21.81634723	20.07237676	10.31169765	4.277975868	27.05816007	38.27978966	1241.530029	65.0509	16.6771	35.847209	18.805093	86.8465	8.1	79.6	0	5	0	38.981391	48.77571	1016	5	1021	0.141805556	12.3	74.828599	67.580803	7.247796	11.81007379	98.84664742
Karuna	127	4.42476	625.637	107.0331	30.1715	115.648	2.85697	70.6041	3.49895	8320	18.5769	0.648456838	1.225525121	0.080502771	42.84852164	2.722877216	54.34809837	0	1350.050049	65.008	37.8607	28.363154	14.844268	87.42	1.2	68.8	0	6	0	61.895295	66.799205	1038	471	1509	0.181370192	30	90.258449	81.643472	8.614977	20.43400859	122.6040516
Karunki	128	0.197611	594.774	90.493	81.6272	188.83	0.809754	50.0142	1.51014	23689	43.2864	1.661078319	15.60983024	50.85845007	0	15.95661312	3.245945	20.7692024	948.9899902	84.9978	1.91617	42.934456	27.30006	117.271	7.6	89.8	0	7	0	13.830427	17.799158	1660	3	1663	0.070201359	2.6	56.764883	45.099218	11.665664	12.9558774	123.4273044
Karvia	129	2.93261	585.88	109.8543	56.5998	148.651	1.81718	53.2096	2.50575	44361	146.631	3.248073709	15.63314964	34.98018674	19.75323252	6.79451462	1.05776619	34.39878788	1096.609985	75.5093	12.1027	41.572123	16.450567	99.1751	3.2	92	0	5	0	9141-08-01	13.128039	2468	0	2468	0.055634454	4.8	50.486224	29.578606	21.231767	6.897595787	68.19635557
Kauhava	131	2.19725	501.354	99.48539	44.826	151.124	1.6512	53.8572	2.50217	50632	60.1636	0.608876688	18.37587485	43.82506378	27.16976804	4.230337166	10.38329705	14.39153396	1108.390015	64.9942	25.1058	49.420732	30.579268	140.122	0.3	72.3	0	10	0	15.762195	16.737805	6511	49	6560	0.129562332	27.4	65.182927	47.317073	17.865854	10.82441363	111.5383325
Kauhajoki	132	3.0336	566.481	103.9655	50.3899	146.421	1.75116	59.6225	2.63611	126643	137.086	1.236420802	16.4735557	35.58044475	21.34406635	8.907415876	0.187650537	32.87985066	1094.439941	68.3409	14.9231	54.46142	31.300552	121.227	1.3	87.5	0	7	0	16.330723	11.760175	7692	97	7789	0.061503597	11.2	70.792143	43.060727	27.731416	9.954519792	77.52961964
Kaukola	133	3.06906	554.142	110.1673	60.1245	160.533	3.22635	108.398	4.48826	26433	30.6094	14.26006107	3.417554612	20.66954704	48.42525779	6.374875334	15.87158096	2.134265619	1259.949951	65.6289	12.2299	28.048359	28.186528	140.286	10.3	76.1	0.04	3	0.031423	14.300518	10.15544	2887	3	2895	0.109522188	13.6	42.348877	38.341969	9.948187	16.20783658	150.5352437
Kaustinen	134	1.91108	518.356	101.0268	52.107	153.502	1.33407	56.0772	2.50361	27450	84.1624	1.475981899	21.53794252	46.57568145	7.712590195	7.241319166	1.578096758	35.88114102	1045.199951	66.7909	11.4904	46.424474	23.632887	91.738	5.5	83.8	0	5	0	13.996176	18.814532	2527	88	2615	0.095264117	10.7	60.42065	42.447419	17.973231	8.944787295	93.67185057
Kauvatsa	135	3.55101	577.479	102.4338	42.2796	133.786	2.39001	78.4968	3.49587	15015	56.4	3.101343398	28.08329518	42.67896186	26.19933857	0.906703834	12.99389365	13.89101416	1202.839966	63.5951	23.1183	37.383178	17.383178	84.9985	1.6	80.2	0.1	5	0	16.261682	23.738318	2134	6	2140	0.142524143	18.2	53.64486	41.121495	12.523364	15.39082042	115.6285714
Keikyä	136	3.54984	585.645	106.9369	41.8362	134.476	2.52339	83.1036	3.67616	49261	71.9012	0.806696406	3.347330142	40.06363737	24.05582452	0.740761006	27.07460269	2.126763188	1207.040039	58.2834	30.2361	38.657534	20.164384	99.6391	1.6	71.5	0.03	7	0	13.616438	15.616438	1307	7	1314	0.026674245	26.9	52.273973	35.780822	16.493151	21.25492049	123.1881593
Keitele	137	1.95751	578.794	108.182	64.9385	173.456	2.69545	86.592	3.57365	46372	131.957	17.43120685	14.09936104	64.78409696	1.006026875	1.157084864	0.338627857	15.48666021	1097.550049	84.0019	4.11751	38.916504	20.402122	87.8313	5.1	91.5	0.9	10	0.2	10.201061	58.810388	3581	0	3581	0.077223324	3.4	49.117565	79.21251	-30.094946	11.31288163	125.2293828
Kemi	139	0.548744	517.691	91.21988	80.155	181.39	0.802812	49.7362	1.54116	57329	28.1124	0.316048071	11.33805223	48.40580504	0	21.13986879	5.366486561	21.71141184	944.7360229	85.4073	3.1586	42.361287	26.095769	133.426	8.7	88.8	0	6	0	19.711173	16.113504	3837	110	3947	0.068848227	2.5	62.07246	42.209273	19.863187	47.3898981	439.9597219
Kemijärvi	140	-0.980033	486.866	93.59293	79.6949	201.469	0.748499	49.7833	1.5041	346595	199.751	9.880564773	9.809931851	61.87912803	0	3.859226538	3.755578087	19.93425007	806.2360229	85.5195	2.50937	41.68236	24.293785	146.241	2.4	96.9	0	11	0	6.08914	3.51538	3173	13	3186	0.009192285	0.7	47.7715	27.809165	19.962335	24.31680475	240.6792619
Kempele	141	1.38405	504.366	101.4725	59.3861	169.365	1.24221	37.6078	2.50088	12683	15.9725	0.401316309	5.276946755	11.00657153	32.85776954	35.66119181	0	20.47446712	1046.459961	65.0031	8.30573	42.456897	30.603448	110.681	9.8	81.2	0	15	0	26.077586	17.456897	925	3	928	0.073168809	9	68.534483	48.060345	20.474138	14.57196732	196.7192541
Kerimäki	142	2.51014	544.395	114.1487	59.5622	165.508	3.20415	86.5755	3.69286	94698	87.2566	40.90261577	5.774103399	45.57031212	0.118015731	7.566815927	0.741345605	6.038717975	1206.890015	83.1588	6.96073	32.55593	21.455674	111.777	5.7	87.1	4.6	7	0.003099	12.657941	13.186884	7370	41	7411	0.078259309	7.2	45.213871	34.642558	10.571313	12.68180671	113.7872403
Kestilä	143	1.36221	546.294	108.6165	65.017	179.4	1.25325	49.6139	1.84106	52660	107.492	0.815682983	14.77187062	41.61149839	14.31577271	4.900293759	0.18034792	38.5401031	1004.419983	64.4943	6.64104	40.495868	22.589532	109.327	7.2	89	0	10	0.03211	13.131313	21.487603	2171	7	2178	0.041359666	3.8	53.627181	44.077135	9.550046	8.296518987	100.2818565
Kesälahti	144	2.49403	546.63	110.1691	60.8712	164.451	3.08268	83.2549	3.99654	37187	88.2431	37.10210474	5.667665948	24.89217309	0.975967188	29.56013652	0.000521479	8.199453401	1219.920044	76.0357	5.31463	31.568878	19.212372	114.536	4.9	88.9	2.8	8	0.044619	15.704719	14.030612	3128	8	3136	0.084330546	6.2	47.273597	33.242985	14.030612	11.13146535	87.93289381
Keuruu	145	2.51833	595.451	112.7313	59.3903	158.878	2.59012	73.6625	3.32116	110114	145.319	16.87192669	12.81076627	61.45775035	4.003883552	4.076946224	5.441912445	9.301177468	1144.699951	84.1279	4.16097	43.857868	20.184245	91.8846	1.7	94.1	0.6	6	0	17.266403	14.619289	5305	14	5319	0.048304484	4.2	61.124271	34.803534	26.320737	23.53286148	150.4117889
Kihniö	146	2.70248	546.661	111.6464	58.7883	152.638	1.98762	58.8368	2.49267	111384	148.814	17.55304353	12.33419471	44.67211711	7.021474827	2.37060555	4.238660466	25.42550312	1083.530029	75.1375	15.7396	49.012739	17.292994	103.635	1.4	94.5	0.1	9	0	11.847134	13.423567	1250	6	1256	0.011276305	4.1	60.859873	30.716561	30.143312	7.885402906	64.97567151
Kiihtelysvaara	147	1.81886	559.586	118.4682	72.7857	169.125	2.75862	71.7932	3.71513	75241	124.832	9.261610743	18.80459746	46.50129196	0.696090923	27.4125219	5.518259797	11.85766134	1067.109985	81.9839	3.53665	35.918919	21.162162	117.741	6.5	88.1	5.2	16	0.044643	6.932432	13.945946	2959	1	2960	0.039340253	5.4	42.851351	35.108108	7.743243	10.55769706	118.9681245
Kiikala	148	4.00902	635.041	112.247	47.4712	132.693	3.14035	79.8876	4.49328	24200	86.0279	3.408150947	21.29187172	11.67634544	30.79185111	22.14378834	25.47025808	7.619695973	1273.290039	57.1399	26.2321	34.995626	20.55993	95.9109	2.4	77.1	0.01	7	0	29.133858	32.808399	2242	44	2286	0.09446281	20.5	64.129484	53.368329	10.761155	15.8743475	131.8266219
Kiikka	149	3.48679	586.236	106.6144	44.2927	136.957	2.66027	81.6413	3.69864	22584	81.3147	4.758619231	10.59638835	49.73874738	19.807685	2.478958039	10.59899883	12.10468491	1203.199951	61.809	24.0041	38.279426	15.138379	92.2783	2.4	80.1	0.1	7	0.002024	19.273091	30.476826	2983	16	2999	0.132793128	17.5	57.552518	45.615205	11.937312	13.87400062	116.5294434
Kiikoinen	150	3.44723	581.69	102.3047	46.0726	137.535	2.63304	74.659	3.49586	7298	73.3585	6.364947908	13.04717844	55.36131764	13.14111219	0.605387565	1.845504203	22.65426012	1194.73999	65.1613	31.4773	42.400449	15.591699	91.8238	4.4	66.5	0	6	0	22.54627	28.379136	1783	0	1783	0.244313511	29.1	64.946719	43.970836	20.975883	12.24301645	88.30087225
Kiiminki	151	1.22343	502.603	99.94423	68.5332	171.07	1.24558	36.4693	2.42109	26590	48.5952	2.345186182	22.1065145	49.98251649	0	21.08699651	6.893475566	19.69117022	1034.829956	64.9461	4.40529	20.03231	11.114701	112.893	6.8	90.4	0	4	0.005155	7.948304	6.268174	3091	4	3095	0.116397142	2.8	27.980614	17.382876	10.597738	9.790042402	101.3336069
Kinnulla	152	1.86051	554.75	109.4615	60.0998	160.857	1.82287	75.4433	2.55787	72422	158.833	9.602871325	15.85086196	65.63366031	2.614578058	2.84575721	2.94614956	16.96319399	1063.660034	85.1605	2.13881	45.068273	22.160643	106.221	1.7	94.6	0	8	0.180851	15.188755	17.828112	1245	4	1245	0.017190909	3.7	60.257028	39.988755	20.268273	9.575200583	75.13741794
Kirvu	153	3.11074	592.385	114.3129	59.9588	160.789	3.23407	98.3098	4.50589	64970	56.3673	5.57102163	8.508785487	53.28032004	11.4308613	19.9205704	6.425962842	1.998266056	1254.27002	67.0873	8.94227	35.779199	25.075732	124.058	3.8	88.4	0.3	6	0.061554	6.900034	6.428812	5930	5	5942	0.091457596	7.8	42.679233	31.504544	11.174689	15.6082198	110.6716325
Kisko	154	4.22349	695.085	112.7864	44.5147	127.582	3.08833	76.6022	4.34447	23129	54.3849	14.91610176	18.72884321	13.6223948	22.71904062	10.03927311	30.10554907	10.48064628	1292.52002	62.8142	24.8403	30.326594	20.062208	80.0183	0.8	81.6	0	5	0	28.538103	27.993779	2437	134	2572	0.111202387	17.6	58.864697	48.055988	11.741835	16.00960961	139.556957
Kitee	155	2.34273	560.864	110.5453	64.6687	165.339	2.87601	73.6941	3.80776	95216	93.615	24.82609276	6.036167219	35.36542969	2.913074611	21.74103038	1.712934847	15.20709089	1155.810059	74.9492	6.57244	33.807746	20.321979	121.488	5.7	86.3	5.1	13	0.020311	6.602893	10.662622	10683	32	10715	0.112533608	8	40.410639	30.984601	9.426038	7.759937568	61.97117539
Kittilä	156	-1.87818	421.794	85.78019	75.3423	207.832	0.714474	47.5704	0.971109	805618	251.273	1.6374449	12.86491614	55.59352428	0	11.19978141	3.554227542	28.2093277	687.9619751	77.1532	-0.127729	41.482194	18.960539	128.509	0.9	99	0	8	0	10.298364	8.854668	2073	5	2078	0.002579386	0.1	51.780558	27.815207	23.965351	17.95950089	229.7537968
Kiukainen	157	3.79766	555.283	100.0957	37.3208	126.075	2.2616	74.3767	3.49858	16970	34.1471	0.469026219	25.75413947	38.31776827	47.91287095	4.990099971	3.141571423	5.63768938	1220.829956	64.9934	33.4556	36.918336	21.325116	96.5594	3.6	65.2	0	5	0	17.072419	20.46225	3245	0	3245	0.1912198	31.2	53.990755	41.787365	12.57319	18.66438454	83.89851662
Kiuruvesi	158	1.69274	555.906	111.3729	69.8142	179.611	2.15166	67.3136	3.27607	131764	135.946	8.623783646	12.47350742	64.70364423	5.606771563	0.609624164	1.285333311	19.65170592	1036.670044	77.679	3.17703	53.811309	34.403311	96.8967	6.4	89.1	0.03	13	0.681458	13.667604	14.136207	6391	11	6402	0.048586867	4.5	67.478913	48.539519	18.939394	12.10897292	153.2858706
Kivennapa	159	3.67513	604.002	119.7026	61.3585	158.914	3.24634	90.8616	3.50563	73307	90.5464	0.860997792	9.327193086	58.46572701	1.586862772	28.1472514	0	10.05945916	1268.890015	75.2773	7.99401	43.015752	30.365499	145.946	5.7	86.6	0.04	6	0.065029	15.562013	4.208595	6386	64	6539	0.089200213	7.7	58.577764	34.574094	24.00367	14.02916597	94.40550113
Kivijärvi	160	1.91209	550.031	108.744	59.9625	161.477	2.14414	83.1509	3.35278	126421	158.946	23.40547247	6.340334354	63.87179485	0	2.060515715	4.053302046	7.51254731	1124.75	85.0568	1.87248	49.823138	24.49867	107.223	2.3	95.8	0.1	8	0.178082	16.791223	19.709043	1499	5	1504	0.011896758	1.9	66.614362	44.207713	22.406649	10.78687342	131.7840606
Kodisjoki	161	4.02124	599.298	103.5996	32.909	118.751	2.26793	71.2059	3.50003	53165	23.7917	6.251518585	6.523306432	27.46518981	26.41402929	0	32.18926353	8.771939078	1247.170044	64.9987	17.0734	40.160356	21.452116	105.859	6.5	83	0.1	5	0	13.345212	14.966592	447	2	449	0.008445406	10.5	53.505568	36.418708	17.08686	5.501868461	50.17189836
Koijärvi	162	3.60315	582.793	109.5991	44.6983	139.934	3.06102	102.447	4.46325	70212	122.228	6.079749341	14.18934004	40.48471592	18.99923579	10.62208752	2.858609138	21.80897901	1199.550049	62.8483	35.6513	30.942843	16.04299	109.803	1.5	82.2	0.004	6	0.00274	16.961407	18.456277	2024	20	2047	0.02915456	16.3	47.90425	34.499267	13.404983	20.04735161	139.1562603
Koivisto	163	3.8706	643.374	118.6533	59.025	154.847	3.2316	86.0757	3.59905	30492	23.7459	3.484990966	0	5.994714915	8.521465338	75.81041766	0	8.687005988	1278.790039	74.3675	7.71722	40.49486	30.597665	112.58	3.7	87.2	0.2	7	0	7.178951	4.35616	5730	6	5739	0.188213302	9.1	47.673811	34.953825	12.719986	20.03418504	159.2521876
Kokemäki	164	3.6406	569.421	100.9651	40.5464	130.717	2.33478	77.1656	3.49666	33962	48.0668	7.836347099	6.296491446	33.34867564	21.36739428	10.82327746	9.701841047	11.46201026	1206.569946	64.5636	26.0655	33.459357	19.565217	90.2804	3.3	70.9	0.1	8	0	10.680529	17.73787	6302	46	6348	0.186914787	25.8	44.139887	37.303088	6.836799	16.36205687	123.7712434
Kolari	165	-1.10388	430.409	82.92698	77.48	203.475	0.759174	49.4996	1.49991	228106	196.028	1.965832224	11.42965339	53.43718092	0	11.5159306	3.901072666	28.2995423	827.8740234	85.3301	0.402134	45.376712	33.90411	124.293	0.7	99.2	0	8	0	9.246575	5.821918	1167	1	1168	0.005120426	0.1	159.589041	39.726027	14.89726	17.83947939	123.5151844
Konginkangas	167	2.09504	505.023	102.7091	60.497	167.337	2.93261	90.7531	4.49539	28392	129.05	36.23741743	6.248867939	55.89459322	1.244770708	3.12960207	5.078440984	0.875139321	1202.390015	85.109	7.22574	41.792929	19.065657	99.367	2.5	91.8	0.3	15	0.25	21.717172	18.560606	1583	1	1584	0.055790363	5.7	63.510101	37.626263	25.883838	14.99477534	135.1187304
Konnevesi	168	2.21586	515.61	106.3547	61.6176	169.22	2.95732	89.4514	3.78075	116231	115.79	32.7334571	4.442453601	60.70634839	0.109045524	0.734643425	4.741454527	2.199686217	1202.089966	85.0219	7.53916	32.770161	17.750504	97.7259	3.6	90	1	9	0.319703	10.706653	33.615423	4946	14	4960	0.042673641	6.4	43.476815	51.365927	-7.889113	16.42084623	146.0910905
Kontiolahti	169	1.53189	562.174	120.0898	78.4327	172.793	2.71338	64.0881	4.09504	87932	119.926	26.69374467	12.51754464	42.9033129	1.073061682	15.85858581	8.759730772	4.310849503	1102.550049	77.831	3.40305	41.029259	27.476608	114.092	6.8	90.4	1	13	0.006757	19.901975	13.775434	6717	16	6733	0.076570532	2.8	60.931234	41.252042	19.679192	17.50831043	163.2572176
Kortesjärvi	171	2.11918	510.702	100.0593	45.783	151.161	1.50068	52.6026	2.4889	28625	66.1414	4.100142997	17.90807939	59.51742715	7.459859896	3.014529238	9.838836506	17.02235924	1096.219971	65.0086	18.8304	53.047776	26.425041	127.424	3.1	83	0	9	0	23.723229	21.285008	3010	25	3035	0.106026201	13.9	76.771005	51.663921	25.107084	6.683175127	68.62979777
Korpilahti	172	2.78273	559.869	110.4323	59.4739	159.516	2.99713	71.8002	4.31879	82690	127.456	26.34169038	6.279645766	45.69383412	3.458033113	4.225096356	20.30628707	1.300820967	1201.189941	85.03	6.94963	38.243259	23.209107	106.788	3.3	90.6	0.5	6	0.003347	9.598562	15.163571	6658	18	6676	0.080735276	6.1	47.841821	38.372678	9.469143	18.475412	160.4115579
Korpiselkä	174	1.72355	590.542	121.5533	80.7956	169.222	2.72288	81.1129	3.28133	130853	144.157	12.93649465	16.23922717	63.55318276	0	8.100763951	2.360922484	13.95471817	1050.050049	84.1695	2.59555	19.612591	10.968523	131.69	0.9	98.4	8.7	8	0.179104	2.905569	2.106538	825	0	826	0.006312427	0.7	22.51816	13.075061	9.443099	13.15289796	133.7437551
Koski Hl.	176	3.51785	600.729	112.934	49.3567	148.064	3.24376	98.1303	4.5026	18570	121.706	5.432517076	14.52727478	20.97247935	37.58041909	18.45448961	12.46830957	5.125807343	1205.170044	64.4075	17.8278	35.185926	19.992003	105.837	5.5	78.8	0.03	6	0.038647	32.946821	37.984806	2411	90	2501	0.134679591	15.7	68.132747	57.976809	10.155938	17.39315084	146.1126507
Koskenpää	177	2.69658	590.395	111.5082	59.8119	158.689	2.87993	71.0089	3.79457	104500	134.49	14.37628984	11.626871	68.45168527	2.200569291	2.269471544	6.206524449	7.811128102	1190.339966	85.2144	7.30303	47.369318	22.694318	93.6371	2.1	90.1	0.3	5	0.002278	14.867045	14.222727	1739	21	1760	0.016842105	7.8	62.236364	41.689773	20.546591	14.79453812	150.6017229
Koski Tl.	178	3.90439	623.183	112.3563	42.0379	130.448	3.21068	85.0886	4.50022	18932	88.8564	0.181233758	20.32078262	21.41437623	58.32920893	11.63842504	6.257456307	2.360533485	1211.219971	54.9895	37.6165	33.910891	20.049505	95.292	6.1	64.3	0.01	4	0	24.422442	29.125413	2416	8	2424	0.128037186	29.6	58.333333	49.174917	9.158416	17.07075049	126.9877306
Kuhmalahti	179	3.20511	544.701	109.772	55.1308	149.569	3.25285	101.278	4.50299	17330	112.28	28.96247425	6.603969895	36.1619332	12.55690623	3.938136348	11.84577355	7.102881374	1208.349976	77.0129	13.1396	36.141304	20.108696	91.2048	3.5	85.6	0.1	6	0	28.396739	35.461957	1472	0	1472	0.084939411	10.9	64.538043	55.570652	11.684783	13.8111828	101.162724
Kuhmoniemi	180	0.571649	580.209	119.6264	68.9185	188.766	1.35542	67.9935	1.51588	473920	203.875	15.28107918	9.794635039	60.8111105	0	2.686306965	3.844363732	18.571764	975.7550049	77.3695	2.27439	34.62656	13.741241	99.2108	2.6	97	0	12	0.321429	8.408819	9.092463	5837	14	5851	0.012345966	0.4	43.035379	22.833704	20.201675	16.03399875	116.1783462
Kuhmoinen	181	3.1042	559.486	110.0303	57.8191	153.049	3.22424	90.1267	4.51411	72765	120.705	35.177811	7.384071413	36.9324074	5.251624958	3.270212636	17.00708551	4.295198797	1198.469971	84.6153	8.10537	35.30417	20.710868	84.4273	2.8	91.7	0.4	8	0.001253	10.013671	13.021189	5808	44	5852	0.08042328	5.5	45.31784	33.732057	11.585783	20.57474778	134.741924
Kuivaniemi	182	0.536576	500.676	92.58854	75.9437	179.83	0.91173	49.2025	1.54025	103928	83.2868	3.27981098	15.23739789	44.96688591	0	13.07533178	9.988753817	28.68825579	976.6500244	74.1413	2.04285	45.356371	28.077754	135.388	1.6	98.1	0	8	0	19.006479	15.550756	1379	10	1389	0.013365022	0.3	64.362851	43.62851	20.734341	9.508817766	99.62486392
Kullaa	183	3.58012	557.982	97.63986	43.8769	133.358	2.49106	71.8195	3.50022	26958	49.2669	9.240056228	18.82881556	62.5412575	5.554727055	2.436815778	1.551410266	19.96818402	1181.439941	65.0809	16.1762	39.059829	21.965812	111.443	2.2	90.1	0.1	7	0	24.615385	33.162393	2292	48	2340	0.086801692	7.7	63.675214	55.128205	10.08547	17.05024552	95.69818431
Kuolemajärvi	184	3.79252	645.718	119.7268	60.9302	156.451	3.23904	88.5883	3.52182	36761	30.3833	8.060817852	8.89032092	16.93004071	2.952131217	63.0282254	0	9.776023583	1272.300049	75.2542	7.88565	34.374071	30.211121	128.398	6.5	85.4	0.3	4	0	11.239964	6.66072	3349	4	3363	0.091482821	8.1	45.614035	36.871841	8.742194	10.6410956	125.2895201
Kuopio	185	2.0641	563.629	114.7846	69.6233	176.72	2.83319	75.1377	4.36862	121685	105.836	45.63909391	6.480630587	49.27146264	1.377966491	1.532769036	4.337429604	1.040946386	1188.719971	75.9593	7.83216	25.961738	18.317623	90.1748	9	83.9	0.5	12	0.119318	20.883974	17.964455	12111	313	12469	0.102469491	7.1	46.845712	36.282078	10.563633	33.62666505	314.0935556
Kuortane	186	2.16739	524.93	101.2656	47.6963	153.648	1.74412	55.7769	2.50018	47950	108.687	6.009672016	16.18853451	44.87487416	17.52541585	3.087364117	5.720573572	23.53521054	1087.73999	64.4471	12.9948	45.155993	18.445539	99.8681	1.1	85.7	0	9	0	11.165846	12.479475	3651	3	3654	0.07620438	13.2	56.321839	30.925014	25.396825	9.781396496	91.69661979
Kuorevesi	187	2.91734	590.684	111.364	60.015	154.232	3.02835	78.7287	3.9519	33110	132.826	14.55448556	9.262427579	41.74752855	9.493271722	5.752754165	22.89984716	6.593219134	1199.72998	83.4394	8.23113	39.245622	25.594971	98.1896	2	91.5	0.1	11	0.023474	10.237988	13.560844	2216	11	2227	0.067260646	6.5	49.48361	38.616974	10.866637	13.237608	122.4237153
Kurikka	189	2.9218	554.525	101.4056	45.1726	147.304	1.75216	52.5024	2.49832	45073	110.182	1.076740302	13.0346902	42.59931186	32.84148763	2.764575494	4.476547548	16.41070143	1103.219971	64.8816	23.7627	47.923533	21.91826	112.71	0.5	74	0.03	8	0	13.711272	18.655241	6041	27	6068	0.134626051	25.5	61.634806	40.5735	21.061305	9.523615484	76.45446688
Kurkijoki	190	2.90919	561.859	112.0567	60.0114	160.839	2.49139	100.481	4.48016	53773	57.7105	0	4.280227991	1.706150399	38.01910482	31.1803913	10.30541514	18.26186458	1262.640015	74.4524	15.4805	35.39283	24.294432	131.653	4	81.6	0.2	4	0	24.294432	21.548436	5141	103	5244	0.097521061	14.4	59.687262	45.842868	13.844394	18.98153026	125.4957981
Kuru	191	2.85547	632.056	119.8452	59.5892	153.359	2.43478	73.6755	3.25988	75907	161.757	12.88599558	10.90231235	56.61466032	1.602326573	2.148687735	17.63393424	10.77618958	1165.420044	78.4358	6.29814	42.366646	16.431637	80.8865	0.7	96.1	0.1	7	0	14.960147	16.79951	3258	4	3262	0.042973639	3.2	57.326793	33.231147	24.095647	21.49669554	182.7027911
Kustavi	192	4.54301	565.007	99.04272	27.2306	105.733	2.60565	72.0102	3.50035	15565	9.32584	0.884729872	0	0.897692443	24.47020642	1.101390336	73.12086955	0.40984125	1348.670044	66.0406	21.9668	30.888383	19.498861	88.5329	2.7	89	0	6	0	19.134396	15.94533	2093	102	2195	0.141021523	8.3	50.022779	35.444191	14.578588	10.18512351	100.1362753
Kuusamo	193	-0.923767	521.937	107.3111	85.4593	199.793	0.848534	52.1283	1.45183	905815	269.486	11.7819102	6.540249819	60.64104901	0	5.983203877	8.031871623	11.29413661	760.664978	77.3861	0.172549	42.538462	16.370487	133.864	1.9	97.9	0	9	0	2.511381	5.580848	5096	0	5096	0.005625873	0.2	45.049843	21.951334	23.098509	8.543411702	106.4671779
Kuusjoki	194	3.97662	627.217	112.4418	42.6898	130.754	3.1337	80.723	4.49627	12592	84.9316	0.020978912	21.11323473	3.085096131	67.78674267	1.590685804	26.43775902	1.099716376	1244.150024	54.6749	37.8161	36.420769	20.787593	95.2187	1.4	63.6	0	6	0	32.625759	36.080917	1464	19	1483	0.117773189	35	68.706676	56.86851	11.838166	17.40400342	145.3782497
Kuusjärvi	195	2.00981	603.599	120.5305	73.2696	172.842	3.07577	73.1372	4.43809	31785	111.92	20.81996243	11.79457159	44.12678629	4.19599746	19.76694138	2.124302849	10.22492804	1150.150024	80.6638	7.05133	39.502165	27.922078	113.556	7.6	86.7	2.4	9	0.149254	24.350649	32.683983	2310	0	2310	0.07267579	5.7	63.852814	60.606061	3.246753	18.42819527	171.4982209
Kylmäkoski	196	3.48039	564.049	110.0084	43.9053	142.389	2.8957	100.901	4.50024	9600	102.528	7.546839964	16.9035156	36.30273232	40.15068942	8.729356091	2.636703402	5.623608059	1200.180054	75.2844	34.7839	31.227306	18.300654	109.481	2	67.2	0	6	0	25.272331	21.205519	1377	0	1377	0.1434375	30.5	56.499637	39.506173	17.283951	19.79734936	164.4863615
Kymi	197	3.95757	600.266	110.0077	59.7929	150.808	3.18966	84.645	4.4444	23584	25.3363	0.070999143	7.36365375	26.66805257	20.0380901	11.77728478	26.14940532	8.443503548	1292.630005	64.6788	14.1596	55.659661	30.38744	93.3915	2.9	83.9	0.1	7	0	79.412509	32.767789	3626	293	3949	0.16744403	13.2	135.07217	63.155229	71.916941	36.43904967	225.5866818
Kyyjärvi	198	1.90737	555.023	110.9811	60.1286	158.921	2.01706	77.8548	2.8712	126901	177.668	4.87526841	12.99333918	48.720657	9.122532129	4.277131362	0.354724212	33.16202184	1010.97998	85.2711	4.0552	56.310345	20.068966	107.972	2.5	92.8	0.4	9	0	17.068966	19.758621	1740	0	1740	0.013711476	4.7	73.37931	39.827586	33.551724	10.81632653	75.71428571
Käkisalmi	199	3.14963	530.352	108.5919	61.2358	160.229	3.17348	109.174	4.43885	17861	27.0772	14.40133572	2.409726532	47.07237324	2.316707598	24.83939555	2.47002063	3.079064246	1255.069946	66.0084	12.1695	32.012882	25.829308	135.441	8.6	79.8	0	7	0.016878	36.972625	33.365539	2688	125	3105	0.17384245	11.6	68.985507	59.194847	9.79066	44.82415222	315.6697356
Kälviä	200	1.93382	518.39	100.5959	52.3358	152.438	1.36317	52.6945	2.79594	67450	69.9181	3.400368371	16.72323405	54.90295556	5.776411454	3.79422894	0.575968616	31.72334056	1040.579956	68.8535	6.67892	39.797639	21.854975	89.5812	4.9	91.3	0	7	0	21.247892	16.661046	2901	64	2965	0.043958488	3.8	61.045531	38.51602	22.529511	15.54360533	134.7566051
Kärkölä	201	3.62724	636.775	114.4637	49.7185	147.021	3.21301	93.3327	4.50067	25045	100.13	1.473875801	17.70907477	24.17730092	42.09780543	12.98795406	7.321553896	12.19262769	1216.959961	65.059	24.9772	33.864054	23.392529	108.019	5.9	77.4	0.2	5	0	28.536436	27.372933	3229	37	3266	0.130405271	16.7	62.40049	50.765462	11.635028	26.84553958	143.8615104
Kärsämäki	202	1.65422	502.997	99.92046	65.0258	173.337	1.42845	52.9656	2.09951	68754	121.852	0.359407249	13.98574281	45.15955765	15.76481558	1.087152397	0.995542128	36.81677393	989.6110229	68.4391	3.73313	45.363908	27.716849	106.286	6.3	91.3	0.03	8	0.010345	16.550349	17.347956	2001	5	2006	0.029176484	2.4	61.914257	45.064806	16.849452	8.772872847	91.37834329
Köyliö	203	3.75271	591.353	108.0702	37.5917	127.577	2.30973	79.4853	3.50154	24560	62.8244	7.276460644	15.1793499	25.27849172	16.62288305	27.26216601	8.045165667	15.92887279	1219	65.1317	22.0541	39.78836	19.823633	94.5362	4	80.9	0.02	6	0	8.042328	13.686067	2813	22	2835	0.115431596	15.1	47.830688	33.5097	14.320988	12.20253742	115.6005842
Laihia	204	3.09655	562.997	100.132	39.3658	145.426	1.93923	50.5609	2.74422	80134	47.5242	1.41191021	16.07768468	56.08715213	17.96694503	1.91946567	3.028626571	19.58297195	1098.180054	65.0158	18.2997	44.403361	27.394958	109.943	3.8	85.2	0	4	0	15.260504	14.554622	5921	29	5950	0.07425063	11	59.663866	41.94958	17.714286	13.9549289	109.5277979
Laitila	205	4.11477	621.376	107.2752	32.5829	116.669	2.3044	70.7546	3.49897	53165	29.8442	2.931096799	17.91568815	25.1797903	14.6253397	3.377809739	31.08017306	23.77117396	1245.380005	64.9902	17.6216	38.947813	20.804422	100.587	6.5	83	0.1	5	0	12.942286	14.514713	6118	33	6151	0.115696417	10.5	51.890099	35.319135	16.570964	11.36507575	95.49569047
Lammi	206	3.42965	591.931	110.8658	50.3769	148.307	3.24712	101.113	4.5023	51850	126.973	15.1921951	14.30890869	41.65457722	16.71315379	14.47412267	3.335542363	10.48103562	1199.349976	69.8192	12.8535	28.498036	17.497733	96.8423	5.4	81.1	0.1	6	0.064292	19.280749	26.352372	6543	68	6618	0.127637416	13.5	47.778785	43.850106	3.928679	20.3781592	228.2666667
Lappträsk	207	3.86406	601.222	109.8378	56.2714	148.902	3.1126	81.8418	4.50155	33140	36.7308	2.486513972	24.14702743	32.63120645	47.27829851	3.797107904	10.22098224	3.581832593	1254.579956	64.1107	24.1931	30.599078	19.170507	90.7166	8.6	68.3	0.3	8	0	32.81106	34.37788	1612	2726	4340	0.130959565	23.1	63.410138	53.548387	9.861751	19.37838527	148.2057605
Lapinlahti	208	1.78516	546.42	110.6012	62.4399	181.684	2.53025	73.9538	4.47589	61228	118.555	19.12677073	12.15146786	60.54298287	8.944254178	3.609040401	0.9868179	7.571699086	1105.72998	79.0388	7.1958	58.46521	40.316503	94.1096	8.4	85.8	0.6	9	0.549296	29.515197	26.375283	3978	3	3981	0.065019272	5.8	87.980407	66.691786	21.288621	12.914791	138.1118703
Lappajärvi	209	1.94684	490.811	99.61488	47.8021	153.303	1.62074	57.8954	2.50061	45780	87.5955	20.69009803	5.995421356	44.87635108	10.50295399	2.487068432	3.408405621	18.11804208	1101.969971	64.5524	14.1958	52.769953	24.037559	122.518	0.4	85	0	7	0	14.366197	20.798122	4213	47	4260	0.093053735	14.6	67.13615	44.835681	22.300469	9.181847999	100.9701059
Lappeenranta	210	3.42907	599.973	114.3461	60.4849	159.324	3.23717	75.0702	3.57247	59170	71.6375	16.59278609	12.08933178	28.85721985	16.71503552	14.35295201	16.68378998	7.986003695	1274.180054	75.3356	11.5934	43.510389	30.721393	127.512	2.7	87.2	0.3	8	0.045177	51.600819	31.722271	6761	73	6834	0.115497718	10.1	95.111209	62.443664	32.723149	39.0680155	277.7586086
Lappi	211	3.94265	590.579	104.1652	34.3366	120.974	2.25066	72.4819	3.50015	20221	34.5845	5.984174508	25.26397527	20.7979867	16.90572775	1.21883302	41.66940084	14.43715498	1239.22998	64.9966	17.2198	34.480234	18.667643	90.9693	5.1	79.9	0	15	0	10.614934	16.764275	2717	15	2732	0.135107067	15	45.095168	35.431918	10.102489	12.46530749	91.93413877
Lapua	212	2.27856	505.017	99.17642	44.9423	151.293	1.72852	53.7782	2.49665	80160	64.1931	2.070031449	14.347904	40.65990462	27.28015725	2.546996323	8.581177297	18.93735082	1102.849976	64.9168	23.5237	52.616566	27.010422	136.736	1	74.5	0	8	0	14.108612	16.105321	9043	72	9115	0.11371008	24.5	66.725178	43.115743	23.609435	12.11504612	124.6615973
Lapväärtti	213	3.50154	554.434	99.70756	42.5418	141.4	2.00422	65.9843	3.24061	38041	30.607	3.403502425	19.51048704	46.45192936	20.31870657	1.468106753	21.44399085	6.890107649	1136.329956	64.9097	12.8332	31.912965	27.416138	134.106	8.1	79.6	0	7	0	9.211242	10.371714	468	5047	5515	0.144975158	12.3	41.124207	37.787851	5.222121	10.61449318	81.1540267
Laukaa	214	2.44127	550.242	109.7749	59.8327	164.648	3.12103	80.8516	4.04298	91714	115.808	22.67798463	6.517424886	50.30657665	7.782206536	9.230862561	5.821618635	1.06858094	1195.410034	84.8782	7.1376	45.581395	2017-05-24	114.371	3.9	88.7	0.1	7	0.030905	16.550388	20.837209	5152	8	5160	0.056261858	7.4	62.131783	45.337209	16.794574	25.40322388	217.5955025
Lavia	216	3.37679	590.719	102.1692	48.3643	140.249	2.69038	68.7777	3.52479	32469	74.2806	14.31975734	16.03481707	43.98631661	18.22907086	0.453184455	11.99640436	12.20412291	1182.069946	64.7274	13.0635	47.549909	20.585948	104.175	2.4	87.9	0	4	0	12.548613	14.467202	3848	9	3857	0.118790231	9.7	60.098522	35.05315	25.045372	10.21428571	89.31344402
Lehtimäki	217	2.01208	529.108	104.6325	52.2054	156.11	1.76325	63.8602	2.50026	30590	161.316	7.363679242	7.231722895	45.30745912	4.676589547	4.678108982	1.587457469	37.40074881	1066.73999	70.0355	5.59623	50.248139	19.478908	86.1151	1.7	94.4	0	8	0	23.69727	29.280397	1612	0	1612	0.05269696	3.9	73.945409	48.759305	25.186104	9.722706366	66.63531833
Leivonmäki	218	2.85076	550.231	110.0608	59.1813	160.335	2.91226	70.2629	3.5995	30768	133.949	8.847952011	12.33786014	64.62334376	0.9390873	8.160170362	1.669000115	17.63369716	1198.380005	85.1306	4.43671	37.336504	25.326992	123.166	2.8	92.8	1.8	8	0.065421	36.504162	37.217598	1682	0	1682	0.054667187	4.4	73.840666	62.54459	11.296076	10.24702531	87.09033015
Lemi	219	3.41441	576.295	113.128	60.6628	159.6	3.19852	70.7782	3.49582	20810	89.4154	24.45974025	8.99916076	38.96752918	12.35087128	12.59793863	7.837305279	5.166585567	1291.579956	75.0882	11.5566	30.909091	22.181818	124.935	5	80.7	0.01	4	0.053628	2.753247	6.38961	3850	0	3850	0.185007208	14.3	33.662338	28.571429	5.090909	13.60545056	75.91351684
Lempäälä	222	3.3252	557.126	110.1536	46.6529	145.871	3.11327	101.852	4.50042	25700	106.42	16.97205656	12.38672307	41.76326754	21.76792784	1.546628651	11.04972776	7.785757194	1204.199951	72.3387	32.1449	36.370022	19.923487	117.066	3.1	78.3	0	6	0.002907	26.270304	29.857636	3094	95	3189	0.124085603	18.6	62.640326	49.946692	13.57667	26.14385424	198.4742488
Lemu	223	4.33762	620.189	105.5357	30.9708	112.929	2.61284	70.1735	3.49967	3600	15.5238	0	6.85932712	0.667987499	60.55301574	0	38.77899676	0	1327.900024	64.9979	35.5276	7.718894	4.262673	86.2916	0.8	63.9	0	5	0	14.170507	13.824885	702	16	718	0.199444444	35.3	21.889401	18.087558	3.801843	18.46659404	55.37327524
Leppävirta	224	2.28227	591.478	115.8043	69.2294	172.166	3.16225	73.8461	4.31465	111932	101.019	34.52187711	7.475743182	58.37967657	0.587611998	1.552870436	6.044945187	0.746322883	1199.680054	82.5091	7.47818	35.933392	23.736488	108.707	6.6	85.7	1.5	14	0.135993	9.804996	16.086036	13638	54	13692	0.122324268	7.7	45.738387	39.822524	5.915863	30.53205849	241.5393701
Lestijärvi	225	1.82389	549.439	106.5049	60.5647	157.896	1.63075	67.6636	2.50096	66048	153.097	12.75245274	10.25302388	47.91753566	2.891790757	5.840436516	0.908368963	30.26018914	1007.429993	86.0999	3.12067	49.785408	20.028612	100.543	1	97.6	0	8	0	40.915594	47.2103	695	4	699	0.010583212	1.4	90.701001	67.238913	23.462089	15.83156751	96.96767183
Lieto	226	4.16834	630.765	110.153	32.3016	118.594	2.82691	73.0883	3.51413	21471	42.9799	0.277190597	19.79136694	0.677360061	55.87222308	4.521102317	37.41639654	1.237671077	1272.699951	64.6075	36.6438	39.873781	26.276535	93.0053	2.2	66	0.2	7	0.001773	43.201377	42.111302	3429	55	3486	0.16235853	31.8	83.075158	68.387837	14.687321	27.71632124	205.724525
Liljendal	228	3.90129	603.984	109.8705	54.2107	146.559	3.03322	78.5877	4.50093	10944	30.3853	7.315955145	22.52719052	41.47347423	35.98337614	5.205552979	9.067478967	0.933045964	1250.300049	63.3459	24.1618	24.808184	21.099744	89.9867	3.5	70.6	0	5	0	43.98977	51.278772	112	1452	1564	0.142909357	25.6	68.797954	72.378517	-3.580563	21.40247161	140.7002338
Liminka	229	1.48995	502.861	100.5933	57.025	168.744	1.24377	38.6297	2.5001	60150	28.8506	0.643350251	12.44576928	33.00914607	30.87987167	9.063903114	0	26.74855078	1045.839966	65.0105	7.76638	40.74974	27.073933	108.233	10.7	81.6	0.1	16	0.005155	20.40958	23.255814	2846	35	2881	0.047896924	7.7	61.15932	50.329747	10.829573	14.35899464	162.9695052
Liperi	230	2.03485	555.501	119.1795	69.3181	169.905	2.93719	66.9017	4.39757	75372	90.494	40.98217215	6.040732224	31.0922734	9.638546094	14.14747198	4.012428	1.57853759	1169.719971	74.6888	6.57695	32.450769	21.677975	111.002	9.5	82.9	0.5	12	0.076775	7.281152	8.406421	12046	31	12086	0.160351324	7.6	39.731921	30.084395	9.647526	12.34384886	123.9780902
Lohja	231	4.16034	727.841	111.3957	48.0376	132.118	2.98943	71.6895	4.50233	25892	50.0029	33.46782877	8.747872108	12.06253562	27.40294733	8.814974958	20.19700481	1.270775834	1307.02002	63.12	27.3413	40.592816	20.296408	103.612	2.8	72.2	0	6	0	46.922884	48.379804	2565	1414	3981	0.153754055	25	87.5157	68.676212	18.839488	47.89817316	366.4658755
Lohtaja	232	1.98229	506.381	99.10519	49.4126	148.478	1.35213	42.7301	2.89034	42635	19.3033	0.3425266	18.73329018	27.66761453	12.42262723	43.12977832	2.786470851	13.99350908	1048.959961	64.9975	7.50348	32.20339	21.707953	96.7243	6.3	87.5	0	7	0	13.363755	17.079531	2987	81	3068	0.071959658	6.2	45.567145	38.787484	6.779661	11.35128334	79.45898339
Loimaa	233	3.77588	612.715	112.4549	41.2116	131.477	3.2037	90.0683	4.49733	51445	83.0296	0.157454984	24.44948108	16.66014894	75.01509862	2.413690842	1.959231248	3.951830353	1193.040039	54.5971	34.7903	32.672444	20.139556	99.0963	5.7	54.9	0.003	6	0	17.604	21.346963	6707	43	6750	0.131208086	39.4	50.276444	41.486519	8.789926	28.93524857	192.7346678
Lokalahti	234	4.40004	604.71	100.9409	29.5856	109.699	2.50061	70.4873	3.50011	8784	7.68085	5.256486631	6.371167096	2.159404389	27.3292671	4.931934397	61.2600821	0.9206248	1276.839966	65.0536	25.7164	31.62612	15.877081	88.3668	1.4	79.9	0	5	0	33.418694	40.076825	1536	18	1562	0.177823315	18.7	65.044814	55.953905	9.859155	11.29898893	95.32177821
Loppi	235	3.77143	627.504	109.9373	48.7583	139.088	3.07934	94.3436	4.06046	58668	120.612	11.25246788	18.22261165	41.40574017	10.42307198	23.47021843	2.794618735	13.01892739	1238.680054	71.3951	12.8833	37.966489	17.783701	111.557	2.5	86.2	0.1	6	0.003158	20.373191	25.437928	5089	163	5252	0.089520693	11.3	58.33968	43.22163	15.11805	21.28519528	145.3609367
Luhanka	236	2.97918	547.588	110.1416	58.8975	157.425	3.06149	76.3707	4.33866	21460	102.084	37.26921444	2.281954156	29.77539392	0.236147503	1.603483899	30.84076896	0.502341378	1203.859985	85.0189	7.44382	34.76734	22.563652	109.397	3.3	91.9	0.07	10	0.042553	13.169447	21.685689	2277	0	2278	0.106150979	4.8	47.936787	44.249342	3.687445	16.49138674	147.2994545
Lumijoki	237	1.53543	499.085	99.58222	55.1505	168.536	1.23631	36.1939	2.50016	30842	15.7273	0	8.720641605	12.75970757	14.3944948	58.89229606	0	13.95350157	1049.76001	64.9688	7.70982	35.277516	20.319849	94.0679	11.3	84.7	0	12	0	16.650988	22.107244	2126	0	2126	0.068931976	4	51.928504	42.427093	9.501411	11.91021928	115.5462695
Lumivaara	238	2.89613	555.309	111.1841	60.0398	160.576	2.26446	96.7979	4.44842	77680	58.5618	0	7.094277961	15.76808333	8.372950183	55.8817069	14.41904178	4.533179759	1259.26001	81.0904	13.3471	31.539087	21.565979	142.766	3.7	85	2.2	6	0.086957	10.852408	8.052533	3188	10	3198	0.041168898	11.3	42.391495	29.618512	13.004378	12.04123831	87.48469536
Luopioinen	239	3.29151	546.549	109.5631	52.761	148.667	3.25356	104.876	4.50074	29210	109.466	25.12312581	5.944354389	42.70776388	7.840360691	5.142090277	14.04922732	6.270582699	1208.800049	74.1499	12.5357	31.91679	17.117385	93.4367	3.7	83.2	0.2	6	0.004854	19.910847	25.616642	3331	34	3365	0.115200274	13.1	51.827637	42.734027	9.093611	17.5922759	171.0208779
Luumäki	240	3.59067	585.02	112.3029	60.6713	157.767	3.19193	70.8071	3.49721	72056	81.3175	17.85947699	17.88889235	41.01443885	6.272276303	12.44597745	9.605521997	14.74843544	1272.680054	76.8593	8.16076	34.70079	21.226948	119.266	2.2	91.7	3.7	4	0.003084	5.38201	6.360557	5263	51	5314	0.073748196	6.1	40.0828	27.587505	12.495295	12.72960969	100.409825
Luvia	241	3.87261	528.192	96.93139	35.165	125.967	2.28192	71.1173	3.50069	15314	18.3758	2.559972401	18.14277791	65.92761256	15.78680809	8.649313901	2.656431576	4.835312038	1182.540039	65.0035	19.4515	36.666667	21.904762	105.663	4.8	81.5	0	4	0	15	13.015873	2495	25	2520	0.164555309	13.7	51.666667	34.920635	16.746032	23.75663717	96.98640961
Längelmäki	242	3.05168	566.353	110.5975	58.9676	151.354	3.15566	87.6642	4.36619	32994	120.469	23.33519778	11.59945493	28.56233879	16.6726392	1.692309837	29.93983363	2.432780065	1206.25	75.5687	13.1417	41.35113	20.539363	94.0878	3.3	86.8	0.02	7	0.009141	10.078998	16.289839	3671	0	3671	0.111262654	9.9	51.430128	36.829202	14.600926	16.82518551	102.2908482
Maaninka	243	1.95025	541.609	109.474	66.2123	179.065	2.71825	79.9449	4.26338	42412	110.388	25.88991983	8.872553292	57.92981043	10.38316125	3.030481485	0.648249691	3.765872652	1108.130005	76.4323	10.7101	38.37666	25.320683	90.3938	10.6	77.6	1.4	9	0.584071	19.18833	22.303961	4210	6	4216	0.099405829	11.8	57.564991	47.624644	9.940346	14.01045352	185.3171438
Maaria	244	4.26586	627.616	108.0251	30.8225	115.959	2.74022	71.2518	3.49946	9990	35.9836	0	23.82821074	3.416979602	54.47435268	13.19998664	27.09282275	1.81585833	1299.949951	64.9828	37.7334	41.011431	26.463457	106.92	2.1	64.2	0.1	4	0	82.438517	68.375476	2741	140	2887	0.288988989	33.7	123.449948	94.838933	28.611015	45.60263883	375.7722651
Marttila	246	3.97524	628.217	112.4737	38.4399	126.68	3.16338	80.7371	4.30644	27664	73.2759	0	20.82606689	16.38648258	51.90471851	5.30431827	19.05497042	7.349510212	1237.26001	54.5554	36.8139	48.865248	27.575758	100.505	5.3	69.7	0.02	4	0	36.96325	38.220503	1539	12	1551	0.056065645	25	85.828498	65.79626	20.032237	18.55333763	135.3831294
Masku	247	4.31603	622.602	106.3468	30.8942	113.937	2.66238	70.2958	3.49955	8383	21.381	0	25.52390374	3.158592885	51.45647144	7.25229497	36.74100674	1.39163397	1316.73999	65.0004	36.9601	31.651376	16.207951	80.4012	1.9	66.1	0	6	0	50.458716	60.091743	1267	41	1308	0.156030061	32	82.110092	76.299694	5.810398	18.71351909	94.88606811
Melliä	249	3.85912	620.549	112.6365	41.0132	129.703	3.23373	88.0632	4.50503	51445	87.9444	0	15.67059752	17.63164016	62.30017274	4.787605493	3.296767427	11.98381418	1198.359985	54.8309	36.2213	36.972674	22.790251	102.912	5.7	54.9	0.003	6	0	19.920975	24.156573	1344	10	1354	0.02631937	39.4	56.893648	46.946824	9.946824	24.25103448	170.8085824
Merijärvi	250	1.8059	500.719	97.70907	51.2989	157.303	1.25681	35.3009	2.50183	20730	53.0176	0.458210121	16.89876714	51.561028	6.017718375	0	21.96723966	20.45401396	1043.310059	65.0055	5.50634	43.702157	22.825331	80.6995	14.1	83.1	0	10	0	23.103688	25.052192	1433	4	1437	0.069319826	2.8	66.805846	47.877523	18.928323	10.8135035	108.6528064
Merikarvia	251	3.64661	552.003	98.80997	43.2934	137.976	2.52267	63.4135	3.46956	41754	28.1315	1.627908197	19.64141353	68.69232235	7.939854495	1.143247587	5.758053647	15.75625231	1145.949951	64.9926	7.18754	35.537875	17.271672	111.068	5	89	0.1	6	0.001838	9.083375	11.039284	5735	298	6033	0.144489151	6	44.62125	28.310956	16.310293	8.067971047	95.52299631
Merimasku	252	4.47445	603.583	101.0902	29.0507	110.193	2.67855	70.5148	3.5	4532	15.9744	2.604094732	0	0	38.32505335	1.211371616	58.52629346	0.000656261	1350	65.0953	37.7875	38.888889	16.452991	64.4838	0.2	79.7	0	5	0	45.726496	48.290598	926	10	936	0.206531333	20.1	84.615385	64.74359	19.871795	12.58795346	115.4431896
Messukylä	253	3.22537	598.466	110.6413	49.7717	148	3.195	94.7081	4.49912	14082	106.65	22.70901233	15.81332699	20.6248861	29.86891981	4.755971065	18.76836544	3.709195928	1206.23999	74.3947	26.137	44.253491	24.661654	106.545	0.7	75.7	0	16	0.007813	45.456498	48.807734	1834	28	1862	0.132225536	23.6	89.709989	72.953813	17.615467	39.29182564	346.6214591
Metsämaa	254	3.69304	604.862	111.5417	43.539	135.069	3.21732	92.6366	4.50294	9158	101.294	0.01255029	16.37419409	30.66175978	41.74948455	5.276034104	8.749572412	13.56314915	1192.780029	54.9021	36.9311	32.258065	18.904726	91.9724	4.5	70.3	0	6	0	16.354089	24.306077	1333	0	1333	0.145555798	25.2	48.612153	43.210803	5.40135	19.57569101	179.1775581
Metsäpirtti	255	3.48278	626.477	110.2408	64.6444	159.919	3.11463	92.2444	3.48894	18722	17.6949	0	12.83320891	28.49668491	6.430838105	58.62753812	0	4.33219157	1251.52002	75.2587	11.8685	33.6	24.923944	145.819	6.3	84.4	0.1	4	0.020202	5.784038	8.360563	3185	10	3195	0.170654845	9.3	39.384038	33.284507	6.099531	11.87296559	84.17610883
Miehikkälä	256	3.80559	599.978	112.7212	60.5256	155.23	3.23937	74.2923	3.53807	39105	43.3295	5.700431125	23.14099794	27.57765032	17.63523281	5.251371459	34.73020601	10.58521821	1264.48999	75.2187	11.8504	31.429267	23.64755	103.238	5.7	87.3	0	3	0	5.120612	10.563782	2870	2	2877	0.073571155	7	36.549878	34.211331	2.338547	16.03480536	117.8198234
Mietoinen	257	4.31712	621.972	106.1126	31.2806	113.039	2.55561	70.193	3.49963	13575	7.16327	0	21.61156105	10.56482952	68.3641693	3.122875607	17.94812558	0	1306.27002	64.9973	27.113	32.348993	18.255034	88.4642	1.1	75.8	0.1	5	0	54.765101	60.939597	1458	31	1490	0.109760589	23.1	87.114094	79.194631	7.919463	23.04732853	115.2366426
Mikkeli	259	2.93344	550.189	110.1732	59.9932	162.94	3.15613	75.0482	4.06313	100870	112.37	22.66767091	6.658248907	57.43395323	0.589431199	2.635268689	13.70365806	5.148120254	1201.359985	76.7135	7.6692	32.77404	23.728814	122.97	7.5	84.4	0	9	0	30.542543	23.95026	11235	502	11741	0.116397343	8.1	63.316583	47.679073	15.63751	30.66532098	216.5491016
Mouhijärvi	261	3.30045	599.055	109.5861	49.9826	144.174	3.01454	76.603	4.0443	26016	96.9573	8.328332576	17.25806948	29.83502457	33.61604977	2.740436893	20.9998555	6.249694645	1199.01001	68.8317	19.8201	40.466228	22.056186	91.9491	2.6	81.4	0	5	0	30.245069	28.153019	3335	11	3346	0.128613161	16	70.711297	50.209205	20.502092	15.2275493	116.146177
Muhos	262	0.907577	533.424	105.7681	74.8516	182.67	1.25024	46.4696	1.97821	155400	116.226	3.570616439	13.77043808	33.35961433	0.495324829	15.49736603	1.284735427	46.02814427	1001.369995	65.7151	2.31152	43.46834	21.106674	113.205	3.6	95	0	13	0.034483	11.979464	17.11352	3483	23	3506	0.022561133	1.4	55.447804	38.220194	17.22761	12.31669169	149.699512
Multia	263	2.29598	563.587	112.2818	59.4958	161.011	2.4232	75.4448	3.42711	77676	190.636	6.141892416	20.02825718	70.73978971	0.76108963	3.858670315	0.724853077	19.46682138	1073.630005	84.5312	3.42633	45.636243	20.71952	98.0081	1.2	96.8	2.2	7	0	17.588274	21.985343	3000	2	3002	0.038647716	2	63.224517	42.704863	20.519654	14.99301838	155.3596308
Muola	264	3.62535	617.211	119.6511	64.7339	159.106	3.25222	93.7863	3.80714	4551	38.6142	12.95551808	7.799597884	36.38230418	2.036813413	40.2318537	0	10.3752236	1260.390015	72.8801	7.49555	5.827612	3.734198	140.586	10	84.3	0	4	0.011364	0	0	6454	55	6787	1.491320589	5.7	5.827612	3.734198	2.093414	13.78611511	108.8418465
Muonio	265	-2.17265	405.152	80.16323	75.76	207.618	0.773885	47.3451	1.00832	179225	268.819	6.925873569	14.39431597	63.59993791	0	7.664057658	3.542866162	17.27804807	740.6790161	80.47	0.133603	33.582888	16.684492	112.044	0.6	99.2	0	9	0	8.55615	7.700535	926	9	935	0.005216906	0.2	32.513369	24.385027	17.754011	21.92922648	140.2492026
Muurame	266	2.66671	562.106	110.4328	59.5289	160.684	3.01807	72.269	4.46383	82690	120.363	33.78099657	4.886515514	37.51648206	3.800397973	10.19080739	15.73116106	0	1207.089966	84.9982	7.45185	37.06159	22.491975	101.542	3.3	90.6	0.5	6	0.004301	9.301978	14.695035	2672	7	2679	0.032398113	6.1	46.363568	37.18701	9.176558	30.09210151	160.3176504
Muurla	267	4.14857	640.014	112.8024	43.6421	128.497	2.99463	74.6673	3.88336	7673	55.4808	7.692073269	20.4845452	4.888695542	33.66153161	22.73741943	25.31333603	7.940827982	1283.01001	63.1889	35.2836	34.893617	17.87234	91.8124	2.7	71.4	0	6	0	54.12766	48.680851	1132	43	1175	0.153134367	25.9	89.021277	66.553191	22.468085	16.17798236	156.2023399
Muuruvesi	268	1.90083	591.814	121.41	72.2045	179.448	2.6664	74.7736	4.46889	25600	107.023	29.65560122	8.196290804	60.70273083	1.378737713	2.955863767	7.244134413	0.370889597	1179.949951	75.3589	10.9262	30.486486	18.538378	105.228	8.5	81.3	1.3	13	0.488055	5.954595	6.745946	4326	3	4329	0.169101563	10.2	36.441081	25.284324	11.156757	11.09492516	146.2471705
Mynämäki	269	4.16525	628.843	110.5626	32.8594	116.543	2.50726	70.4423	3.52805	32180	39.1299	0.366833448	15.63412687	31.22401227	31.70639291	5.347828342	21.4859241	10.1834542	1256.939941	65.0198	19.3839	37.215321	20.341615	81.5414	2.8	80.2	0.3	4	0	26.552795	30.693582	3802	61	3864	0.12007458	17	63.768116	51.035197	12.732919	14.1703231	130.1464566
Myrskylä	270	3.83857	602.166	109.5119	52.7834	146.871	3.08326	81.6133	4.49995	20024	52.4098	3.28411388	18.2290131	26.46042024	48.07980657	6.134199922	17.06409392	0.00152316	1243.890015	65.2271	26.2929	32.00692	21.107266	103.249	4.6	77.3	0	4	0	44.204152	50.17301	842	1470	2312	0.115461446	18.1	76.211073	71.280277	4.930796	21.93470443	171.9415599
Mäntyharju	271	3.25697	550.929	110.3553	59.8059	158.818	2.96764	72.5341	3.58637	114215	101.603	24.73050089	8.162636461	51.06147625	0	2.435995631	21.91248511	1.782004158	1222.119995	85.9161	6.72788	28.001483	22.489251	118.617	5.2	87.5	2.4	9	0.106363	7.991105	10.14381	9407	36	9443	0.082677407	7.3	35.992587	32.633062	3.359526	14.75326467	119.4002631
Mäntsälä	272	3.79101	632.26	112.7483	50.096	144.149	3.05559	85.2165	4.49959	57325	81.8941	3.029871759	19.61522602	36.6913707	33.0375923	6.296240941	10.19972432	11.13207891	1239.119995	64.7135	27.2591	37.269482	21.356336	104.42	5.8	75	0.03	8	0	25.342058	29.684711	6390	330	6724	0.117296119	19.2	62.611541	51.041047	11.570494	22.36644592	191.4388369
Naantali	273	4.4205	613.419	102.9963	29.4693	111.883	2.70355	70.2188	3.50003	4961	16.1905	0	0	0	34.95752002	2.031698026	63.01078196	0	1349.589966	65.0281	37.7041	27.151335	16.765579	65.9552	0.4	75.2	0	6	0	68.397626	57.27003	1113	235	1348	0.271719411	24.4	95.548961	74.035608	24.777448	31.71582985	251.3145049
Nakkila	275	3.75051	540.17	97.37115	38.7672	128.231	2.29944	72.8985	3.50033	17635	30.75	0	13.45452221	37.32187932	36.96661405	13.38986738	5.723839685	3.739756183	1196.310059	64.9998	35.0272	35.854922	22.435233	94.2828	2.3	70.7	0.02	6	0	13.57513	24.404145	3839	21	3860	0.218882903	27	49.430052	46.839378	3.73057	25.10352454	84.24671804
Nastola	277	3.55123	570.014	110.1125	54.2277	152.773	3.24503	89.7249	4.50215	34866	104.589	13.62324318	6.461714307	26.21036164	16.19611053	17.79110882	22.49371745	3.695027506	1219.609985	64.4362	17.0049	36.08769	23.175139	119.625	3.7	79.7	0.01	7	0	30.595037	29.87232	4111	37	4151	0.119055814	16.6	66.682727	53.047458	13.635269	17.53249626	145.834858
Nilsiä	279	1.72519	586.634	121.7023	71.3436	181.54	2.45948	75.231	4.24166	138420	128.75	20.07576656	10.25912413	65.72438546	1.318187161	4.659985069	5.573501367	3.514789452	1123	82.9035	7.05296	22.706413	13.807432	107.123	4.7	91.1	3.5	13	0.488798	4.434997	5.024398	9086	5	9091	0.065676925	4.2	27.14141	18.831829	8.309581	9.572654968	146.2715145
Nivala	280	1.77342	498.722	98.96761	61.8164	161.219	1.45608	50.3946	2.50096	52171	93.6082	1.128119551	17.5332833	52.98157123	27.1466475	3.452477524	2.230126579	13.46521688	1018.030029	65.9341	14.4669	49.416268	32.421053	106.658	8.3	76.9	0.03	9	0	17.110048	12.631579	5201	24	5225	0.100151425	14.8	66.526316	45.052632	21.473684	7.768016785	95.4601046
Nurmes	281	1.04381	595.263	120.0887	73.2612	184.453	2.21106	96.5032	2.61727	172000	161.539	18.27996968	9.435710281	58.81286504	2.164553944	5.454868641	11.77117827	5.478753547	998.526001	82.7758	2.66422	35.52904	19.141888	113.412	2.9	94.9	0.1	7	0.241438	8.617381	11.13667	6084	74	6133	0.035656977	2.2	44.146421	30.278559	13.867862	16.19363608	196.7636701
Nurmo	282	2.43397	536.621	100.315	45.3078	150.735	1.73599	51.5592	2.49952	26103	82.047	4.989073692	18.38176946	38.09581297	14.410184	1.163202325	8.671103081	32.67964555	1096.900024	64.6988	26.6946	50.515807	24.22629	130.437	0.7	82.1	0	8	0	20.898502	17.03827	3000	5	3005	0.115120867	17.2	71.414309	41.264559	30.14975	9.856399383	100.519468
Pohjois-Pirkkala	283	3.23343	611.771	111.2755	49.399	147.639	3.15804	84.8235	4.50021	21250	120.944	8.322129003	5.703397737	21.65308964	24.37424024	2.184150992	34.51927356	7.165991031	1202.670044	75.153	21.111	46.672584	22.546262	117.021	2	79.7	0	7	0	51.716627	40.291567	2860	69	2929	0.137835294	18.3	98.389211	62.837829	35.551383	63.43669858	418.1367098
Noormarkku	284	3.5526	563.114	97.63284	46.235	135.542	2.57663	68.1648	3.50588	30026	46.7953	6.442027853	22.95726533	52.51028562	9.074570571	3.090834755	11.46645757	18.99455852	1160.560059	64.8352	11.9729	43.781993	22.764228	103.322	3.6	89.6	0	6	0	24.51069	29.20807	3276	45	3321	0.110604143	6.8	68.292683	51.972298	16.320385	46.9574102	166.8629096
Nousiainen	285	4.18316	628.841	110.0107	32.5815	116.672	2.63194	70.5099	3.52242	19572	44.1045	0.070386273	19.71304064	18.00776012	41.10027784	7.090679013	24.06712364	9.663210014	1266.140015	65.0601	27.8798	33.570626	21.281379	85.9295	3.7	71.3	0	5	0.003738	31.697265	31.847134	2641	28	2669	0.136368281	25	65.267891	53.128513	12.139378	16.44961735	117.4304847
Nuijamaa	287	3.39801	606.36	115.3423	60.2513	159.67	3.24594	86.6216	4.17936	35600	55.4562	4.840780335	12.68595272	36.94269606	21.23606361	17.69230503	11.42813657	8.347111997	1251.469971	73.1372	9.87391	20.766056	14.936807	139.382	3.4	89.8	0.04	6	0.032407	17.928811	9.994841	3874	3	3877	0.108904494	6.8	38.694867	29.646634	9.104978	16.28455101	146.0006032
Nummi	288	4.03066	670.03	111.4229	49.6386	134.271	3.12733	77.0323	4.50785	20218	69.2304	8.928136185	31.88497623	15.65471707	35.17468564	7.733150678	30.34608012	4.337254904	1301.540039	64.9027	24.1066	37.18593	24.838478	104.968	2	73.5	0.04	5	0	35.391242	39.985642	2661	125	2786	0.137798002	24.5	72.577172	64.824121	7.753051	22.03160494	186.8696296
Nurmijärvi	289	3.94409	697.966	111.6957	50.2393	139.502	2.92594	77.7525	4.50178	58144	69.5586	1.69279896	26.47330265	14.1179	52.56796402	12.91383431	15.08987479	3.922355375	1270.709961	59.542	24.8735	90.702976	53.798989	106.154	4.3	77.3	0	5	0.002294	69.103874	82.553622	1741	39	1781	0.030630848	18.4	159.80685	136.352611	23.454239	42.81198102	275.0767406
Oravainen	290	2.62743	560.03	99.9599	42.5594	146.774	1.93587	50.241	3.37806	22227	27.5	2.739070379	16.54826787	57.53109535	25.27825417	5.84511874	5.591724647	2.987829765	1095.930054	65.0002	25.5933	39.061648	26.350245	115.556	4	72.6	0	5	0	20.676487	27.168576	160	3506	3666	0.164934539	23.4	59.738134	53.518822	6.219313	22.46319806	110.3991675
Orimattila	291	3.68965	608.977	109.9426	52.4296	149.622	3.22472	88.1322	4.50069	60415	79.7943	1.383541474	19.52396409	20.80703535	44.90326471	7.497640699	23.14756168	2.574961587	1228.630005	65.1438	26.0419	33.329166	20.777597	106.303	2.4	79.9	0	6	0	19.927491	24.253032	7967	32	7999	0.132400894	17.7	53.256657	45.030629	8.226028	26.18987092	173.4471048
Oripää	292	3.84537	617.819	113.2456	37.8111	127.133	3.01669	84.4741	4.27412	10612	78.9909	0.265479391	15.78675765	2.584595851	49.03914547	19.28332001	12.86362957	16.22930909	1210.930054	57.271	24.4344	32.282282	24.624625	90.0335	7.6	67.6	0.1	7	0	20.720721	26.276276	1317	15	1332	0.125518281	24.8	53.003003	50.900901	8.108108	15.53070386	90.12008979
Orivesi	293	3.05313	612.025	111.5558	57.5054	150.289	3.10056	82.1753	4.1201	62735	134.227	18.19728023	12.81344786	22.55342683	18.09466834	7.702805045	29.28102765	5.757511938	1199.130005	78.2781	14.6055	48.187999	22.633757	101.923	3.1	86.7	0.01	13	0.003067	17.138634	15.524682	3367	15	3383	0.053925241	10.2	65.326633	38.158439	27.168194	27.3326189	167.9959175
Oulainen	294	1.74515	501.819	98.13519	56.0444	161.135	1.27627	40.3119	2.49982	57928	82.6555	0.465955788	16.50020972	54.66695867	9.818429121	0.507703451	19.60681621	14.98590628	1030.300049	65.0132	6.95796	42.94653	24.459613	90.9273	16.5	80.1	0	7	0	19.453925	16.32537	3516	0	3516	0.060696036	3.4	62.400455	40.500569	21.899886	10.0442738	111.2171502
Oulujoki	295	1.31076	505.592	101.7053	63.0986	170.187	1.24413	37.4987	2.49957	24436	35.0198	1.528569317	17.90200929	50.86276149	6.467763646	20.57756259	0	17.2322141	1041.060059	65.0225	9.82144	40.210356	24.514563	110.552	11.5	82.4	0.2	20	0	41.18123	17.718447	2467	5	2472	0.10116222	6.1	81.391586	42.23301	39.158576	19.71849895	214.3281061
Oulunsalo	296	1.42638	500.78	100.4903	57.7152	169.304	1.23343	35.9216	2.49897	7852	6.1791	1.165703318	0	4.676275002	11.12903955	84.19468545	0	0	1050	64.9833	11.2651	40.894569	19.169329	107.037	17.2	73.8	0	5	0	25.346113	24.28115	935	4	939	0.119587366	9	66.240682	43.450479	22.790202	23.48905209	200.8946008
Oulu	297	1.36173	501.658	101.0977	60.5133	169.393	1.23602	35.4382	2.50007	24436	8.89286	0	5.860075946	28.98612759	0	57.32377116	0	0	1049.040039	65.0051	7.83425	28.5966	18.323338	109.552	11.5	82.4	0.2	11	0	41.326121	25.15425	8908	793	9705	0.397159928	6.1	69.92272	43.477589	26.445131	48.71694008	431.1108391
Paattinen	298	4.1173	631.013	110.9232	33.0766	118.83	2.78874	72.2867	3.52587	6239	54.8197	0	27.38189771	12.06885146	58.18925214	0.981468937	27.17515145	1.585276012	1257.030029	65.2545	34.3946	36.790123	18.765432	95.8888	1.7	74.8	0	3	0.035398	36.54321	31.604938	807	3	810	0.129828498	23.5	73.333333	50.37037	22.962963	12.88232285	111.848043
Paavola	299	1.60301	502.625	99.49567	55.992	167.066	1.24883	38.783	2.4999	54090	60.6635	0.22144918	19.33518468	39.18017468	14.99027569	11.6501014	0	33.95796427	1037.819946	65.0042	6.66227	44.490399	27.001477	102.365	8.2	88.4	0	10	0.002688	19.734121	17.016248	3385	0	3385	0.062580884	3.4	64.22452	44.017725	20.206795	9.742613975	126.4787228
Padasjoki	300	3.27253	550.067	109.899	54.4193	151.268	3.24018	96.7628	4.49405	48450	114.995	33.99800621	8.636982055	42.9428924	4.80411626	7.493593585	5.692985796	6.608565275	1197.52002	82.7976	8.59703	35.447514	18.519337	92.6042	2.3	90	1.7	13	0	14.364641	21.745856	4469	56	4525	0.093395253	7.7	49.812155	40.265193	9.546961	17.26787531	139.3181356
Paimio	301	4.1702	632.603	111.0123	33.6498	120.631	2.89267	73.634	3.51456	22852	42.7046	0	17.08162383	10.35185091	48.5958677	3.26197682	34.48119934	3.309105226	1283.890015	62.8113	37.5689	36.585366	23.089431	88.5964	1.3	67.5	0.02	4	0	27.425474	37.289973	3657	33	3690	0.161473832	31.2	64.01084	60.379404	3.631436	21.90432758	173.8455916
Paltamo	303	0.852399	592.792	116.4055	70.4764	188.426	1.24854	51.481	2.25676	104193	157.17	24.33387559	8.478048434	49.18381938	2.293386171	7.307716419	2.264242327	14.45448959	1014.039978	82.3921	1.85626	40.762546	17.101205	96.496	3.9	94.7	0	9	0.57767	18.222596	22.652089	3567	0	3567	0.034234546	1.4	58.985142	39.753294	19.231847	17.36435934	153.9615445
Parikkala	304	2.81172	579.975	115.9462	59.9532	162.035	3.04776	91.9743	4.43866	80215	80.5546	21.91208333	5.119736637	23.50803631	7.744836612	25.47674011	9.704973671	11.14194365	1230.359985	65.7743	12.5162	34.96604	23.144284	113.795	8.2	77.3	0.5	5	0.002322	7.428536	7.887827	5816	23	5841	0.072816805	14.5	42.394576	31.032111	11.362465	17.80014995	123.3438297
Parkano	305	2.86685	592.44	113.4679	58.8389	151.051	2.06114	54.2664	2.53869	111384	148.391	7.291912576	15.77651403	50.62603925	9.193540079	4.556710785	4.612842947	25.25374753	1110.900024	73.9311	9.67706	47.234462	16.665571	100.411	1.4	94.5	0.1	9	0	11.417297	12.936534	3026	15	3041	0.027301946	4.1	58.651759	29.602105	29.049655	8.895019552	102.2605389
Pattijoki	306	1.69775	498.987	97.94284	52.6793	163.408	1.24777	33.232	2.49976	33229	51.9521	0.294672913	18.34774063	52.16321807	6.264283289	27.84376478	2.629533594	11.09920027	1047.349976	64.9962	4.40468	37.296037	24.149184	87.2004	9.9	85.9	0.04	9	0	23.869464	31.235431	2134	11	2145	0.064552048	4.2	61.165501	55.384615	5.780886	11.43162206	108.5553605
Pelkosenniemi	307	-1.16828	459.863	96.32528	76.7258	205.267	0.751312	49.7498	1.47239	1995075	197.551	0.724511443	9.173501467	47.00232793	0	14.41640942	7.407704828	27.98147266	764.0910034	85.1021	0.289129	26.642136	16.625519	149.324	0.7	99.2	0	10	0	4.233828	2.788131	674	0	674	0.000337832	0.1	30.875964	19.41365	11.462315	33.5852739	295.5939233
Perho	309	1.84697	546.997	109.0106	58.712	157.577	1.75156	71.0736	2.55784	72422	170.054	4.167239928	16.29406247	55.61051978	2.511892167	1.8036998	3.085016948	34.10869771	989.4819946	84.2041	5.41584	41.863799	19.354839	98.9971	1.7	94.6	0	10	0	23.512545	22.365591	1377	18	1395	0.019262103	3.7	65.376344	41.72043	23.655914	7.472305806	61.24161373
Pertunmaa	310	3.16931	545.441	109.9926	58.7452	158.003	2.93152	74.4146	3.53222	114215	115.702	21.58468036	7.27672782	67.31197332	0	2.430249059	7.674070273	1.713818913	1208.650024	85.6098	7.374	28.208333	22.305693	127.17	5.2	87.5	2.4	8	0.181488	9.70462	13.017327	4822	26	4848	0.042446264	7.3	37.912954	35.32302	2.589934	13.0128532	117.5470576
Perniö	311	4.33612	653.274	111.6315	40.4513	122.84	2.90104	71.3426	3.78883	38045	35.8757	3.373117767	20.16638991	25.59678441	28.11199294	11.3918287	24.91774786	8.694384151	1279.420044	65.2297	25.4798	34.311368	16.578483	87.5699	2.2	68.8	0.2	6	0	23.60109	34.471701	5594	643	6237	0.163937443	29	57.912458	51.050184	7.118807	22.52966784	170.4960603
Peräseinäjoki	312	2.53202	552.634	104.374	49.5123	151.473	1.76046	53.2348	2.49694	36365	111.175	3.753286105	21.03309662	41.40634512	17.48013555	1.826626651	3.162208223	32.87373025	1089.819946	67.3799	23.0346	39.887112	15.490749	96.6632	1.3	78.2	0	10	0	15.867043	17.309501	3180	9	3189	0.087694211	20.5	55.754155	32.800251	22.953904	7.851734221	82.05283323
Pertteli	313	4.02375	630.49	112.5611	44.6584	131.339	3.09742	78.7408	4.46751	14698	63.233	1.819745407	27.56709503	12.38053286	60.69380625	4.689683256	18.64934204	2.168085572	1266.52002	55.4136	36.463	35.518095	20.272381	101.855	3.9	59.6	0.03	6	0	31.817143	35.186667	2073	27	2100	0.142876582	36.5	67.00381	55.459048	11.544762	17.58611553	112.2828829
Petäjävesi	315	2.51026	575.691	111.4143	59.6657	160.885	2.79411	73.1185	3.94543	44459	160.781	10.42460506	18.53582214	74.95231629	2.31514023	5.0919366	0.375354629	8.185931452	1140.719971	85.0531	7.09591	43.258916	18.846042	107.371	2.5	90.9	1.4	10	0.064103	15.366773	16.874456	3445	4	3449	0.077577094	6.6	58.625689	35.720499	22.90519	14.85684725	157.9668924
Pielisjärvi	316	0.943258	596.09	120.516	74.1593	180.5	2.33606	99.8594	2.62928	332884	149.221	18.23882117	13.86756188	54.75137982	1.65999322	7.916396613	8.883603615	8.553562732	1009.48999	85.6138	1.79724	25.751003	16.266347	114.126	1.9	97	2.5	11	0.034965	2.524926	6.263758	15371	75	15446	0.046400548	1.1	28.275929	22.530105	5.745824	24.02146191	189.6111274
Pieksämäki	317	2.50097	553.462	110.4493	61.3962	168.39	2.87668	76.2558	3.51827	121073	131.364	14.3015659	11.93657139	71.48566518	0	4.444472572	0.359938354	10.28704492	1199.920044	76.7622	8.14753	29.28565	16.817013	103.754	4.6	89.1	1.4	9	0.254717	10.969765	16.93231	8826	38	8864	0.073212029	6.3	40.255415	33.749323	6.506092	20.52776449	197.4765732
Pielavesi	318	1.90827	552.83	109.0885	66.2978	177.248	2.67816	83.0007	3.81342	116296	126.446	23.38982789	10.72946038	61.2301583	1.308574545	2.16631249	1.581053095	11.69176768	1100.650024	83.2105	4.94222	36.917349	19.354058	90.941	5	91.3	0.4	10	0.506438	9.677029	55.789278	10743	1	10744	0.092384949	3.7	46.594378	75.143336	-28.548958	12.11969055	133.1298094
Pihlajavesi	319	2.41393	580.902	113.2094	58.2323	158.363	2.32607	73.9378	2.9889	40472	161.998	12.07333175	10.06434055	68.39903425	0.336175081	3.798874069	3.562448639	13.84122315	1111.849976	78.0257	2.76878	46.726396	15.851137	89.1894	1	96.4	2.8	6	0	25.775327	22.467264	1446	5	1451	0.035851947	2.6	72.501723	38.318401	34.183322	17.80936775	129.7192407
Pihtipudas	320	1.86394	546.712	103.3832	61.7458	166.983	2.10535	75.8168	2.98405	103771	143.282	16.83735267	10.80449972	65.50810323	2.248635734	1.571344863	0.48294579	14.4795005	1083.640015	78.9744	3.60589	38.645747	19.267823	96.683	3.6	94.4	0.5	6	0.059701	19.653179	14.9188	3633	0	3633	0.035009781	2	58.298927	34.186623	24.112304	11.71524899	169.4187255
Piikkiö	321	4.26323	629.656	109.0312	30.5361	117.443	2.77194	71.9508	3.49981	9020	30.6786	0	16.10019858	0	50.86082713	1.715962014	47.42321086	0	1306.839966	65.0741	37.5688	28.031893	17.792698	90.9292	0.7	60.9	0	5	0	37.851448	50.86026	2257	126	2383	0.264190687	38.4	65.88334	68.652958	-2.769618	25.07017544	168.939467
Piippola	322	1.53616	524.855	103.4966	64.2919	175.787	1.27407	50.0023	1.86381	45590	110.384	2.314903598	17.46166339	41.92053761	7.701920159	6.172214348	0.94480173	41.3275805	991.052002	64.9537	4.34074	40.385366	23.136585	106.287	7.4	89.8	0	8	0.029762	21.809756	22.22439	1230	0	1230	0.026979601	2.8	62.195122	45.360976	16.834146	8.409709338	99.4598021
Pirkkala	323	3.26683	595.028	110.7062	48.4974	146.99	3.18676	92.0266	4.50011	21250	97.2121	20.86902041	12.97577678	37.10365467	27.42654228	0	13.89594852	1.78021228	1204.77002	75.0156	19.5037	50.435821	24.364179	125.47	2	79.7	0	7	0	55.886567	43.540299	326	9	335	0.015764706	18.3	106.322388	67.904478	38.41791	31.91054502	220.6771327
Polvijärvi	325	1.68383	584.915	120.5739	77.6004	174.888	2.69388	67.3966	4.07401	78035	113.232	20.01956259	10.56901935	49.23925437	8.103465934	6.734078529	7.150252283	9.287406314	1105.439941	77.5051	3.83954	37.783868	20.751762	112.421	7.2	90	0.8	7	0.005025	21.143305	16.542678	2546	8	2554	0.032728904	2.8	58.927173	37.29444	21.632733	11.12203446	110.8083549
Pomarkku	326	3.51886	572.039	97.97855	49.8573	137.485	2.59777	65.7775	3.49921	28611	50.5965	13.76341898	14.19458752	40.36912487	12.69052182	0	11.05027396	22.54728757	1152.420044	64.8539	6.98484	45.571245	19.70475	106.038	3.1	90.3	0.2	8	0	18.677792	15.275995	3111	5	3116	0.108909161	6.6	64.249037	40.051348	24.197689	12.00984645	76.37988019
Pori	327	3.78563	530.715	96.11562	38.042	129.145	2.38517	70.5565	3.50056	21575	8.20737	0.314857182	5.606737502	34.90077875	21.43368826	35.02789924	3.103492337	1.651193782	1153.359985	65.0057	31.5869	32.847045	24.875921	106.475	8.3	70.5	0	10	0	43.675741	31.072342	11946	1137	13298	0.61636153	21.2	76.522785	55.948263	20.574522	53.41917293	452.4681346
Pornainen	328	3.94185	610.979	109.921	50.3318	140.829	2.82586	76.4297	4.49977	14755	53.8456	2.711868624	20.1746438	23.8594412	38.11207762	4.384715112	25.42893625	5.58650647	1252.609985	57.1886	25.902	38.52663	23.494276	94.5626	3.6	69	0.03	4	0	22.598308	31.060229	1912	97	2009	0.136157235	27.4	61.124938	54.554505	6.570433	27.81682215	146.2930549
Porvoo	330	4.04837	605.618	110.0063	50.0938	138.401	2.78228	71.8944	4.46848	63515	22.9548	1.588615122	14.81787803	32.75567906	30.25869783	6.980457369	25.33118654	3.506626614	1281.900024	54.6003	22.9837	29.485125	21.542535	101.037	1.6	75.2	0.2	9	0	30.376925	27.924476	2098	12253	14353	0.225978115	23.2	59.86205	49.46701	10.395039	104.7731959	295.8379778
Posio	331	-0.874506	541.45	107.9473	86.4432	198.575	0.755447	56.9235	1.50158	905815	262.879	15.94674584	7.095946632	57.59952128	0	7.729680145	4.816236909	14.55655696	804.177002	81.1993	0.561103	49.896274	24.545821	134.935	1.9	97.9	0	9	0	31.889225	22.17422	1984	2	1986	0.002192501	0.2	81.785498	46.72004	35.065458	7.509620453	99.48194518
Pudasjärvi	332	0.0350154	539.725	102.0072	84.8185	187.488	1.1074	52.9151	1.50404	814220	149.235	3.551562749	14.04118307	52.41288543	0	10.00494994	6.197548268	27.62885053	940.0089722	72.2255	1.48167	102.915443	47.18208	131.225	2.5	97.2	0	8	0.005333	15.977398	19.277893	2209	12	2221	0.002727764	0.3	118.892841	66.459973	52.432868	10.13543405	111.0909002
Pukkila	333	3.81385	598.725	109.298	51.1709	145.818	3.09923	83.0849	4.49997	14627	63.3836	0.772183648	14.51216511	32.5364404	49.20559368	5.567039208	10.07437745	2.616549255	1239.76001	65.2106	33.9062	38.970217	21.504291	97.8851	6.7	66.7	0	5	0	17.364967	30.792529	1955	26	1981	0.13543447	26.6	56.335184	52.29682	4.038364	20.48276366	136.423459
Pulkkila	334	1.54279	517.017	101.9059	61.8373	173.257	1.26159	49.0061	2.35537	33650	92.0886	8.321294805	11.83368555	36.42101151	12.0409614	10.54166249	0.584053513	32.10358234	1002.109985	65.0744	6.34054	38.366223	25.608077	96.4184	9.9	84.6	0	8	0.011029	15.787058	25.240936	2153	26	2179	0.064754829	5.5	54.153281	50.849013	3.854979	7.248550725	92.38780193
Punkaharju	335	2.63846	550.621	113.3211	59.5816	163.804	3.14753	87.1208	4.18652	94698	83.1477	51.61416926	3.913359743	23.13033838	0	19.66795956	1.031916138	4.947008117	1200.619995	75.3113	7.81067	39.300082	33.439084	111.951	5.7	87.1	4.6	7	0.004386	24.935405	30.037612	2446	0	2446	0.025829479	7.2	64.235487	63.476697	0.75879	18.64900544	124.253055
Punkalaidun	336	3.57669	595.525	111.2587	43.5054	137.557	3.02841	91.606	4.5163	34066	97.1913	1.04896025	19.18766298	36.49895841	39.56649556	4.119049566	7.622670455	11.33222158	1198.319946	59.228	26.1596	36.410256	21.153846	94.4104	2.7	73.9	0	5	0.005214	14.102564	18.461538	4680	0	4680	0.137380379	23.4	50.512821	39.615385	10.897436	14.95794462	141.0659954
Puolanka	337	0.338933	573.009	110.2269	85.6929	189.777	1.24993	48.668	2.06472	246247	204.583	4.863419412	11.34167613	59.90851704	0	6.367579196	5.169315333	24.18722972	924.4169922	84.792	1.82186	43.440751	20.756153	112.089	1.6	97.8	0.6	11	0.306667	9.236234	15.478305	3941	0	3941	0.016004256	0.3	52.676986	36.234458	17.05151	7.806263184	75.49126508
Purmo	338	2.16253	537.294	100.0495	46.5988	150.171	1.48632	49.6251	2.75413	21282	45.7938	2.721978339	23.65880082	62.73528261	9.158602462	2.734942753	3.570528743	20.12411479	1075.449951	65.0363	16.6354	37.955593	24.549644	101.324	2.2	79.4	0	8	0	14.746544	22.957687	70	2317	2387	0.112160511	18.4	52.702137	47.507331	5.194805	13.65585642	98.87101175
Pusula	339	3.94177	651.705	110.746	50.7401	136.249	3.15207	82.4201	4.38949	27339	97.3542	10.03600323	24.07491393	34.96942294	22.74063965	16.44087848	13.81630676	3.697857367	1273.430054	65.0112	21.2275	39.100963	22.404567	108.763	2.1	83.4	0.1	6	0	30.895469	30.610061	2774	29	2803	0.102527525	14.5	69.996432	53.014627	16.981805	18.87755938	136.7148239
Puumala	340	2.99968	556.878	112.4375	60.2607	162.719	3.26628	79.8893	3.4966	77464	89.8166	46.409724	4.209863317	16.17314251	0	3.885801435	34.94137718	0.237127079	1248.290039	79.0262	4.70087	35.706085	26.253349	124.656	2.2	94.7	7.6	8	0.140647	16.073479	14.006889	5185	32	5226	0.067463596	3.1	51.779564	40.260237	11.519326	15.60947567	155.4392408
Pyhäjoki	341	1.8018	500.266	97.45488	51.0154	156.769	1.25731	33.3536	2.51247	51085	41.1049	0.670032562	16.74326005	63.06957451	2.595001697	7.241174412	15.21658403	11.87766535	1047.579956	65.0081	4.56171	37.434555	21.308901	82.1072	17.4	80.7	0	7	0	18.534031	20.104712	3817	3	3820	0.074777332	1.9	55.968586	41.413613	14.554974	7.73281976	65.30410858
Pyhämaa	342	4.23926	558.515	100.3343	29.6644	112.351	2.34067	70.434	3.50261	6060	7.95238	1.752896229	0	38.15100409	18.26797105	0	43.58102486	0	1250.02002	65.1802	34.3854	10.458321	5.659797	106.138	4.5	86.7	0	5	0	4.737004	6.58259	3232	19	3251	0.536468647	8.8	15.195325	12.242387	2.952938	7.079328757	63.2402746
Pyhäjärvi Ul.	343	1.76431	514.615	102.3243	65.8737	172.461	1.97288	66.1209	2.75273	134100	155.886	12.19458791	6.484330168	52.99510389	1.641181768	2.883368232	1.825853498	28.84432865	1016.52002	74.944	2.78152	43.769401	26.16408	95.7938	5.6	92	0.1	8	0.067797	12.372506	16.807095	4437	73	4510	0.033631618	2.4	56.141907	42.971175	13.170732	18.22347842	147.2161925
Pyhäranta	344	4.14091	580.318	101.5361	30.9303	115.741	2.30732	70.4321	3.50099	13080	15.1527	6.519016567	14.82154294	50.80333162	5.354450715	4.786154102	19.80012157	14.05090333	1249.619995	65.027	20.6353	38.202247	23.730337	105.939	3.3	84.6	0.3	3	0	15.191011	17.438202	2225	0	2225	0.170107034	12.1	53.393258	41.168539	12.224719	9.352477887	66.77838362
Pyhäselkä	345	1.98341	547.845	116.1571	68.3805	168.686	2.78607	67.3179	4.1737	44289	87.25	29.89088861	10.81765693	32.76701898	5.212476696	17.00805904	2.755590677	12.37931851	1121.290039	74.6283	4.14382	27.043907	15.933318	110.298	9.3	83	0.5	16	0.041494	5.219535	10.500117	4257	2	4259	0.096163833	7.7	32.263442	26.433435	5.830007	9.420014513	101.686325
Pyhtää	346	3.983	600.245	109.9989	58.4351	148.037	3.11832	80.4866	4.45863	27860	18.087	4.678874962	9.469826783	39.0531694	19.47922983	9.447523175	13.61797017	12.51409763	1298.72998	62.4787	14.5816	33.78933	22.229822	93.6359	5.6	83.7	0.1	6	0	19.083447	20.793434	1352	1572	2924	0.104953338	10.7	52.872777	43.023256	12.311902	24.77592193	195.3065134
Pyhäjärvi Ol.	347	3.89031	664.224	110.3842	50.5902	137.981	3.13614	85.1072	4.284	23717	109.454	5.056098592	20.97288377	38.03283181	19.54771243	20.77665453	10.18081184	7.646453685	1265.310059	65.9083	14.858	41.823056	20.451934	108.201	2.8	85.5	0.2	7	0	20.375335	28.648028	2600	11	2611	0.110089809	11.7	62.198391	49.099962	13.09843	19.92708996	154.5092251
Pyhäjärvi Vpl.	348	3.3108	546.575	109.1423	62.1544	160.174	3.1742	105.349	4.23026	52160	38.1341	12.39114084	1.702511558	17.57018185	9.637301507	54.29352781	0	3.810244422	1251.709961	66.8574	10.2875	32.701422	29.168462	137.794	7.2	81.8	0.1	5	0.013384	18.785006	15.769065	4515	34	4642	0.088995399	11	51.486428	44.937527	6.548901	10.77963292	93.0597987
Pyhäntä	349	1.47156	552.699	109.8345	67.7858	180.334	1.35188	50.8354	1.54185	76520	147.891	3.968357253	11.0769094	35.19906794	2.817365592	8.455207909	1.024455277	48.63463319	992.9279785	65.8651	2.6036	38.833198	22.247356	108.691	1.2	97.9	0	8	0.029762	20.971522	21.37022	1229	0	1229	0.01606116	0.9	59.804719	43.617575	16.187144	8.910291439	103.554493
Pylkönmäki	350	2.11453	547.212	111.8182	59.7392	160.918	2.18571	79.8499	3.36723	126901	193.526	8.905511523	12.72174272	67.47552525	1.33537599	2.123018183	0.078975322	22.16020166	1058.839966	85.3143	4.33033	39.7	16.66	105.074	2.5	92.8	0.4	6	0.006494	14.92	2017-03-15	1000	0	1000	0.007880159	4.7	54.62	31.96	22.66	8.270174101	77.77150845
Pälkjärvi	351	2.20142	597.215	119.6582	74.7012	166.301	2.71617	71.1909	3.583	26310	90.2089	16.7571084	5.637642778	35.70367586	0.164051964	11.8945792	0	41.20678745	1052.939941	74.5416	7.21416	19.182125	10.961214	120.671	3.9	89.4	0.3	10	0.049587	10.012648	1.159359	2359	13	2372	0.090155834	6.7	29.194772	12.120573	17.074199	12.60524808	137.355334
Pälkäne	352	3.31883	533.899	109.4693	47.514	146.751	3.22734	107.834	4.5001	23742	102.475	36.21803524	6.799936347	21.17270567	16.37058401	9.281271097	14.88161248	4.076226656	1203.589966	67.4963	24.6741	33.139842	23.852243	98.4486	3.1	76.2	0.2	5	0	23.746702	30.026385	3790	0	3790	0.159632718	20.7	56.886544	53.878628	3.218997	21.82717972	183.6561388
Pöytyä	353	3.93865	626.547	112.9611	36.743	124.326	3.07771	80.6346	4.30112	33574	73.914	0	17.11788585	9.669422198	49.66978857	0.653224576	27.86136796	12.1461967	1223.810059	56.9492	25.2024	37.260677	21.502209	80.6686	3.1	74	0.1	7	0.007937	25.822288	24.742268	4002	72	4074	0.121343897	22.9	63.082965	46.244477	16.838488	18.33497116	111.9443139
Raahe	354	1.71375	497.73	97.4539	51.7864	162.536	1.24804	34.0073	2.50095	13720	10.0278	0	3.919078495	74.99962034	6.237619089	18.76276057	0	0	1050.069946	65.0105	7.14913	19.269619	14.374514	74.9779	13.4	81.6	0	6	0	22.610723	23.892774	4858	290	5148	0.375218659	5	41.880342	38.267288	5.633256	28.46978064	252.6171959
Raisio	356	4.36635	620.782	105.0986	29.7487	113.656	2.72062	70.4725	3.50001	6498	18.3095	0	8.222900468	0	51.48342024	1.692915071	46.65744968	0.166215015	1340.369995	65.0102	37.5932	41.309524	20.238095	95.3138	1.8	62.6	0.1	6	0	65.595238	71.904762	1638	42	1680	0.25854109	35.6	106.904762	92.142857	14.761905	18.77942459	125.8333333
Rantasalmi	357	2.56765	570.224	113.347	63.8749	168.065	3.0946	80.3346	4.07348	70825	90.0125	51.33301692	5.233196901	38.01636691	0.579950424	1.742532428	5.416994666	3.683352804	1202.400024	78.9532	7.09778	32.001704	27.229147	115.204	10	82.1	0.8	8	0.052846	20.304677	24.459359	9295	92	9387	0.132537946	7.9	52.306381	51.688505	0.617876	15.5511508	137.7765556
Rantsila	358	1.51118	514.885	101.8183	59.9299	171.948	1.25105	47.3468	2.49462	63359	72.8172	2.507152383	19.11994362	34.0937004	11.80601035	1.779133274	0.481013891	49.66636888	1020.349976	65.0092	5.52664	36.453202	21.74525	102.68	10.2	86.8	0	9	0.005882	14.004222	17.03026	2827	15	2842	0.044855506	3	50.457424	38.77551	11.681914	9.084178415	92.07782999
Ranua	359	-0.343591	559.897	106.9614	82.2764	192.548	0.752528	54.9229	1.49127	814220	166.221	6.98095388	13.30885941	56.93911842	0	3.55579015	7.146458781	26.08630839	902.8150024	75.7585	1.81509	30.559568	14.570284	133.825	2.5	97.2	0	8	0.004762	6.494462	8.002611	2209	12	2221	0.002727764	0.3	37.05403	22.572895	14.481135	14.33322594	130.3074527
Rautjärvi	360	2.96815	596.519	118.6915	60.0982	161.447	3.1987	93.6117	4.38392	40270	85.8339	10.5686877	11.27111133	34.23139201	10.1730145	23.62503357	14.51842441	7.066696037	1243.069946	68.0283	8.20208	36.102769	24.758091	115.372	4.2	87.4	5.5	6	0.069597	12.412412	12.145479	2997	0	2997	0.074422647	8.4	48.515182	36.90357	11.611612	10.89627829	65.77432425
Rautalampi	361	2.25522	535.344	108.9098	63.0684	170.841	2.88542	87.0962	3.52197	116231	110.044	38.37202044	3.437642351	40.69631857	1.901876103	3.661573731	12.39296728	4.329418856	1194.910034	84.4232	7.54701	33.17321	17.968822	90.1671	3.6	90	1	9	0.320225	10.838337	34.028868	6476	19	6495	0.055880101	6.4	44.011547	51.997691	-7.986143	17.04430582	182.7362444
Rauma	362	4.03589	553.506	100.3922	31.8163	119.152	2.27824	70.6744	3.50099	22621	16.2952	2.606769804	14.17220104	31.2052327	17.81739384	0.759354472	44.1294035	5.630166367	1249.829956	65.0156	13.9787	33.052768	18.938168	96.9402	2.6	85.5	0	7	0	16.995792	14.43833	6061	115	6178	0.273109058	11.9	50.048559	33.376497	16.672062	31.63865742	251.3976846
rautio	363	1.88321	504.017	98.54261	49.0686	153.622	1.2589	39.8929	2.49974	17477	63.1402	0	16.92490553	65.80893956	4.064018187	8.959999309	0.189944642	20.9770983	1043.550049	64.8853	8.59524	39.757995	28.003457	109.979	7	86.6	0	6	0	23.854797	25.064823	1157	0	1157	0.066201293	6.4	63.612792	53.06828	10.544512	6.40753948	67.03582951
Rautu	364	3.52481	651.027	112.8355	61.829	160.043	3.20786	91.8253	3.52327	33660	91.3346	0	3.386533891	17.98066517	0	79.17130924	0	1.5199985	1256.849976	75.1314	8.60237	29.93727	24.096907	133.663	7.4	78.9	0.1	8	0.079932	9.041748	4.369457	4462	45	4623	0.137344029	13.7	38.979018	28.466364	10.512654	11.63308248	108.350279
Rautavaara	365	1.36597	602.346	120.8691	72.7986	184.361	2.18917	89.0269	3.36396	109282	183.418	7.100090757	14.48809585	69.29946097	0.038917475	5.809852994	4.257994797	14.33063316	1010.869995	84.555	2.84446	38.853503	21.974522	114.957	1.5	97.7	1.8	9	0.292818	14.968153	18.312102	1570	0	1570	0.014366501	0.8	53.821656	40.286624	13.535032	11.39550489	157.3834586
Reisjärvi	366	1.81217	546.26	103.0472	61.4975	160.154	1.71086	63.8293	2.50472	72207	132.197	6.134555678	17.49728883	63.60854554	11.32409067	3.516634409	0.529145904	15.37404266	1003.619995	80.1223	6.7641	51.260504	33.697479	116.97	8.8	85.8	0	9	0	21.680672	16.890756	2380	0	2380	0.032960793	5.4	72.941176	50.588235	22.352941	11.08206665	110.8726183
Renko	367	3.65475	578.416	109.0472	44.5727	139.165	2.95837	103.908	3.78719	20095	113.115	3.377632655	27.97110856	36.77637624	28.87469643	17.11073558	1.938718701	12.64287311	1217.040039	81.1035	12.7503	36.247335	16.062544	117.836	4.5	83.6	0.1	6	0.008969	18.62118	18.052594	2342	3	2345	0.116695695	11.9	54.868515	34.115139	20.753376	19.41218053	153.9568244
Revonlahti	368	1.62601	499.246	98.92514	53.9501	166.203	1.24362	34.946	2.49998	22900	51.9959	0	13.71313869	31.29328184	6.305488568	37.46587934	0	24.93535026	1047.640015	65.0033	6.50668	32.565789	23.355263	85.1097	11.3	84.5	0	10	0	21.546053	20.888158	1216	0	1216	0.053100437	4.2	54.111842	44.243421	9.868421	10.107022	71.19564298
Riistavesi	369	1.99206	597.314	120.2413	71.853	177.922	2.7978	75.3153	4.49829	121685	100.701	35.89792832	1.754075214	44.96268867	6.314799755	7.930928463	7.62318655	0	1195.349976	74.7181	8.25647	32.347837	22.681735	96.1149	9	83.9	0.5	12	0.12069	23.981608	20.827277	3229	91	3320	0.02728356	7.1	56.329446	43.509012	12.820434	12.66932019	151.5118777
Ristijärvi	370	0.564776	595.96	116.734	76.9856	190.285	1.24308	55.5823	2.08657	44577	193.711	9.243570357	15.52337897	64.23560198	0	5.631214948	3.942587074	17.83548927	968.322998	82.1759	1.97592	37.144391	16.425121	95.3143	5.5	90.3	0.1	12	0.382716	11.486849	21.256039	1858	5	1863	0.041792853	4.2	48.63124	37.681159	10.950081	10.10136986	109.7926941
Ristiina	371	3.11035	549.721	111.0132	60.3078	161.144	3.13655	71.3335	3.79094	54440	94.2198	30.61628402	6.722620111	44.33158099	0.788647961	1.967272822	23.07634825	1.147227204	1211.560059	77.5492	6.92567	29.111289	26.485188	120.993	6.3	84.5	1.9	8	0.199248	8.102482	6.885508	6168	53	6245	0.114713446	9.2	37.213771	35.484388	1.729384	15.76955458	99.02912384
Rovaniemi	373	-0.713168	486.168	97.63654	79.0696	199.252	0.749382	50.1175	1.50553	825181	161.866	5.085084	9.825335642	60.22158026	0	5.076991585	7.446219369	20.13809422	862.4840088	83.8354	0.869758	44.782105	21.490713	140.453	0.9	99	0.1	6	0	9.473138	5.676054	4993	14	5007	0.00606776	0.1	54.255243	27.166767	27.088476	22.68051092	206.6837248
Ruokolahti	374	3.01521	581.463	117.9706	60.205	161.769	3.25168	84.8286	3.84461	100635	94.0368	27.43105886	8.377350525	30.34166471	4.805578697	13.41666097	19.25559014	5.332590588	1248.560059	78.8443	5.96601	31.665465	24.945926	120.926	2.5	92.5	4.4	5	0.314024	7.959625	6.979092	6898	36	6935	0.068912406	5	39.62509	31.925018	7.700072	34.37372208	145.8863806
Ruotsinpyhtää	375	3.97606	600.529	109.9915	56.505	146.207	3.05005	76.9953	4.46587	27792	19.7269	5.983071556	8.655206668	49.63868088	20.71858954	3.021528958	12.33026715	9.745176184	1292.290039	59.1703	17.9226	32.598833	21.710953	87.4108	5	84.3	0	8	0	40.699935	43.940376	903	2181	3086	0.111039148	10.7	73.298769	65.651329	7.64744	15.53584523	154.3964428
Ruovesi	376	2.77562	600.312	116.0747	59.496	154.408	2.62293	85.0235	3.71696	103440	131.522	25.44889908	7.196033089	38.61191167	7.29501043	6.84773734	20.86130895	2.837265523	1201.099976	82.5596	6.84851	45.084812	21.374787	82.004	2.3	89.3	0.1	11	0.003937	8.667729	10.708432	7269	13	7282	0.070398299	8.4	53.752541	32.083219	21.669322	16.07967507	166.78145
Ruskeala	377	2.40701	602.946	117.3669	71.123	164.248	2.65178	73.6278	4.15577	40584	87.4056	21.56030627	5.37796388	39.21241892	9.991953563	9.577893682	1.832332001	22.46617559	1110.969971	72.8457	7.68583	35.761224	22.426531	128.115	4.2	89.7	1.7	4	0.038503	20.305102	18.183673	3122	11	3136	0.077271831	6.1	56.066327	40.610204	15.456122	17.31225146	129.1598845
Rusko	378	4.26299	627.263	108.0073	31.1526	115.563	2.70585	70.8513	3.49944	4715	37.86	0	17.99950945	4.814660096	59.58509987	4.513241778	30.72626957	0.360728683	1295.089966	64.9788	37.4655	62.95082	32.786885	103.829	2.1	68.9	0.1	6	0	114.098361	111.47541	298	7	305	0.064687169	29	177.04918	144.262295	40.655738	26.99065041	134.6426829
Rymättylä	379	4.56467	594.721	99.74461	27.247	109.189	2.7314	70.6574	3.49988	14176	13.7245	1.448449003	0	0	26.88346688	0	73.11653312	0	1350	65.4787	35.371	34.623943	17.356475	82.4428	0.7	85.1	0	5	0	27.681353	27.948376	2198	49	2247	0.158507336	14.2	62.305296	45.304851	17.000445	18.03986333	131.0774487
Räisälä	380	3.23452	569.446	110.2683	59.8531	160.403	3.25618	107.956	4.50783	36330	23.7879	15.88433595	4.386706916	36.61354167	21.30380481	25.15696334	1.190594066	1.949191978	1256.290039	64.2813	15.6755	34.322581	26.83871	128.967	9.8	75.3	0.03	4	0.202875	16.860215	12.602151	4605	37	4650	0.127993394	14.9	51.182796	39.44086	12.258065	11.3399596	93.95377778
Rääkkylä	381	2.2041	543.579	112.9982	64.213	167.308	2.91078	76.2574	3.79837	44289	81.4634	45.34515074	4.236592677	33.94560334	4.080699224	4.760292839	2.272095979	10.15575228	1200.23999	78.5743	6.46549	30.698234	19.462279	111.375	9.3	83	0.5	11	0.017241	7.945425	9.510433	6230	0	6230	0.140666983	7.7	38.64366	28.972713	9.670947	10.88835591	106.8786682
Saarijärvi	383	2.12504	535.215	109.7189	59.9121	163.348	2.89408	87.9746	4.43444	133208	155.832	17.60142889	11.84560434	63.0106454	7.996007267	4.792108115	1.286202728	5.924659865	1115.449951	85.0492	9.07295	35.971219	15.095227	101.188	2.2	91.5	0.4	6	0.002896	13.518655	13.862963	8397	46	8443	0.063382079	6.3	49.489873	28.95819	20.531683	11.76427516	117.9962381
Saari	384	2.72407	562.522	112.6395	60.1154	162.368	2.92718	89.488	4.48386	80215	89.0313	11.40101321	11.73114135	38.93630034	7.620302538	26.75953167	11.11147022	3.84921892	1231.719971	64.8664	11.9042	43.158451	28.566901	114.541	8.2	77.3	0.5	5	0.003976	9.169014	9.735915	2262	9	2272	0.02832388	14.5	52.327465	38.302817	14.024648	10.51874132	63.11244794
Sahalahti	385	3.23316	539.164	109.7308	52.4628	148.389	3.24455	103.574	4.49552	11405	107.301	23.65744457	11.34184451	17.94866227	22.44358686	5.499943175	27.24546008	3.502470048	1207.410034	74.7614	22.7325	31.902439	22.146341	102.785	1.9	82.1	0	8	0	33.268293	32.682927	2037	13	2050	0.179745726	16	65.170732	54.829268	10.341463	17.01933653	169.7298208
Sakkola	386	3.43144	630.986	111.0699	61.3933	160.192	3.21611	98.2571	3.89824	39855	39.3763	13.73974935	4.257372801	16.50261778	5.655540929	63.13432677	0	0.728124141	1254.079956	70.7622	12.3833	41.674104	30.913185	123.82	7.1	80.7	0.2	4	0.020067	7.173946	10.369613	2907	10	2917	0.073190315	12.2	48.848049	41.282797	7.565252	18.67825029	125.5401989
Kuolajärvi	387	-1.23147	456.174	94.37402	77.5384	206.006	0.746195	49.1348	1.13725	1185397	279.751	1.147207846	12.35427127	63.24279775	0	9.368438313	6.081326645	19.18253844	693.1879883	81.7478	0.394149	51.606525	20.662383	146.3	0.5	99.4	0	9	0	2.965892	4261-06-01	2023	0	2023	0.001706601	0.1	54.572417	27.088482	27.483935	14.53332219	183.2880308
Salmi	388	2.60639	601.658	121.7801	86.6063	163.482	2.25667	90.1259	3.49766	144006	62.0938	0.220976597	10.00633486	55.4898699	2.220141262	35.81328134	1.792770025	2.297789305	1120.47998	85.4643	2.21189	31.29919	21.033421	146.647	1.5	96.2	5.3	8	0.062162	3.125356	2.532223	8767	0	8767	0.060879408	2.3	34.424547	23.565644	10.858903	17.91981999	132.0326965
Salo	389	1.74723	499.412	97.51229	51.4767	160.671	1.25305	32.7219	2.5033	13720	34.1031	0	16.44516576	63.77935324	2.913478612	24.36563062	0.997929053	7.943608476	1049.150024	65.0106	4.04401	60.698027	39.301973	85.2767	13.4	81.6	0	9	0	38.846737	50.834598	1311	7	1318	0.09606414	5	99.544765	90.136571	9.408194	23.4464487	176.0548666
Sammatti	390	4.09352	683.817	112.0056	48.2816	132.48	3.1263	75.1403	4.50039	6145	70.7333	18.76440129	16.73337186	9.700783599	21.01178966	14.52108479	30.68657543	7.254730196	1307.390015	65.1632	24.2372	10.182088	7.506503	93.727	2.8	77.6	0.1	4	0	11.668525	10.925307	1209	132	2691	0.437917006	19.6	21.850613	18.43181	3.567447	19.37370242	105.8979239
Sauvo	391	4.31959	631.744	109.7461	32.6565	118.59	2.86184	71.1877	3.4959	17573	26.2471	0.462629932	22.32043012	1.992559919	46.29940873	5.56135685	45.76718436	0.379490143	1344.640015	65.1516	35.2373	32.81756	20.151134	79.8992	1.7	62.5	0	5	0	44.116589	44.836272	2492	287	2779	0.158140329	35.8	76.934149	64.987406	11.946743	28.7251013	237.8515675
Savukoski	392	-1.39902	444.387	90.73489	74.3216	208.968	0.70855	45.3449	0.875288	1185397	258.6	0.492787942	10.0004483	59.51820162	0	11.02598476	10.98823841	17.95211314	667.2589722	78.8313	0.0765764	31.617647	19.730392	149.87	0.5	99.4	0	10	0	5.02451	3.308824	408	0	408	0.000344188	0.1	36.642157	23.039216	13.602941	34.44813696	621.706613
Savonranta	393	2.314	551.106	119.908	63.8067	167.703	3.1551	86.4316	3.63092	22582	99.8928	37.29730455	7.18893114	49.37681893	0.337959647	1.689923093	11.58114506	0.877224825	1197.550049	84.1482	4.72527	53.803526	39.596977	111.813	4.3	91.3	14.9	11	0	44.937028	47.657431	1983	1	1985	0.087901869	4.4	98.740554	87.254408	12.292191	38.31931166	427.4217256
Savitaipale	394	3.34191	558.794	112.1671	60.5902	159.866	3.14034	70.6822	3.49413	53075	93.2298	28.86558999	8.077087676	42.14967241	1.944753566	13.81057115	9.880112372	5.103891952	1275.540039	78.4247	6.86933	36.660617	22.801518	110.819	3.6	89.9	1.2	5	0.046166	3.002805	6.269592	6029	31	6061	0.114196891	6.5	39.663422	29.07111	10.592311	10.78001446	92.27816618
Seinäjoki	395	2.58158	543.215	100.1459	44.3476	149.545	1.73957	50.9151	2.49919	12422	59.1274	4.5282322	15.26641332	36.68182152	28.13633158	0	14.24788418	16.39412798	1106.589966	64.9251	33.255	46.014649	20.680741	118.323	0.02	74.5	0	7	0	38.948729	40.499785	2234	87	2321	0.186845919	25.5	84.963378	61.180526	24.299871	35.66892725	198.0421804
Sievi	398	1.82708	513.033	100.3877	57.9741	157.023	1.41643	51.835	2.50047	75280	109.228	1.56733009	17.83593047	57.22113844	9.533932677	4.291681111	1.130207476	27.23964766	1022.080017	70.2692	8.92321	42.612943	29.85348	108.043	3.4	92.2	0	9	0	21.611722	16.239316	3274	2	3276	0.043517535	4.4	64.224664	46.092796	18.131868	10.03022828	103.4227123
Siikainen	399	3.49165	581.982	100.0233	50.3257	140.327	2.55488	60.7234	3.38598	42404	55.3982	8.807134995	13.97648131	45.51067487	8.134860348	1.57891906	19.65901507	17.08965878	1139.140015	64.8691	7.26007	40.527908	18.806709	119.857	3	91.8	0.1	8	0.002062	12.977729	20.511411	3614	23	3637	0.08577021	5.2	53.505637	39.318119	14.187517	8.803234501	115.9194969
Siikajoki	400	1.6199	496.959	98.29363	53.4948	166.941	1.23595	35.3512	2.49921	25364	18.6336	0.311184817	9.310886106	13.28925013	3.730626758	71.82115992	0	11.1589632	1049.969971	64.9473	4.76726	38.240918	20.140217	94.2569	17.4	79.7	0	10	0	20.012747	17.590822	1556	13	1569	0.061859328	2.9	58.253665	37.731039	20.522626	10.26064382	78.56089601
Siilinjärvi	401	1.93325	562.344	116.884	69.509	179.73	2.70287	73.7986	4.50925	121685	109.748	24.30793726	6.180624059	57.22154044	7.176082519	7.621955739	2.749059378	1.472263397	1183.849976	77.9588	8.15538	40.379996	27.569457	92.285	9	83.9	0.5	12	0.121212	26.620004	24.129683	5481	98	5579	0.045847886	7.1	67	51.69914	15.30086	15.46819492	171.4340103
Simo	402	0.33468	527.286	94.40702	78.6493	183.476	0.800403	50.2329	1.53991	225165	81.8545	0.695515848	13.82040506	39.92266763	0	7.689002472	14.40502011	37.48129726	945.992981	80.4434	2.1969	30.542751	16.005576	139.082	1.4	98.3	0	8	0	11.086431	15.051115	2112	40	2152	0.009557436	0.3	41.629182	31.056691	10.572491	20.32379679	123.2308378
Simpele	403	2.89025	593.939	118.2651	60.0193	161.707	3.15971	94.0185	4.36626	80215	78.7931	6.288846472	13.91205102	35.88552773	9.696031192	11.59978201	27.92280555	8.608574954	1236.23999	67.4365	11.8645	25.174651	16.66329	113.522	8.2	77.3	0.5	5	0.002375	5.348355	5.679033	1895	7	1903	0.023723742	14.5	30.523006	22.342323	8.180683	30.72205323	142.2462611
Sippola	404	3.77488	592.413	110.2577	60.6799	154.456	3.23999	79.682	4.00243	46000	55.9485	2.889002491	19.86234479	34.72105594	24.18705814	7.879681714	14.60802732	15.077956	1270.900024	69.5711	13.5593	38.834538	19.353467	95.1177	2.5	82.5	0.04	7	0	19.438537	17.609528	4652	43	4702	0.102217391	15	58.273075	36.962994	21.310081	30.4327148	156.8293754
Soanlahti	406	2.01851	608.051	124.0728	82.4182	167.891	2.69574	76.2792	3.30216	43329	131.028	9.725542236	0	66.30376392	0	12.12871304	0.260547264	5.784017146	1053.380005	78.6654	4.29707	102.573099	64.60039	138.699	1.5	95.8	6.6	5	0.022026	34.697856	24.756335	513	0	513	0.011839646	2.7	137.270955	89.356725	47.91423	13.580942	121.3168664
Sodankylä	407	-1.49756	444.8	92.19352	74.4252	208.189	0.635605	47.0207	0.947304	1995075	254.119	1.566250188	11.38515087	56.43511599	0	6.584107681	8.16211338	27.22853963	702.5780029	80.2365	0.00247677	45.242777	28.232896	145.71	0.7	99.2	0	10	0	7.189744	4.734709	1595	4	1599	0.000801474	0.1	52.43252	32.967605	19.464916	16.71905594	142.2314685
Soini	408	1.99477	545.425	110.1471	59.6037	158.196	1.86381	71.0332	2.50831	56697	183.552	4.546883509	12.79682761	56.10067358	5.436355647	2.541672981	1.688994766	31.04216394	1035.5	81.6236	4.96317	43.610291	20.328975	103.332	1.9	95	0.1	7	0	15.858288	19.316744	2366	5	2371	0.041818791	3.1	59.468579	39.645719	19.82286	8.72750947	83.40956439
Somero	410	3.89229	621.46	111.4818	48.0084	134.025	3.18188	86.3101	4.50365	48708	96.9594	2.650631749	19.17756846	14.32694942	56.97690741	7.579053236	15.1249886	3.755699834	1217.890015	55.7622	32.2429	35.185185	21.029504	102.733	4.9	64.6	0.003	9	0	16.729441	20.998117	6275	97	6372	0.130820399	30.5	51.914626	42.027621	9.887006	21.82331911	174.4665854
Somerniemi	411	3.89718	627.935	110.8184	50.6863	135.899	3.11698	86.2169	4.43511	15850	105.944	14.29823746	18.58552278	41.77938486	14.46499417	16.42345534	8.599769293	7.754439146	1242.930054	61.3642	15.8804	28.29932	16.326531	108.699	3.8	80.4	0	3	0.263653	22.040816	22.721088	1439	31	1470	0.092744479	15.8	50.340136	39.047619	11.292517	17.53676776	122.9659327
Sonkajärvi	412	1.43309	605.269	119.1962	68.2539	185.07	1.67272	71.7407	3.09979	298537	150.403	8.440425076	12.38839433	61.38736206	4.854848473	1.071050652	0.960600133	24.08524524	1027.859985	82.1023	3.37137	39.104278	27.072193	116.739	5.2	92.2	0.5	4	0.454545	21.390374	33.088235	748	0	748	0.002505552	2.6	60.494652	60.160428	0.334225	13.91973077	109.8970044
Sortavala	413	2.70336	584.127	116.146	66.4522	161.261	2.20402	76.6795	4.38781	80663	50.8547	0	10.06914489	39.90331186	34.74870201	3.903592743	14.92553152	2.618600854	1187.790039	79.8299	11.6251	35.335471	23.556981	134.042	5.8	81.2	0.3	8	0.020024	9.550914	8.080423	11344	137	11539	0.143051957	13	44.886385	31.637404	13.394575	29.46647249	211.867202
Sotkamo	414	0.936565	576.142	119.716	70.3476	188.058	1.3508	65.896	1.9495	262805	191.004	11.9860862	10.69783634	63.50586896	1.197368044	5.495551084	4.559925662	13.97359427	998.7780151	78.1	2.89995	43.646329	21.029857	100.747	6.5	91.7	0.1	8	0.111583	9.288908	10.587047	6905	28	6933	0.026380777	1.8	52.935237	31.616905	21.318333	11.015194	124.4550989
Suistamo	416	2.06492	640.403	128.2152	87.4978	168.001	2.50043	90.7444	3.27482	150766	123.52	4.271861844	6.858830324	69.53465662	0.469112373	16.65370247	0.540536243	1.910903109	1067.630005	82.5873	2.89929	40.347155	22.140791	133.376	1.3	96.9	15.6	8	0.141159	0.732883	0.655738	5185	0	5185	0.034391043	1.8	41.080039	22.796528	18.28351	17.87628945	138.4460739
Sulkava	417	2.79877	593.764	112.2918	59.9768	164.87	3.24822	82.6306	3.79958	57828	95.0661	30.93288277	6.623492356	40.98442142	0.332563811	5.756717023	22.63585391	0.415707892	1204.619995	85.4036	7.21158	32.624383	26.775541	117.617	4.3	90.5	2.4	8	0.31307	20.12913	17.052791	5262	4	5266	0.091063153	5.2	52.753513	43.828333	8.92518	15.53143727	131.4371255
Sumiainen	418	2.19439	508.363	105.8462	60.7372	167.71	2.95452	89.8908	4.24927	20334	116.773	34.8858921	2.399345167	53.34343543	1.942478161	3.251437679	5.297740747	1.629941087	1201.849976	85.0087	7.47169	38.926941	18.493151	124.022	3	93.1	1.7	8	0.12766	18.03653	23.059361	1752	0	1752	0.086161109	3.9	56.96347	41.552511	15.410959	13.50399242	124.3830018
Suodenniemi	419	3.30057	598.888	107.5659	49.5668	143.155	2.79638	71.023	3.61583	19918	91.6182	8.873248381	13.67189768	36.75962305	22.58834707	1.823369171	21.293911	9.52423162	1193.689941	64.5115	16.5378	42.391304	16.699605	91.9998	3	86.1	0	6	0	24.011858	30.434783	2021	3	2024	0.101616628	10.9	66.403162	47.134387	19.268775	12.67176871	95.32855017
Suojärvi	420	1.36206	550.075	120.8321	75.8591	173.655	2.28293	100.661	2.81466	343317	160.776	5.497527252	6.450637324	76.47957056	0	7.735825721	0.597123552	6.55047586	1016.780029	85.8478	1.34531	33.203227	20.765027	121.084	0.3	99.3	15	9	0.229358	1.925579	2.13375	3833	0	3843	0.011193736	0.4	35.128806	22.898777	12.230029	39.15328409	234.4971805
Suomusjärvi	421	4.07939	661.578	112.3694	47.5583	131.845	3.15429	77.1007	4.48045	15835	82.0269	15.02527821	19.48041665	14.54789162	23.33463423	9.46204635	32.39096142	7.583629692	1298.27002	61.3524	20.6649	31.821007	21.006837	90.7728	2.3	83.7	0.2	6	0	21.752641	31.945308	1604	5	1609	0.101610357	14	53.573648	52.952144	0.621504	14.35	95.28776758
Suomenniemi	422	3.22993	551.867	111.4611	60.4447	160.289	3.02307	70.919	3.52449	27900	97.2163	28.27321581	5.156368075	36.01436785	0	2.672507403	32.24777266	1.900527482	1237.02002	81.0456	4.83026	36.042403	23.119637	95.9951	2.6	92.8	5.2	7	0.02974	8.177688	16.355376	1980	1	1981	0.071003584	4.6	44.220091	39.475013	4.745078	15.41499143	118.6411096
Suoniemi	423	3.291	601.366	110.9297	49.331	145.694	3.11274	82.9152	4.49851	9057	95.1071	24.1090926	4.659342484	16.66106865	26.87306525	0.105429773	32.15257107	0.612502191	1199.26001	75.5667	32.168	35.671642	15.522388	94.9122	2.7	78.7	0	5	0.003497	33.283582	36.41791	1329	11	1340	0.14795186	18.6	68.955224	51.940299	17.014925	23.43314501	154.1293158
Suonenjoki	424	2.25945	551.805	111.3071	65.2294	172.182	2.85816	83.7299	3.57914	66823	121.901	19.1331561	12.68062573	64.52379129	2.089361051	6.205192941	3.892746042	5.618595082	1193.650024	84.3682	7.94802	32.338308	20.211443	84.6908	4.1	91.3	4.2	12	0.050657	12.398943	22.349192	6432	0	6432	0.096254284	4.6	44.737251	42.560634	2.176617	20.65120571	206.593586
Suomussalmi	425	-0.098472	589.276	111.4803	90.2013	194.039	1.24472	53.7803	1.53252	542457	230.042	11.49495282	9.903992258	52.54846565	0	6.331817	5.592570669	24.6426947	869.6820068	82.3457	1.6869	41.016063	19.350019	124.138	0.5	99.2	0	11	0.262948	4.669406	12.177811	5354	0	5354	0.009869907	0.3	45.461337	31.52783	16.847217	13.25325799	122.1403145
Sysmä	427	3.16337	540.282	109.9907	56.9512	155.218	3.14605	85.6003	4.34668	69059	97.7746	36.05296715	5.099113923	35.90102909	5.743354049	4.637105004	16.89463667	0.902745084	1201.050049	85.4337	10.5804	33.243486	21.338724	110.166	3.2	85.4	0.1	9	0.043303	12.915544	14.712489	8850	54	8904	0.128933231	11.4	46.15903	36.051213	10.107817	19.357998	138.4211812
Säkkijärvi	428	3.75609	598.866	115.6619	60.0256	156.192	3.23907	83.0158	4.09155	87300	30.7592	0.138816628	7.171613823	36.41671167	27.01132856	24.09200222	2.233265357	9.132843461	1252.589966	72.4176	9.60008	33.968024	21.986288	113.091	3.1	88.6	0.04	7	0.022111	2.906461	5.04182	7137	27	7188	0.08233677	8.3	36.874485	27.028108	9.846377	16.53533198	112.8977981
Säkylä	429	3.83415	609.505	111.6791	36.5079	125.392	2.36848	78.7897	3.5093	15676	59.8662	39.8909953	7.536339494	20.9890277	12.06143092	15.67439053	4.191322881	7.204544399	1222.089966	64.9055	17.2622	35.216676	22.929238	105.843	1.5	81.1	0.03	2	0.005291	21.283598	16.456391	1813	10	1823	0.116292422	17.4	56.500274	39.385628	19.308832	13.11885246	100.8549636
Säräisniemi	430	1.03249	558.14	111.6372	69.9154	184.473	1.24963	49.0851	1.9	162623	133.889	28.35517093	7.449620788	27.07913133	2.47313706	11.41870157	0.849400335	30.43727524	1022.109985	69.101	2.97646	52.294922	32.945801	108.75	3.5	95.8	0	15	0.369048	11.803711	22.561523	2048	0	2048	0.012593545	0.7	64.098633	55.507324	10.533691	12.02466488	117.791689
Särkisalo	431	4.53328	635.623	108.0439	36.3526	116.354	3.09134	70.1518	3.6689	8158	19.7241	2.797302171	3.995237408	17.86691609	21.28733979	5.330281365	52.64071489	0	1338.109985	64.9905	29.4333	33.23124	16.232772	84.1824	0.6	79.5	0	6	0	46.401225	51.301685	797	509	1306	0.160088257	19.9	79.632466	67.534456	15.773354	28.47426471	166.8279062
Säyneinen	432	1.52706	599.551	121.7801	74.551	182.031	2.36052	85.4671	3.54672	86430	138.863	9.275206133	21.31681477	50.55926625	0.420564545	16.01068043	5.69321522	18.55956594	1033.589966	84.6167	2.36811	33.392021	22.227125	125.555	4.5	92.2	3.3	16	0.5	10.189571	12.06322	2776	0	2776	0.032118477	3.3	43.581592	34.290346	9.291246	8.062279098	112.8414381
Sääksmäki	433	3.44252	543.066	109.3447	40.2289	143.43	3.07094	108.48	4.5019	24320	90.5763	40.9702027	6.550202295	25.6208846	17.00599816	5.379882662	2.717137576	8.620608462	1200.02002	69.487	35.8406	43.684262	27.546127	108.681	1.9	71.3	0	6	0	35.290577	30.096695	1995	32	2027	0.083347039	26.8	78.97484	57.642822	21.332018	22.52016129	150.5104167
Sääminki	434	2.70191	587.319	115.3945	59.5791	164.731	3.23654	83.8481	4.09361	96351	90.0261	46.23653243	4.314698347	29.1165229	0.097699318	7.655899179	17.13947524	0.909190298	1205.609985	78.3147	8.02741	33.230083	24.259695	119.043	2.8	92.2	2.7	11	0.013072	17.915996	16.825672	8023	45	8071	0.083766645	5	51.146079	41.085367	11.200595	16.70232059	135.5784306
Taivalkoski	435	-0.551982	568.792	108.7646	90.5899	194.898	1.13448	63.9681	1.49966	320481	245.787	7.574810985	11.2026977	59.86048908	0	10.16210021	7.343283716	15.2952666	851.9699707	76.3465	0.370114	51.482059	16.952678	140.169	1.9	97.9	0	15	0.013514	9.776391	13.728549	1913	10	1923	0.006000356	0.2	61.25845	30.161206	31.097244	9.870911794	115.2209283
Taipalsaari	436	3.20994	549.693	113.3047	60.4795	160.733	3.24256	72.4239	3.49466	34066	81.3408	66.36248143	0.046099741	12.24290906	2.476605641	12.15177163	3.419881132	3.345147036	1304.790039	74.6125	8.22947	31.719939	24.474886	115.784	2.4	90.5	0.04	3	0.010733	8.70624	6.940639	3247	38	3285	0.096430459	7.1	40.42618	31.415525	9.010654	17.66659055	132.018878
Taivassalo	437	4.46234	599.365	100.6528	29.196	109.034	2.58897	70.9874	3.50003	12854	9.15534	0	0	0	33.83991806	2.121763628	64.03831831	0	1339.75	65.1081	34.197	29.255114	14.04863	79.7914	2.7	73.3	0.6	6	0	26.785025	34.967194	2573	18	2591	0.201571495	24	56.040139	49.015824	7.024315	12.63120785	93.36858778
Tammela	438	3.74393	603.298	109.8246	49.3188	137.82	3.00626	97.5458	4.14294	70212	117.055	12.87260461	16.38866488	37.56239641	12.87532733	16.16845412	3.851283569	18.11733878	1206.699951	63.2802	21.3922	43.132296	22.198444	110.736	1.5	82.2	0.004	5	0.000938	17.859922	22.840467	5005	124	5140	0.073206859	16.3	60.992218	45.038911	15.953307	18.88771186	138.9312765
Tarvasjoki	439	4.0374	630.861	112.0266	35.4835	122.662	3.04203	77.2667	3.89504	9215	56.1386	0	21.68530554	11.26549137	64.13363936	1.945492444	21.4203737	1.235003129	1246.72998	56.8349	35.1587	40.255591	24.28115	89.6763	2.5	62.3	0.1	5	0	55.591054	50.638978	1245	7	1252	0.135865437	35.2	95.846645	74.920128	22.84345	16.69949145	124.4906765
Terijärvi	440	1.96766	516.256	100.4096	49.7152	152.495	1.35287	50.4826	2.49656	20688	59.5792	7.471351997	35.08505957	63.24916875	3.390325007	2.096716116	0	25.1286984	1063.569946	64.7242	12.8784	32.782272	21.878298	90.2269	9.4	81.7	0	9	0	13.295814	16.742877	83	2760	2843	0.13742266	8.9	46.078087	38.621175	7.456912	14.12173359	67.35891833
Teisko	441	3.05037	650.657	113.8221	50.86	150.578	2.97711	83.0419	4.31675	37528	119.397	32.6329681	9.48340242	15.37637054	17.69789894	6.226843214	26.87497658	2.795282662	1201.97998	83.4617	16.2941	40.650855	21.676779	92.1013	2.1	86.6	0	8	0	17.153889	19.746277	3618	8	3626	0.09662119	11.3	57.804744	41.423056	16.381688	17.26623552	149.8358933
Temmes	442	1.40925	520.434	103.9304	60.8888	173.753	1.24886	46.5719	2.50192	12091	77.4064	0.339303514	10.67899882	38.49180774	0.212647645	7.890252327	0	53.32817529	1025.119995	64.8983	7.16802	34.476004	22.918707	120.063	12.8	80.8	0	11	0.010309	19.980411	26.248776	1021	0	1021	0.084442974	6.4	54.456415	49.167483	5.288932	8.107012035	101.4761905
Terijoki	444	3.76073	645.165	120.2114	59.7761	157.65	3.24565	89.5592	3.49173	73307	40.8252	0.026261242	8.064842542	0	0	87.48719907	0	10.45275268	1278.930054	75.0409	12.1433	65.050879	45.920444	148.992	5.7	86.6	0.04	6	0.063584	23.533765	6.364477	1070	11	1081	0.014746204	7.7	88.584644	52.284921	36.299722	30.12527721	180.5791702
Tervo	445	2.05084	534.902	107.6072	65.9952	174.717	2.75757	87.9606	3.54492	116231	111.408	41.23364689	6.145130967	54.22243101	0.662082649	0.512829627	2.637322003	4.025575269	1118.790039	84.8207	7.8547	27.594203	17.478261	87.5264	3.6	90	1	11	0.212121	76.956522	10.753623	2754	3	2760	0.023745817	6.4	104.550725	28.231884	76.318841	14.79236851	186.383637
Tervola	446	-0.0433331	532.693	96.58525	80.9735	190.61	0.754182	50.6751	1.49883	178346	74.7738	0.14235527	15.41570116	48.62676083	0	14.17402984	10.16568598	24.65638344	921.1160278	83.7324	2.08008	42.591025	28.704488	132.97	1.2	98.2	0	8	0.003077	11.515665	8.04403	2355	7	2362	0.013243919	0.6	54.106689	36.748518	17.358171	13.04914894	117.6237589
Teuva	447	3.25297	550.948	100.0103	41.9446	144.032	1.77531	58.6454	2.51662	55853	84.3232	0	16.38683151	50.87765076	21.12683746	1.851392819	2.41507785	23.72904112	1093.040039	64.8776	17.6065	49.020795	31.051888	123.907	2	84.2	0	5	0	9.973753	13.446396	4886	67	4953	0.088679212	13.8	58.994549	44.498284	14.577024	12.1157206	78.56657825
Tohmajärvi	448	2.09003	565.322	115.6769	70.0019	167.381	2.7668	70.3638	3.52968	90382	100.428	8.28989727	13.09593452	23.61601314	1.240982545	38.16412333	5.351625828	23.67300666	1062.030029	77.165	4.85732	47.019031	25.721082	116.008	2.7	92.6	0.4	14	0.01426	18.47309	23.007731	6667	59	6726	0.074417473	4.7	65.49212	48.728814	16.763307	11.74315392	157.4485364
Toholampi	449	1.85168	522.774	101.3073	56.408	155.385	1.33323	57.3609	2.50373	54455	114.211	0.816239085	19.28900544	54.82368995	14.67604321	0.687147135	0.549323872	28.9028781	1024.790039	73.9282	7.30478	41.084991	30.018083	98.0986	1.1	89.8	0	8	0	17.938517	19.891501	2745	20	2765	0.05077587	9	59.023508	49.909584	9.113924	11.17910087	121.5660434
Toivakka	450	2.68461	551.638	110.0301	59.3794	162.168	3.10467	71.3831	3.81963	74442	132.212	11.9308079	12.43175317	65.3765921	7.104755255	5.285017957	9.611406627	2.279942168	1195.790039	84.7649	4.23702	25.762238	15.104895	112.83	4.4	88	0.4	16	0.014286	27.72028	27.048951	1706	10	1716	0.023051503	7.6	53.482517	42.153846	11.328671	14.1187685	138.3722913
Tottijärvi	452	3.31691	593.724	110.7221	48.1878	145.321	3.12735	87.9622	4.50213	5134	99.7119	29.94520514	9.701330129	28.84705797	25.23540316	1.459641462	14.29940894	0.510769602	1201.630005	75.3028	25.5175	35.274262	20.253165	99.7927	2.8	68.6	0	7	0	22.78481	26.49789	1185	0	1185	0.23081418	28.6	58.059072	46.751055	11.308017	10.72654971	99.12327485
Tampere	453	3.20993	617.633	111.1751	49.353	148.3	3.17174	89.3534	4.50065	14082	105.691	48.44736807	1.17922731	3.592975338	23.41144664	16.32904375	7.665961653	0.496982463	1205.920044	75.0219	18.8269	42.931477	29.036277	133.455	0.7	75.7	0	12	0	51.066325	25.987541	12744	896	13645	0.968967476	23.6	93.997801	55.023818	38.973983	74.63974072	648.4813602
Turku	454	4.34381	623.684	106.093	29.761	114.659	2.7404	70.8046	3.49999	9990	18.1053	0	24.44154953	3.513503906	53.66191861	10.06363667	32.76094082	0	1337.48999	65.0027	37.4946	30.315845	23.893221	108.043	2.1	64.2	0.1	14	0	50.526409	28.765253	12157	9510	22701	2.272372372	33.7	80.842254	42.5809	28.18378	66.83800593	549.7034085
Turtola	455	-0.624096	449.085	87.08241	78.7445	199.651	0.755674	49.5965	1.51584	143059	146.553	7.373800535	11.10736593	64.41486969	0	5.863540151	9.006798648	12.5777185	882.6420288	85.0744	1.77854	39.285714	26.397516	118.455	1.2	98.5	0	8	0	12.888199	11.180124	1286	2	1288	0.009003278	0.3	41.459627	37.57764	14.596273	14.08211986	116.4992571
Tuulos	456	3.43893	566.005	110.0268	47.6207	145.708	3.23033	105.405	4.50609	14962	115.943	11.03535639	12.88362251	42.71915891	13.24998234	18.09317231	4.497975978	11.17658093	1208.98999	65.5877	13.0183	30.475087	18.539977	100.709	3.1	86.1	0.01	10	0.011236	31.98146	29.779838	1699	27	1726	0.115358909	10.8	62.456547	48.319815	14.136732	21.33517157	97.39905024
Tuusniemi	457	2.04841	613.689	120.1152	72.8403	175.003	3.00535	76.2095	4.48811	61089	116.883	30.25907117	7.60274415	56.80468774	1.053696239	5.908297474	7.67043698	0.667119603	1183.969971	82.2783	7.06016	35.992268	24.35567	116.992	7.1	89.2	4.9	10	0.685888	13.994845	13.492268	6006	8	6014	0.098446529	3.7	49.987113	37.847938	12.139175	10.19129173	139.2079826
Tuupovaara	458	1.55908	580.758	120.5243	78.5134	169.853	2.71075	82.8414	3.35897	50100	147.158	11.46735673	16.39715439	66.6095779	0	11.42237227	2.859848926	8.832606043	1053.849976	86.0435	3.18471	18.558287	12.469101	136.792	1.3	94.8	7.4	10	0.080702	1.518258	4.150983	2842	6	2848	0.056846307	3.4	20.076545	16.620084	3.456461	8.3685643	123.6244802
Tuusula	459	3.95179	671.621	111.7101	50.178	139.637	2.82098	77.1353	4.49968	28484	56.203	3.584697564	17.76442976	16.41836599	53.46419465	11.02853436	11.40450461	4.101752384	1262.5	57.983	32.977	40.197033	22.678585	98.1455	7.6	72	0	7	0	43.362495	45.096995	1751	878	2629	0.09229743	20.4	83.559528	67.77558	15.783948	150.9931034	271.0689066
Tyrnävä	461	1.3852	512.729	102.808	60.3341	171.468	1.2474	42.5038	2.50631	38937	44.2369	0.649884613	17.01264702	28.31963744	8.130923532	38.22762496	0.140119988	24.53161941	1034.380005	64.9479	7.47844	38.804896	25.701944	121.138	6.3	85.1	0.03	11	0.059701	12.095032	22.390209	2778	0	2778	0.07134602	9.6	50.899928	48.092153	3.671706	13.68978805	155.3493899
Tyrväntö	462	3.4217	537.576	109.2379	40.6816	144.058	3.1486	109.226	4.50465	8800	87.375	39.17549742	3.911198609	29.70881556	18.4616106	2.695602059	1.552061988	5.79533374	1203.97998	64.1921	33.2733	36.823612	17.006325	98.4958	0.4	68.9	0	5	0.003759	49.894589	65.214336	1409	14	1423	0.161704545	30.7	86.718201	82.220661	4.49754	23.80090312	164.4109195
Tyrvää	463	3.45431	591.286	109.915	45.7615	139.937	2.87274	86.2263	4.22669	42476	95.1548	7.361443554	18.45926496	46.24306804	23.08844198	4.102833354	8.514158975	10.89502294	1202.319946	65.72	20.1495	37.372352	17.283951	95.1607	1.8	80.7	0.1	6	0.00541	14.449017	23.106234	6501	60	6561	0.154463697	17.5	51.821369	40.390184	11.431184	19.00522944	131.4478268
Töysä	467	2.17199	557.737	108.1944	52.1826	156.453	1.78696	62.0552	2.50551	29246	154.587	5.907807226	17.76270773	43.84227454	12.7634545	2.520922337	21.3464896	15.81099479	1072.180054	72.3221	10.2494	46.006111	17.459625	88.8427	1.1	83.1	0	7	0	14.491488	17.721519	2279	12	2291	0.078335499	15.8	60.497599	35.181144	25.316456	9.756797463	77.08521601
Ullava	468	1.88134	520.589	101.2829	53.8541	154.187	1.32717	60.1781	2.50205	9689	108.149	8.454033938	14.2484524	38.94842068	2.00439929	17.59193883	0.802051695	32.43543701	1034.469971	69.7728	7.40574	42.178218	21.188119	100.26	7.6	84.8	0	7	0	22.376238	27.722772	996	14	1010	0.104241924	7.6	64.554455	48.910891	15.643564	9.271996865	99.62825789
Ulvila	469	3.7328	536.875	96.53468	39.1499	129.481	2.35043	71.6163	3.50008	16652	15.6957	0	8.591723164	32.23886677	24.67642024	30.17514293	9.509122721	0.093236283	1171.209961	64.9895	33.0749	44.086022	24.569892	106.642	2.1	59.6	0	6	0.009749	26.505376	27.096774	3693	27	3720	0.223396589	38.3	70.591398	51.666667	18.924731	23.49912761	182.0335078
Urjala	470	3.54903	585.003	110.3524	44.7397	140.409	2.981	96.8314	4.50283	53745	113.883	7.075718288	19.50196818	32.93734086	27.58572863	7.953755597	10.49158185	14.69960899	1199.579956	67.1301	27.1126	37.898858	19.340946	104.864	1.6	74.6	0.003	6	0.001938	19.053834	21.298532	6096	31	6130	0.114057122	23.8	56.952692	40.639478	16.313214	17.50594835	161.6764174
Uskela	471	4.13283	634.245	112.5532	41.63	127.502	2.96419	74.0038	3.86944	13646	47.8605	0.263970041	21.47590861	13.07112732	41.42843895	6.829866837	35.07703264	3.593534251	1280.530029	62.0271	36.5668	27.118416	15.90099	100.645	1.7	68.9	0	5	0	58.110891	52.617822	2381	144	2525	0.185035908	29.4	85.229307	68.518812	16.710495	27.35667412	186.6120805
Utajärvi	472	1.16782	521.97	104.5506	68.3508	177.002	1.24934	44.1738	2.27556	101660	81.4961	1.422349137	14.96681274	34.72702482	3.236619262	17.11136879	0.830809638	42.1084585	1024.099976	64.8952	4.80389	42.817216	23.588597	113.932	4.5	92.6	0.1	9	0.019277	18.110676	18.613751	3573	5	3578	0.035195751	2.9	60.927893	42.202348	18.725545	9.590477939	100.5672235
Uukuniemi	474	2.6579	572.067	111.1774	61.9772	162.292	2.84119	85.3373	4.49666	51172	91.1225	19.51784529	4.384439669	22.38684685	1.148421847	34.02275222	1.076533955	19.06619272	1240.439941	68.6582	8.71068	33.933865	21.117446	127.724	3.6	91	5.5	8	0.035907	13.22691	12.588369	4371	14	4385	0.085691394	5.4	47.160775	33.705815	13.45496	9.139888603	93.89353042
Uurainen	475	2.34111	552.533	111.0372	59.7401	162.927	2.89826	82.566	4.35606	33940	179.293	8.774412362	13.42570288	71.90624461	3.382589162	7.065172387	0.462779437	11.22856687	1091.160034	85.0759	7.47839	45.752212	21.504425	119.8	3.7	91	1.9	10	0.098039	23.185841	25.663717	2259	1	2260	0.066588097	5.3	68.938053	47.168142	21.769912	13.25029343	105.9027778
Uusikirkko	476	3.8073	633.443	120.2057	65.3138	156.461	3.23905	87.5994	3.5013	82000	53.8974	2.943469546	6.138950521	14.58506861	0.652879813	69.44277419	0	7.72258735	1278.609985	75.0418	7.57236	37.024321	31.936851	142.924	3	87.8	0.01	5	0.055591	8.908263	5.129	7002	10	7031	0.085743902	9.2	45.932584	37.065851	8.866733	15.35568013	102.7866687
Vahto	478	4.13357	630.793	110.7167	32.9444	118.199	2.73229	71.455	3.51988	8193	57.4118	0	31.16484274	12.86757502	39.14415107	11.72685061	24.15066015	12.11076315	1258.569946	65.1485	34.4026	84.666667	52.666667	93.1596	2.4	75.6	0	7	0	88.666667	113.333333	300	0	300	0.036616624	22	173.333333	166	7.333333	16.08826125	97.0211827
Vahviala	479	3.58283	604.353	116.1754	60.0657	158.419	3.24799	94.1152	4.26869	87980	39.1622	0.383941951	9.42496342	21.75720847	30.52656194	33.66432109	5.04429274	8.569471302	1248.26001	70.1119	15.6379	29.926506	21.397718	141.634	3.9	77.7	0	9	0.003472	22.197512	11.865844	4606	485	5346	0.06076381	18.4	52.124018	41.709428	10.506996	24.22100457	154.1392694
Valkjärvi	480	3.53483	633.492	116.4821	59.7324	160.012	3.25609	96.2487	3.83654	45322	70.2141	2.695633655	7.973352316	47.03052628	2.830197261	40.84338089	0	4.113144778	1259.099976	72.4905	8.71874	36.901284	25.639664	129.854	7.7	83.8	0	3	0.134878	4.780876	4.81629	4498	14	4518	0.099686686	8.5	41.68216	30.455954	11.226206	10.6157281	66.39827459
Valtimo	482	1.06639	591.981	120.0275	72.0839	185.99	1.97488	92.7044	2.25455	61500	161.9	7.205689157	20.62793817	66.78403406	4.3582766	4.333148631	10.8424162	8.100978823	994.6290283	78.4627	6.07934	22.435735	12.087643	119.627	4.3	92.7	0.1	7	0.241192	5.441669	7.03254	3042	24	3067	0.049869919	3	27.877405	19.120183	8.757222	12.05173876	151.8291773
Vampula	483	3.71821	600.928	112.0258	38.6659	130.246	2.69545	85.3472	4.00535	14161	74.9645	0	24.21902986	24.21060788	52.63311732	4.608285449	12.03127057	6.516718777	1201.390015	59.0519	33.026	33.587174	21.322645	94.2837	3.9	59.6	0.004	6	0.016055	14.188377	20.681363	2491	4	2495	0.176188122	36.5	47.775551	42.004008	5.771543	15.05242147	102.5983822
Vanaja	484	3.54283	563.122	109.8031	43.2775	141.403	3.13135	107.189	4.32627	25785	115.167	9.286918354	14.84204337	40.13339225	15.61572957	13.41080669	0.345954817	19.34062098	1213.839966	69.9583	13.3687	56.377	32.85776	112.801	1.8	87.3	0.1	6	0.004831	100.216169	92.088197	2285	25	2313	0.089703316	10.9	156.593169	124.945958	31.647211	27.16314297	186.8265695
Varpaisjärvi	486	1.65686	579.869	119.15	68.2797	182.915	2.35293	77.7172	4.28696	138420	133.002	11.40312049	12.13960891	71.95841205	0.750169774	5.205857465	3.619630381	8.087907468	1080.300049	85.584	4.32386	106.228026	64.595681	97.3365	4.7	91.1	3.5	13	0.488987	20.748368	23.505776	1990	1	1991	0.01438376	4.2	126.976394	88.101457	38.874937	10.547007	120.0212406
Vehkalahti	487	3.85842	599.379	110.7163	60.5248	153.722	3.23287	78.9041	3.72662	68000	43.4802	4.905823083	20.72055464	29.77610827	17.77630455	7.942606846	29.38459309	11.01091888	1283.380005	70.3175	12.0164	36.301629	21.018062	91.8867	3	84.7	0.1	4	0	9.245926	13.565745	7864	44	7917	0.116426471	12.3	45.547556	34.583807	10.963749	23.6571979	152.9301597
Vehmaa	488	4.33467	619.404	104.1674	30.8096	111.994	2.49262	70.2701	3.49978	18356	16.2042	2.122049102	13.08854817	14.15442519	35.61892776	0.361707234	48.07292077	1.191410363	1285.23999	64.9764	24.7259	29.293252	18.676047	88.4513	1.9	72	0	8	0	27.118644	27.37448	3102	24	3127	0.170353018	26.1	56.411896	46.050528	12.280141	21.58539875	146.8340078
Vehmersalmi	489	2.09651	603.573	118.468	70.9911	175.328	3.00067	74.8811	4.47632	121685	95.5388	44.29931307	4.866838717	47.025295	0.784059928	1.737101056	8.96388252	0.112418902	1205.22998	77.6078	7.3501	24.865133	17.5439	97.8898	9	83.9	0.5	12	0.123839	20.00185	17.20565	3531	141	3672	0.030176275	7.1	44.866983	34.74955	10.117433	12.4064393	152.4302548
Velkua	490	4.55357	584.143	99.27904	27.7277	108.336	2.66826	71.4252	3.49999	3277	11	0	0	0	25.88940954	0	74.11059046	0	1350.130005	65.5142	36.2691	20.481928	12.851406	86.4919	4.5	90.9	0	6	0	18.875502	26.506024	498	0	498	0.151968264	4.6	39.35743	39.35743	0	8.427255985	57.2111725
Vesanto	493	2.0717	518.994	104.1656	63.363	171.577	2.78594	89.9159	3.75698	32945	125.152	23.30195041	8.715756055	69.03923359	1.735172776	1.212027009	2.009589636	3.56363058	1162.630005	85.2379	7.23322	35.128037	15.594222	80.2596	5.2	85.3	0.4	9	0.079365	17.564018	21.175312	3046	0	3046	0.092457126	9.5	52.692055	36.769534	15.922521	15.01505376	143.1290323
Vesilahti	494	3.39328	574.917	110.4072	46.2223	143.74	2.98117	94.0979	4.50313	38345	107.421	20.65629529	10.941247	42.20850298	18.87737387	0.816900037	10.09930673	8.682159745	1201.23999	75.7841	26.5112	42.891627	20.115986	105.098	1.7	76.3	0	9	0	19.029647	21.576923	4972	20	4992	0.130186465	22	61.921274	41.692909	20.228365	16.01111977	165.4485321
Veteli	496	1.86703	510.657	101.8761	52.0239	154.371	1.51423	59.9872	2.50007	25200	103.568	4.010050523	19.56952848	43.2184472	6.252858879	5.696504525	0.977335771	39.95077124	1052.079956	66.8652	15.5417	46.433666	21.112696	97.8089	5.3	78.9	0	7	0	17.546362	27.88873	2788	16	2804	0.111269841	15.8	63.980029	49.001427	14.978602	8.239477182	74.24634471
Vieremä	497	1.51128	584.835	115.2937	67.679	183.261	1.61463	59.6023	2.85536	298537	149.332	5.830908175	11.31886718	61.31546493	10.02671964	7.043725365	1.196942368	15.21587576	1011.619995	76.9556	3.34211	45.515436	27.146597	109.996	5.2	92.2	0.5	8	0.447368	10.296985	12.215201	5509	30	5539	0.018553814	2.6	55.812421	39.361798	16.450623	13.96860089	129.6656406
Vihanti	498	1.66551	502.917	98.73593	56.2127	165.076	1.25644	38.8873	2.49993	51128	89.806	0.831838881	15.83417554	40.33925988	10.18316148	16.73138866	0.489059015	32.02855175	1032.550049	64.9964	3.98829	41.411765	26.901961	100.827	9.6	87.3	0.2	9	0.003226	17.803922	22.745098	2545	3	2550	0.049874824	3.1	59.215686	49.647059	9.568627	9.550481431	106.8746447
Vihti	499	4.00088	697.268	110.5506	50.8392	136.896	2.98236	76.0065	4.50636	51850	72.5493	10.27155673	16.88618103	22.199082	30.91085221	9.200510045	22.36538582	6.618423238	1283.430054	59.4116	23.8592	38.261722	28.426728	100.354	3	77.8	0	6	0	26.433589	29.080216	5514	607	6121	0.118052073	19.2	64.695311	57.506943	7.188368	25.16992598	231.4426399
Viiala	500	3.42652	553.741	110.0227	44.1699	143.585	2.94755	101.893	4.50019	13130	103.28	9.09224631	8.185686375	41.69980148	37.22554304	4.929697815	0.451209247	6.593500887	1201.839966	75.1602	36.7335	37.884561	19.25	99.2139	1.2	68.7	0.3	6	0	35.810198	35.439093	1379	33	1412	0.107539985	30.1	73.694759	54.740085	19.226629	21.5405911	188.479985
Viipuri	501	3.55912	635.833	117.1622	59.6745	158.995	3.2485	98.2218	3.94658	87980	19.2997	2.223341672	6.54725622	32.72919458	23.93653478	31.64005924	4.553051825	3.103890953	1249.630005	70.2682	15.034	37.886774	27.505811	134.328	3.9	77.7	0	10	0.000717	32.135435	16.546996	20453	2529	24315	0.276369629	18.4	70.022209	56.480049	13.678125	56.02423982	546.7274688
Viitasaari	502	1.97371	529.655	102.1451	61.0926	168.526	2.62698	87.7312	3.79951	129944	128.254	28.79064807	8.77599921	60.22962701	1.059181353	1.156644929	6.307858227	5.174304524	1188.910034	83.3668	3.83846	39.578883	22.459567	92.2264	4.2	91.7	0.4	5	0.258278	14.555996	13.701556	6537	16	6554	0.050437111	4.1	54.134879	36.161123	17.973756	14.15032623	152.0896784
Viljakkala	503	3.05867	644.2	115.5842	53.188	151.474	2.79497	73.297	4.28552	20354	122.004	13.34637133	13.22186563	23.05050289	22.87639075	8.318658041	26.94638885	7.58860168	1200.319946	80.0713	12.6264	40.635532	16.94752	78.0104	4.1	85	0	5	0	20.79923	25.03611	2076	1	2077	0.102043824	10.9	61.434762	41.98363	19.451131	12.31546968	105.37939
Vilppula	504	2.74378	598.634	113.6273	59.8956	155.733	2.76173	79.0952	3.71263	103440	119.919	24.79912352	5.58750868	45.91567582	9.210308723	2.671599497	16.63998572	1.875211121	1205.560059	85.1783	7.35314	41.133921	19.291701	90.5899	2.3	89.3	0.1	11	0.004292	10.954772	11.219191	3849	7	3856	0.037277649	8.4	52.088693	30.510892	21.577801	34.94793399	243.9814507
Vimpeli	505	1.87227	497.24	101.1862	52.0626	155.146	1.71165	63.9168	2.49503	22943	111.158	12.77398178	19.76814295	40.0075665	13.79512963	2.463531418	6.118296106	24.83176529	1069.22998	69.2349	15.8264	48.658318	21.288014	110.231	1.2	82.3	0	10	0	19.230769	21.37746	2214	22	2236	0.09745892	16.5	67.889088	42.665474	25.223614	7.783865333	80.56669843
Virolahti	506	3.92939	599.997	112.6176	60.1602	152.825	3.2237	77.8927	3.70393	47100	22.5239	1.126879675	14.15735172	29.12288173	20.28731144	12.11431936	28.29535361	9.619065982	1295.73999	72.8629	14.4911	31.423421	23.643151	83.7353	2.3	81.1	0.5	3	0	5.119659	10.561817	7027	6	7045	0.149575372	16.6	36.54308	34.204968	2.338112	17.41601362	136.5897649
Virrat	507	2.55177	554.05	112.8438	57.6511	155.03	2.06603	68.9875	2.6249	111839	139.688	12.28638332	11.48729936	45.75611174	7.048466193	1.502782172	20.70546837	13.75683206	1127.060059	75.106	8.9061	44.042952	18.57849	89.7184	1.3	93.3	0.1	9	0	9.374467	10.29487	5861	6	5867	0.052459339	5.4	53.417419	28.873359	24.54406	16.34541837	145.390136
Virtasalmi	508	2.62285	553.713	110.2865	61.3699	167.661	2.83808	77.0457	3.55379	121073	115.836	21.94604793	9.610502087	64.0996505	0	4.015361722	1.514692717	9.504967289	1198.76001	74.8375	7.74133	34.228877	19.655615	97.3299	4.6	89.1	1.4	9	0.261905	12.82139	19.790374	2805	0	2805	0.023167841	6.3	47.050267	39.445989	7.604278	13.09031688	89.55029259
Valkeala	510	3.53397	562.55	110.1964	59.9282	156.638	3.16162	73.4924	3.66133	92482	87.6026	17.35610029	10.23489652	32.42144191	15.00746557	16.36987978	10.06940664	8.549740693	1249.790039	77.0765	8.7927	35.391818	25.825768	109.799	2.4	89.3	0.6	9	0	12.669245	9.386526	4867	43	4913	0.053123851	8.3	48.061062	35.212294	12.848769	31.60760349	211.1343791
Vuolijoki	511	1.26542	592.107	117.0179	68.7629	184.685	1.25644	50.4037	1.91413	119110	148.774	20.05286865	7.629288655	37.5784598	6.089914139	1.225602005	1.686770488	33.58760417	1001.02002	73.5783	2.36081	32.128906	20.241211	109.538	5.3	93.8	0	15	0.365385	7.251953	13.861328	1024	0	1024	0.008597095	0.9	39.380859	34.102539	6.47168	11.89677227	93.30879072
Vuoksela	512	3.4358	648.137	113.9831	59.2525	160.201	3.25964	102.626	4.46857	45322	22.7012	31.38787184	1.965442314	19.20291577	25.55876729	28.02827765	0	2.519120626	1255.869995	64.9322	15.6345	32.160147	22.88022	119.487	7.7	83.8	0	3	0.090551	4.590537	5.548847	2152	7	2177	0.048034067	8.5	36.750684	28.429068	8.321617	10.15070084	75.5388571
Vuoksenranta	514	3.32486	620.414	113.126	59.2223	160.318	3.25417	105.625	4.47336	68722	23.8594	10.01569153	2.74019877	36.04887209	20.4951104	19.12980757	0	13.63900022	1253.689941	65.3491	12.3602	37.468856	23.362627	118.776	7.3	82.1	0.1	8	0.208494	11.00338	8.943506	2064	4	2071	0.03013591	10.6	48.472236	32.306132	16.166103	16.32607156	119.7812611
Vähäkyrö	515	2.9974	567.627	100.0249	39.5061	145.283	2.04681	50.2076	3.10564	18978	16.2216	0	15.10014265	49.3897802	42.57391528	1.44700932	4.106502788	2.482792412	1103.290039	64.9995	13.5203	40.892029	22.521528	115.882	21.6	54.5	0.3	5	0	13.071318	17.708103	4440	89	4529	0.238644747	23.9	53.963347	45.926253	8.037094	12.38194837	123.6679857
Värtsilä	516	2.03473	585.824	120.3176	76.789	167.744	2.7474	72.4828	3.50878	90382	107.034	4.084010965	14.04207667	40.97537096	2.057650766	31.87513438	17.16256507	4.932696078	1049.920044	77.3538	6.6159	35.491905	22.41594	126.778	2.7	92.6	0.4	10	0.049587	21.17061	54.171856	785	18	803	0.008884512	4.7	56.662516	76.587796	-19.92528	26.66594431	203.5267271
Vöyri	517	2.7816	561.462	99.96288	41.2533	146.284	1.98956	50.42	3.0606	47453	27.9391	0.650527779	11.33049531	53.71300006	27.21082803	1.789421656	7.06086486	9.570265304	1107.72998	64.9964	20.4106	59.447236	41.356784	104.895	0.1	81.7	0	7	0	17.713568	32.562814	545	7415	7960	0.167744927	18.2	77.160804	73.919598	3.944724	15.41622904	86.97961645
Ylihärmä	518	2.51004	541.398	99.67075	42.8087	148.919	1.7547	51.3468	2.6233	12934	46.641	0.370953082	13.33052817	31.44064275	29.51156635	8.752773758	13.78178036	16.51323678	1117.25	65.0088	34.8153	49.56125	34.047034	130.017	2.1	56	0.1	8	0	32.432432	32.923833	2729	120	2849	0.220272151	41.9	81.993682	66.970867	15.022815	8.930980799	86.00657326
Yli-Ii	519	0.932445	497.94	95.61362	75.2779	176.335	1.20552	43.4025	1.62336	146570	85.5479	0.302159252	16.31288494	45.92784729	0	18.89440448	0	33.182144	1006.109985	64.6518	1.77257	44.301552	27.196231	138.108	6.3	93.5	0.01	12	0	11.198448	10.049889	1799	6	1804	0.012308112	1.2	55.5	37.24612	18.25388	9.709703473	102.6873197
Ylikiiminki	520	1.11612	510.617	100.882	72.0082	175.292	1.24694	41.3455	2.09413	88540	80.8833	0.858753466	22.08141903	54.01760234	0	9.167730263	1.101453313	35.29452295	1017.030029	64.8768	2.90349	42.724098	20.372526	113.532	2.8	96.2	0	6	0.067073	18.044237	17.462165	1718	0	1718	0.019403659	1	60.768335	37.834692	22.933644	7.854268791	77.05718954
Ylämaa	521	3.66554	599.646	114.4594	60.4392	157.255	3.23938	73.6846	3.56202	87300	51.8082	9.100039515	22.62173629	23.11646885	3.840833411	7.091075568	49.0676022	9.147790915	1255.329956	75.1505	8.65342	33.966449	21.985269	115.223	3.1	88.6	0.04	7	0.020833	2.906326	5.041586	2254	8	2270	0.026002291	8.3	36.872775	27.026855	9.845921	17.42663818	101.0744302
Yläne	522	3.92612	624.274	113.0617	35.4847	122.831	2.56906	75.8284	3.78389	33527	68.4759	6.528099853	14.2207883	12.39157051	21.71039439	2.015109482	34.90217866	23.03227683	1226.199951	63.7619	15.8508	34.941224	18.240778	82.5029	2.1	88.1	0.03	5	0	13.538711	23.104986	2437	30	2467	0.073582486	9.8	48.479935	41.345764	7.134171	11.91021293	104.0090447
Ylöjärvi	523	3.13372	640.455	112.8198	49.6697	149.715	3.03645	82.6084	4.50039	17374	121.445	24.53329405	10.8100493	19.8173087	27.13363811	7.132193281	19.30584935	2.858376434	1203.800049	79.6757	17.3742	33.359375	19.453125	100.645	2.7	79.1	0	5	0.002128	20	33.046875	2523	37	2560	0.14734661	18.2	53.359375	52.5	0.859375	38.89452852	282.7105937
Ypäjä	524	3.78214	612.509	111.445	45.1077	133.922	3.21829	91.2564	4.50139	10532	97.3764	0	18.49878772	33.57017948	53.63163821	1.796317292	5.011970699	5.989894309	1191.290039	54.8983	37.9905	71.95122	41.869919	93.2719	4.3	64.5	0	12	0	40.379404	40.650407	1463	10	1476	0.140144322	31.2	112.330623	82.520325	29.810298	15.57006614	144.2207353
Ylistaro	525	2.69661	543.977	99.74182	42.0291	148.322	1.77413	51.0146	2.48974	43532	44.2335	0.469181216	15.31497181	42.1982303	29.15866383	2.983275707	12.41410771	12.94046471	1109.469971	65.0374	18.5125	43.060624	28.15774	122.355	0.03	66.5	0	11	0	18.175397	20.859329	8487	8	8495	0.195143802	33.5	61.236021	49.017069	12.218952	13.28756531	105.0417376
Ylitornio	526	-0.364356	471.983	90.34802	79.9132	196.444	0.756542	49.9158	1.51246	273396	116.803	8.716064155	10.0328313	53.67065284	0	6.024668262	9.655179728	20.32330153	921.6820068	85.0551	1.94118	39.091981	28.950472	124.436	1.8	97.9	0	7	0	12.264151	11.261792	3392	0	3392	0.012406912	0.3	51.356132	40.212264	11.143868	11.85323545	122.6414899
Ylivieska	527	1.80986	502.321	98.64742	55.4239	157.783	1.31725	43.3229	2.50001	57316	78.0748	0.433110893	14.26736638	62.75128765	15.34121467	0.881007952	5.696277502	15.04209403	1028.339966	64.6961	12.0763	52.471483	30.507716	96.9316	7	86.1	0	7	0	14.538135	9.930664	4447	24	4471	0.078006141	6.9	67.009618	40.438381	26.571237	10.2514547	95.63137611
Ätsäri	528	2.18928	559.325	111.4949	56.908	158.688	1.94324	69.0385	2.51987	64208	176.098	15.15813009	11.8714951	56.31462296	4.101512108	1.726277697	3.187353861	21.00821356	1063.189941	79.4261	6.23673	48.167269	16.778523	92.9889	1.3	94	0.5	7	0	24.574084	19.359835	3838	36	3874	0.060335161	4.7	72.741353	36.138358	36.602994	15.04361773	134.2680045
Äyräpää	529	3.45539	646.692	115.6382	59.2297	160.059	3.25749	102.084	4.46922	77450	27.1688	16.55401617	4.845944106	54.64407643	13.20306841	21.92693756	0	7.785982874	1254.449951	64.7787	8.81318	94.730813	71.076747	135.29	4.2	85	0.1	4	0.03103	21.534937	13.058419	3354	24	3492	0.045087153	10.8	116.26575	84.135166	32.130584	34.89168057	174.4584028
Äänekoski	530	2.23184	532.674	109.4009	60.0739	165.294	3.10959	89.2034	4.40882	91714	134.166	20.33410271	5.829707118	66.27436608	2.859721791	5.516071522	4.897078017	0.960853455	1169.459961	85.0217	7.97599	44.882267	22.288081	113.29	3.9	88.7	0.1	7	0.030848	16.494767	19.399709	3435	5	3440	0.037507905	7.4	61.377035	41.687791	19.689244	31.22010609	217.9019755
Hämeenlinna	532	3.56405	557.428	109.0426	41.1812	140.364	2.97638	108.151	3.98103	9715	118.262	7.334871331	6.617425109	39.59424572	16.64758852	18.57035451	2.165177909	13.6401797	1209.77002	76.1975	13.7765	17.884232	14.757152	107.705	0.6	87	0	8	0	63.300067	55.701929	4345	656	5010	0.515697375	12.4	81.184298	70.459082	10.725216	54.61238616	384.2217586
Riihimäki	533	3.7317	659.791	115.0553	47.9145	140.782	3.1858	93.4757	4.49902	51855	103.722	4.513358553	17.11009559	28.77034244	33.42897977	9.109264552	9.559963245	14.62585336	1239.780029	64.8352	18.9877	35.422741	18.658892	108.625	2	78.7	0.1	7	0	25.976676	26.443149	3368	62	3430	0.066145984	19.3	61.399417	45.102041	16.297376	46.28056357	322.7604097
Kerava	534	4.00161	649.328	110.2656	50.2742	138.29	2.76346	74.3582	4.49958	28484	42.0357	0	32.94515061	19.58055644	56.76570057	1.531233141	18.36522588	3.75728397	1261.099976	54.9134	35.9895	38.606295	21.781114	92.6299	7.6	72	0	7	0	41.646489	43.312349	1375	690	2065	0.07249684	20.4	80.252785	65.093462	15.159322	42.62858073	292.0343424
Kuusankoski	535	3.64199	563.945	109.9968	59.7038	154.781	3.24636	78.8083	4.26783	92482	70.5353	14.18044718	0.679682618	20.34342273	27.00555932	13.67117879	9.711358667	6.189276824	1251.800049	65.0755	16.6996	35.69106	24.461198	107.69	2.4	89.3	0.6	4	0	17.122949	14.850507	5355	70	5425	0.058660064	8.3	52.814009	39.311705	13.502304	57.35122481	265.0239307
Ilomantsi (karj.)	536	0.883027	578.441	120.5812	72.0972	174.315	2.22762	109.038	2.46659	413575	178.897	4.241050366	7.184068542	72.79649754	0	7.263840922	0	8.222831584	996.1300049	85.1657	1.93316	4.28856	2.881435	127.136	0.6	98.7	3.2	10	0.083333	0.350848	0.959234	6179	10	6189	0.014964638	0.7	4.639409	3.840669	0.79874	16.08083741	175.7522922
Korpiselkä (karj.)	537	1.46833	587.359	122.7913	81.2975	170.841	2.50675	93.8419	2.69984	130853	162.152	10.37504221	5.036190164	69.89479861	0	11.59520332	0	4.433084299	1042.920044	84.8777	2.04241	45.818182	25.624242	130.153	0.9	98.4	8.7	8	0.180645	6.787879	4.921212	824	0	825	0.006304785	0.7	52.606061	30.545455	22.060606	13.15903629	133.806172
Valkeakoski	539	3.38271	538.914	109.6436	43.0827	144.85	3.10518	107.889	4.50041	24320	94.0756	26.143576	5.64272093	27.68270336	25.68880147	5.146691083	8.380747772	7.765448876	1200.459961	67.3066	29.9557	38.360353	24.189013	107.838	1.9	71.3	0	6	0	30.989627	26.428736	2562	41	2603	0.10703125	26.8	69.349981	50.617749	18.732232	31.44771983	268.1870328

## Sheet: Binary_Adminhist
2ndWestBord	Nöteb_Swe	TUL_1475	HLL_1475	VIL_1475	POL_1475	SLL_1475	RPL_1475	KKL_1475	KOL_1475	KHL_1475	SUO_1475	RUO_1475	VEN_1475	TUL_1540	HLL_1540	VIL_1540	POL_1540	SLL_1540	RPL_1540	KKL_1540	KOL_1540	KHL_1540	SUO_1540	RUO_1540	VEN_1540	TPL_1635	UHL_1635	PML_1635	VSL_1635	KAK_1635	SUO_1635	RUO_1635	TPL_1721	UHL_1721	PML_1721	SKL_1721	SUO_1721	RUO_1721	VEN_1721	TPL_1743	UHL_1743	PML_1743	SKL_1743	SUO_1743	RUO_1743	VEN_1743	TPL_1747	UHL_1747	PML_1747
1	1	0	0	0	0	0	0	1	0	0	1	0	0	0	0	0	0	0	0	1	0	0	1	0	0	1	0	0	0	0	1	0	1	0	0	0	1	0	0	1	0	0	0	0	0	0	1	0	0
1	1	0	0	0	0	0	0	0	1	0	1	0	0	0	0	0	0	0	0	0	1	0	1	0	0	0	0	1	0	0	1	0	0	0	1	0	1	0	0	0	0	1	0	0	0	0	0	0	1
1	1	0	0	0	0	0	0	1	0	0	1	0	0	0	0	0	0	0	0	1	0	0	1	0	0	1	0	0	0	0	1	0	1	0	0	0	1	0	0	1	0	0	0	0	0	0	1	0	0
1	1	0	0	0	0	0	0	0	1	0	1	0	0	0	0	0	0	0	0	0	1	0	1	0	0	0	0	1	0	0	1	0	0	0	1	0	1	0	0	0	0	1	0	0	0	0	0	0	1
1	1	0	1	0	0	0	0	0	0	0	1	0	0	0	1	0	0	0	0	0	0	0	1	0	0	0	1	0	0	0	1	0	0	1	0	0	1	0	0	0	1	0	0	0	0	0	0	1	0
1	1	1	0	0	0	0	0	0	0	0	1	0	0	1	0	0	0	0	0	0	0	0	1	0	0	1	0	0	0	0	1	0	1	0	0	0	1	0	0	1	0	0	0	0	0	0	1	0	0
1	1	0	1	0	0	0	0	0	0	0	1	0	0	0	1	0	0	0	0	0	0	0	1	0	0	0	0	0	1	0	1	0	0	0	0	1	1	0	0	0	1	0	0	0	0	1	0	0	0
0	1	0	0	1	0	0	0	0	0	0	1	0	0	0	0	1	0	0	0	0	0	0	1	0	0	0	0	0	1	0	1	0	0	0	0	0	0	0	1	0	0	0	0	0	0	1	0	0	0
0	1	0	0	0	0	1	0	0	0	0	1	0	0	0	0	0	0	1	0	0	0	0	1	0	0	0	0	0	1	0	1	0	0	0	0	1	1	0	0	0	0	0	1	0	0	0	0	0	0
1	1	0	1	0	0	0	0	0	0	0	1	0	0	0	1	0	0	0	0	0	0	0	1	0	0	0	1	0	0	0	1	0	0	1	0	0	1	0	0	0	1	0	0	0	0	0	0	0	0
1	1	0	1	0	0	0	0	0	0	0	1	0	0	0	1	0	0	0	0	0	0	0	1	0	0	0	1	0	0	0	1	0	0	1	0	0	1	0	0	0	1	0	0	0	0	0	0	1	0
1	1	1	0	0	0	0	0	0	0	0	1	0	0	1	0	0	0	0	0	0	0	0	1	0	0	1	0	0	0	0	1	0	1	0	0	0	1	0	0	1	0	0	0	0	0	0	1	0	0
1	1	0	0	0	1	0	0	0	0	0	1	0	0	0	0	0	1	0	0	0	0	0	1	0	0	0	1	0	0	0	1	0	0	1	0	0	1	0	0	0	1	0	0	0	0	0	0	1	0
1	1	0	0	0	0	0	0	1	0	0	1	0	0	0	0	0	0	0	0	1	0	0	1	0	0	1	0	0	0	0	1	0	1	0	0	0	1	0	0	1	0	0	0	0	0	0	1	0	0
0	0	0	0	0	0	0	0	0	0	0	0	1	0	0	0	0	0	0	0	0	0	0	0	1	0	0	0	0	0	0	0	1	0	0	0	0	0	1	0	0	0	0	0	0	1	0	0	0	0
1	1	1	0	0	0	0	0	0	0	0	1	0	0	1	0	0	0	0	0	0	0	0	1	0	0	1	0	0	0	0	1	0	1	0	0	0	1	0	0	1	0	0	0	0	0	0	1	0	0
1	1	0	0	0	0	0	0	0	1	0	1	0	0	0	0	0	0	0	0	0	1	0	1	0	0	0	0	1	0	0	1	0	0	0	1	0	1	0	0	0	0	1	0	0	0	0	0	0	1
1	1	0	0	0	0	0	0	0	1	0	1	0	0	0	0	0	0	0	0	0	1	0	1	0	0	0	0	1	0	0	1	0	0	0	1	0	1	0	0	0	0	1	0	0	0	0	0	0	1
1	1	0	0	0	0	0	0	0	1	0	1	0	0	0	0	0	0	0	0	0	1	0	1	0	0	0	0	1	0	0	1	0	0	0	1	0	1	0	0	0	0	1	0	0	0	0	0	0	1
1	1	0	1	0	0	0	0	0	0	0	1	0	0	0	1	0	0	0	0	0	0	0	1	0	0	0	0	0	1	0	1	0	0	0	0	1	1	0	0	0	1	0	0	0	0	0	0	0	0
0	0	0	0	0	0	0	0	0	0	0	0	0	1	0	0	0	0	0	0	0	0	0	0	0	1	0	0	0	0	1	1	0	0	0	0	1	1	0	0	0	0	0	1	0	0	0	0	0	0
0	0	0	0	0	0	1	0	0	0	0	1	0	0	0	0	0	0	1	0	0	0	0	1	0	0	0	0	0	1	0	1	0	0	0	0	1	1	0	0	0	0	0	1	0	0	0	0	0	0
0	0	0	0	0	0	0	0	0	0	0	0	1	0	0	0	0	0	0	0	0	0	0	0	1	0	0	0	0	0	0	0	1	0	0	0	0	0	1	0	0	0	0	0	0	1	0	0	0	0
1	1	0	0	0	0	0	0	1	0	0	1	0	0	0	0	0	0	0	0	1	0	0	1	0	0	1	0	0	0	0	1	0	1	0	0	0	1	0	0	1	0	0	0	0	0	0	1	0	0
1	1	0	0	0	0	0	0	1	0	0	1	0	0	0	0	0	0	0	0	1	0	0	1	0	0	1	0	0	0	0	1	0	1	0	0	0	1	0	0	1	0	0	0	0	0	0	1	0	0
1	1	0	0	0	0	0	0	1	0	0	1	0	0	0	0	0	0	0	0	1	0	0	1	0	0	1	0	0	0	0	1	0	1	0	0	0	1	0	0	1	0	0	0	0	0	0	1	0	0
1	1	0	0	0	0	0	0	0	1	0	1	0	0	0	0	0	0	0	0	0	1	0	1	0	0	0	0	1	0	0	1	0	0	0	1	0	1	0	0	0	0	1	0	0	0	0	0	0	1
1	1	0	1	0	0	0	0	0	0	0	1	0	0	0	1	0	0	0	0	0	0	0	1	0	0	0	1	0	0	0	1	0	0	1	0	0	1	0	0	0	1	0	0	0	0	0	0	1	0
1	1	0	0	0	0	0	0	0	1	0	1	0	0	0	0	0	0	0	0	0	1	0	1	0	0	0	0	1	0	0	1	0	0	0	1	0	1	0	0	0	0	1	0	0	0	0	0	0	1
0	1	0	0	0	0	0	0	0	1	0	1	0	0	0	0	0	0	0	0	0	1	0	1	0	0	0	0	1	0	0	1	0	0	0	1	0	1	0	0	0	0	1	0	0	0	0	0	0	1
0	0	0	0	0	0	0	0	0	1	0	1	0	0	0	0	0	0	0	0	0	1	0	1	0	0	0	0	1	0	0	1	0	0	0	1	0	1	0	0	0	0	1	0	0	0	0	0	0	1
1	1	1	0	0	0	0	0	0	0	0	1	0	0	1	0	0	0	0	0	0	0	0	1	0	0	1	0	0	0	0	1	0	1	0	0	0	1	0	0	1	0	0	0	0	0	0	1	0	0
1	1	0	0	0	0	0	0	0	1	0	1	0	0	0	0	0	0	0	0	0	1	0	1	0	0	0	0	1	0	0	1	0	0	0	1	0	1	0	0	0	0	1	0	0	0	0	0	0	1
1	1	0	1	0	0	0	0	0	0	0	1	0	0	0	1	0	0	0	0	0	0	0	1	0	0	0	1	0	0	0	1	0	0	1	0	0	1	0	0	0	1	0	0	0	0	0	0	1	0
1	1	0	0	0	0	0	0	1	0	0	1	0	0	0	0	0	0	0	0	1	0	0	1	0	0	1	0	0	0	0	1	0	1	0	0	0	1	0	0	1	0	0	0	0	0	0	1	0	0
0	0	0	0	0	0	0	0	0	0	0	0	0	1	0	0	0	0	0	0	0	0	0	0	0	1	0	0	0	0	1	1	0	0	0	0	0	0	0	1	0	0	0	0	0	0	1	0	0	0
1	1	0	1	0	0	0	0	0	0	0	1	0	0	0	1	0	0	0	0	0	0	0	1	0	0	0	1	0	0	0	1	0	0	1	0	0	1	0	0	0	1	0	0	0	0	0	0	0	0
1	1	0	1	0	0	0	0	0	0	0	1	0	0	0	1	0	0	0	0	0	0	0	1	0	0	0	1	0	0	0	1	0	0	1	0	0	1	0	0	0	1	0	0	0	0	0	0	1	0
1	1	0	1	0	0	0	0	0	0	0	1	0	0	0	1	0	0	0	0	0	0	0	1	0	0	0	1	0	0	0	1	0	0	1	0	0	1	0	0	0	1	0	0	0	0	0	0	1	0
0	0	0	0	0	0	0	0	0	1	0	1	0	0	0	0	0	0	0	0	0	1	0	1	0	0	0	0	1	0	0	1	0	0	0	1	0	1	0	0	0	0	1	0	0	0	0	0	0	1
1	1	0	1	0	0	0	0	0	0	0	1	0	0	0	1	0	0	0	0	0	0	0	1	0	0	0	1	0	0	0	1	0	0	1	0	0	1	0	0	0	1	0	0	0	0	0	0	1	0
0	1	0	0	0	0	1	0	0	0	0	1	0	0	0	0	0	0	1	0	0	0	0	1	0	0	0	0	0	1	0	1	0	0	0	0	1	1	0	0	0	0	0	1	0	0	0	0	0	0
0	1	0	0	1	0	0	0	0	0	0	1	0	0	0	0	1	0	0	0	0	0	0	1	0	0	0	0	0	1	0	1	0	0	0	0	0	0	0	1	0	0	0	0	0	0	1	0	0	0
1	1	0	1	0	0	0	0	0	0	0	1	0	0	0	1	0	0	0	0	0	0	0	1	0	0	0	1	0	0	0	1	0	0	1	0	0	1	0	0	0	1	0	0	0	0	0	0	0	0
0	0	0	0	0	0	1	0	0	0	0	1	0	0	0	0	0	0	1	0	0	0	0	1	0	0	0	0	0	1	0	1	0	0	0	0	1	1	0	0	0	0	0	1	0	0	0	0	0	0
0	0	0	0	0	0	0	0	0	0	0	0	0	1	0	0	0	0	0	0	0	0	0	0	0	1	0	0	0	0	1	1	0	0	0	0	0	0	0	1	0	0	0	0	0	0	1	0	0	0
1	1	0	0	0	0	0	0	0	1	0	1	0	0	0	0	0	0	0	0	0	1	0	1	0	0	0	0	1	0	0	1	0	0	0	1	0	1	0	0	0	0	1	0	0	0	0	0	0	1
1	1	1	0	0	0	0	0	0	0	0	1	0	0	1	0	0	0	0	0	0	0	0	1	0	0	1	0	0	0	0	1	0	1	0	0	0	1	0	0	1	0	0	0	0	0	0	1	0	0
0	1	0	0	0	0	1	0	0	0	0	1	0	0	0	0	0	0	1	0	0	0	0	1	0	0	0	0	0	1	0	1	0	0	0	0	1	1	0	0	0	0	0	1	0	0	0	0	0	0
1	1	0	0	0	0	0	0	1	0	0	1	0	0	0	0	0	0	0	0	1	0	0	1	0	0	1	0	0	0	0	1	0	1	0	0	0	1	0	0	1	0	0	0	0	0	0	1	0	0
1	1	0	1	0	0	0	0	0	0	0	1	0	0	0	1	0	0	0	0	0	0	0	1	0	0	0	1	0	0	0	1	0	0	1	0	0	1	0	0	0	1	0	0	0	0	0	0	1	0
1	1	0	0	0	0	0	0	1	0	0	1	0	0	0	0	0	0	0	0	1	0	0	1	0	0	1	0	0	0	0	1	0	1	0	0	0	1	0	0	1	0	0	0	0	0	0	1	0	0
1	1	0	0	0	0	0	0	1	0	0	1	0	0	0	0	0	0	0	0	1	0	0	1	0	0	1	0	0	0	0	1	0	1	0	0	0	1	0	0	1	0	0	0	0	0	0	1	0	0
1	1	0	0	0	0	0	0	1	0	0	1	0	0	0	0	0	0	0	0	1	0	0	1	0	0	1	0	0	0	0	1	0	1	0	0	0	1	0	0	1	0	0	0	0	0	0	1	0	0
1	1	0	1	0	0	0	0	0	0	0	1	0	0	0	1	0	0	0	0	0	0	0	1	0	0	0	1	0	0	0	1	0	0	1	0	0	1	0	0	0	1	0	0	0	0	0	0	1	0
0	0	0	0	0	0	0	0	0	1	0	1	0	0	0	0	0	0	0	0	0	1	0	1	0	0	0	0	1	0	0	1	0	0	0	1	0	1	0	0	0	0	1	0	0	0	0	0	0	1
1	1	0	1	0	0	0	0	0	0	0	1	0	0	0	1	0	0	0	0	0	0	0	1	0	0	0	1	0	0	0	1	0	0	1	0	0	1	0	0	0	1	0	0	0	0	0	0	1	0
0	0	0	0	0	0	0	0	0	1	0	1	0	0	0	0	0	0	0	0	0	1	0	1	0	0	0	0	1	0	0	1	0	0	0	1	0	1	0	0	0	0	1	0	0	0	0	0	0	1
0	0	0	0	0	0	1	0	0	0	0	1	0	0	0	0	0	0	1	0	0	0	0	1	0	0	0	0	0	1	0	1	0	0	0	0	1	1	0	0	0	0	0	1	0	0	0	0	0	0
1	1	0	1	0	0	0	0	0	0	0	1	0	0	0	1	0	0	0	0	0	0	0	1	0	0	0	1	0	0	0	1	0	0	1	0	0	1	0	0	0	1	0	0	0	0	0	0	0	0
1	1	0	0	0	0	0	0	1	0	0	1	0	0	0	0	0	0	0	0	1	0	0	1	0	0	1	0	0	0	0	1	0	1	0	0	0	1	0	0	1	0	0	0	0	0	0	1	0	0
1	1	0	0	0	0	0	0	0	1	0	1	0	0	0	0	0	0	0	0	0	1	0	1	0	0	0	0	1	0	0	1	0	0	0	1	0	1	0	0	0	0	1	0	0	0	0	0	0	1
0	0	0	0	0	0	0	0	0	0	0	0	0	1	0	0	0	0	0	0	0	0	0	0	0	1	0	0	0	0	1	1	0	0	0	0	1	1	0	0	0	0	0	1	0	0	0	0	0	0
0	0	0	0	0	0	0	0	0	0	0	0	0	1	0	0	0	0	0	0	0	0	0	0	0	1	0	0	0	0	1	1	0	0	0	0	0	0	0	1	0	0	0	0	0	0	1	0	0	0
1	1	0	0	0	0	0	0	1	0	0	1	0	0	0	0	0	0	0	0	1	0	0	1	0	0	0	0	1	0	0	1	0	0	0	1	0	1	0	0	0	0	1	0	0	0	0	0	0	1
1	1	0	0	0	0	0	0	0	1	0	1	0	0	0	0	0	0	0	0	0	1	0	1	0	0	0	0	1	0	0	1	0	0	0	1	0	1	0	0	0	0	1	0	0	0	0	0	0	1
0	0	0	0	0	0	0	0	0	0	0	0	0	1	0	0	0	0	0	0	0	0	0	0	0	1	0	0	0	0	1	1	0	0	0	0	0	0	0	1	0	0	0	0	0	0	1	0	0	0
1	1	0	1	0	0	0	0	0	0	0	1	0	0	0	1	0	0	0	0	0	0	0	1	0	0	0	1	0	0	0	1	0	0	1	0	0	1	0	0	0	1	0	0	0	0	0	0	0	0
1	1	0	0	0	0	0	0	0	1	0	1	0	0	0	0	0	0	0	0	0	1	0	1	0	0	0	0	1	0	0	1	0	0	0	1	0	1	0	0	0	0	1	0	0	0	0	0	0	1
1	1	0	1	0	0	0	0	0	0	0	1	0	0	0	1	0	0	0	0	0	0	0	1	0	0	0	1	0	0	0	1	0	0	1	0	0	1	0	0	0	1	0	0	0	0	0	0	1	0
1	1	0	0	0	0	0	0	0	1	0	1	0	0	0	0	0	0	0	0	0	1	0	1	0	0	0	0	1	0	0	1	0	0	0	1	0	1	0	0	0	0	1	0	0	0	0	0	0	1
0	0	0	0	0	0	0	0	0	0	0	0	0	1	0	0	0	0	0	0	0	0	0	0	0	1	0	0	0	0	1	1	0	0	0	0	1	1	0	0	0	0	0	1	0	0	0	0	0	0
0	1	0	0	1	0	0	0	0	0	0	1	0	0	0	0	1	0	0	0	0	0	0	1	0	0	0	0	0	1	0	1	0	0	0	0	0	0	0	1	0	0	0	0	0	0	1	0	0	0
1	1	0	1	0	0	0	0	0	0	0	1	0	0	0	1	0	0	0	0	0	0	0	1	0	0	0	1	0	0	0	1	0	0	1	0	0	1	0	0	0	1	0	0	0	0	0	0	1	0
0	1	0	0	0	0	1	0	0	0	0	1	0	0	0	0	0	0	1	0	0	0	0	1	0	0	0	0	0	1	0	1	0	0	0	0	1	1	0	0	0	0	0	1	0	0	0	0	0	0
1	1	0	1	0	0	0	0	0	0	0	1	0	0	0	1	0	0	0	0	0	0	0	1	0	0	0	1	0	0	0	1	0	0	1	0	0	1	0	0	0	1	0	0	0	0	0	0	0	0
0	1	0	0	1	0	0	0	0	0	0	1	0	0	0	0	1	0	0	0	0	0	0	1	0	0	0	0	0	1	0	1	0	0	0	0	1	1	0	0	0	0	0	0	0	0	1	0	0	0
0	0	0	0	0	0	1	0	0	0	0	1	0	0	0	0	0	0	1	0	0	0	0	1	0	0	0	0	0	1	0	1	0	0	0	0	1	1	0	0	0	0	0	1	0	0	0	0	0	0
1	1	0	0	0	0	0	0	0	1	0	1	0	0	0	0	0	0	0	0	0	1	0	1	0	0	0	0	1	0	0	1	0	0	0	1	0	1	0	0	0	0	1	0	0	0	0	0	0	1
0	0	0	0	0	0	0	0	0	0	0	0	0	1	0	0	0	0	0	0	0	0	0	0	0	1	0	0	0	0	1	1	0	0	0	0	1	1	0	0	0	0	0	1	0	0	0	0	0	0
1	1	0	0	0	0	0	0	1	0	0	1	0	0	0	0	0	0	0	0	1	0	0	1	0	0	1	0	0	0	0	1	0	1	0	0	0	1	0	0	1	0	0	0	0	0	0	1	0	0
0	1	0	0	0	0	1	0	0	0	0	1	0	0	0	0	0	0	1	0	0	0	0	1	0	0	0	0	0	1	0	1	0	0	0	0	1	1	0	0	0	0	0	1	0	0	0	0	0	0
1	1	0	1	0	0	0	0	0	0	0	1	0	0	0	1	0	0	0	0	0	0	0	1	0	0	0	1	0	0	0	1	0	0	1	0	0	1	0	0	0	1	0	0	0	0	0	0	1	0
1	1	0	0	0	0	0	0	1	0	0	1	0	0	0	0	0	0	0	0	1	0	0	1	0	0	1	0	0	0	0	1	0	1	0	0	0	1	0	0	1	0	0	0	0	0	0	1	0	0
1	1	0	1	0	0	0	0	0	0	0	1	0	0	0	1	0	0	0	0	0	0	0	1	0	0	0	1	0	0	0	1	0	0	1	0	0	1	0	0	0	1	0	0	0	0	0	0	1	0
0	1	0	0	0	0	1	0	0	0	0	1	0	0	0	0	0	0	1	0	0	0	0	1	0	0	0	0	0	1	0	1	0	0	0	0	1	1	0	0	0	0	0	1	0	0	0	0	0	0
0	1	0	0	1	0	0	0	0	0	0	1	0	0	0	0	1	0	0	0	0	0	0	1	0	0	0	0	0	1	0	1	0	0	0	0	1	1	0	0	0	0	0	0	0	0	1	0	0	0
1	1	1	0	0	0	0	0	0	0	0	1	0	0	1	0	0	0	0	0	0	0	0	1	0	0	1	0	0	0	0	1	0	1	0	0	0	1	0	0	1	0	0	0	0	0	0	1	0	0
0	0	0	0	0	0	0	0	0	0	0	0	0	1	0	0	0	0	0	0	0	0	0	0	0	1	0	0	0	0	1	1	0	0	0	0	1	1	0	0	0	0	0	1	0	0	0	0	0	0
0	0	0	0	0	0	0	0	0	1	0	1	0	0	0	0	0	0	0	0	0	1	0	1	0	0	0	0	1	0	0	1	0	0	0	1	0	1	0	0	0	0	1	0	0	0	0	0	0	1
1	1	1	0	0	0	0	0	0	0	0	1	0	0	1	0	0	0	0	0	0	0	0	1	0	0	1	0	0	0	0	1	0	1	0	0	0	1	0	0	1	0	0	0	0	0	0	1	0	0
1	1	1	0	0	0	0	0	0	0	0	1	0	0	1	0	0	0	0	0	0	0	0	1	0	0	1	0	0	0	0	1	0	1	0	0	0	1	0	0	1	0	0	0	0	0	0	1	0	0
1	1	0	0	0	0	0	0	0	1	0	1	0	0	0	0	0	0	0	0	0	1	0	1	0	0	0	0	1	0	0	1	0	0	0	1	0	1	0	0	0	0	1	0	0	0	0	0	0	1
1	1	0	1	0	0	0	0	0	0	0	1	0	0	0	1	0	0	0	0	0	0	0	1	0	0	0	1	0	0	0	1	0	0	1	0	0	1	0	0	0	1	0	0	0	0	0	0	1	0
1	1	0	0	0	0	0	0	1	0	0	1	0	0	0	0	0	0	0	0	1	0	0	1	0	0	1	0	0	0	0	1	0	1	0	0	0	1	0	0	1	0	0	0	0	0	0	1	0	0
0	1	0	0	1	0	0	0	0	0	0	1	0	0	0	0	1	0	0	0	0	0	0	1	0	0	0	0	0	1	0	1	0	0	0	0	0	0	0	1	0	0	0	0	0	0	1	0	0	0
1	1	0	1	0	0	0	0	0	0	0	1	0	0	0	1	0	0	0	0	0	0	0	1	0	0	0	1	0	0	0	1	0	0	1	0	0	1	0	0	0	1	0	0	0	0	0	0	1	0
0	0	0	0	0	0	1	0	0	0	0	1	0	0	0	0	0	0	1	0	0	0	0	1	0	0	0	0	0	1	0	1	0	0	0	0	1	1	0	0	0	0	0	1	0	0	0	0	0	0
0	1	0	0	0	0	1	0	0	0	0	1	0	0	0	0	0	0	1	0	0	0	0	1	0	0	0	0	0	1	0	1	0	0	0	0	1	1	0	0	0	0	0	1	0	0	0	0	0	0
1	1	0	0	0	0	0	0	0	1	0	1	0	0	0	0	0	0	0	0	0	1	0	1	0	0	0	0	1	0	0	1	0	0	0	1	0	1	0	0	0	0	1	0	0	0	0	0	0	1
1	1	0	0	0	0	0	0	1	0	0	1	0	0	0	0	0	0	0	0	1	0	0	1	0	0	1	0	0	0	0	1	0	1	0	0	0	1	0	0	1	0	0	0	0	0	0	1	0	0
1	1	0	0	0	0	0	0	1	0	0	1	0	0	0	0	0	0	0	0	1	0	0	1	0	0	0	0	1	0	0	1	0	0	0	1	0	1	0	0	0	0	1	0	0	0	0	0	0	1
1	1	1	0	0	0	0	0	0	0	0	1	0	0	1	0	0	0	0	0	0	0	0	1	0	0	1	0	0	0	0	1	0	1	0	0	0	1	0	0	1	0	0	0	0	0	0	1	0	0
1	1	0	0	0	0	0	0	1	0	0	1	0	0	0	0	0	0	0	0	1	0	0	1	0	0	1	0	0	0	0	1	0	1	0	0	0	1	0	0	1	0	0	0	0	0	0	1	0	0
1	1	0	0	0	0	0	1	0	0	0	1	0	0	0	0	0	0	0	1	0	0	0	1	0	0	0	1	0	0	0	1	0	0	1	0	0	1	0	0	0	1	0	0	0	0	0	0	1	0
1	1	0	1	0	0	0	0	0	0	0	1	0	0	0	1	0	0	0	0	0	0	0	1	0	0	0	1	0	0	0	1	0	0	1	0	0	1	0	0	0	1	0	0	0	0	0	0	1	0
0	0	0	0	0	0	1	0	0	0	0	1	0	0	0	0	0	0	1	0	0	0	0	1	0	0	0	0	0	1	0	1	0	0	0	0	1	1	0	0	0	0	0	1	0	0	0	0	0	0
1	1	1	0	0	0	0	0	0	0	0	1	0	0	1	0	0	0	0	0	0	0	0	1	0	0	1	0	0	0	0	1	0	1	0	0	0	1	0	0	1	0	0	0	0	0	0	1	0	0
1	1	1	0	0	0	0	0	0	0	0	1	0	0	1	0	0	0	0	0	0	0	0	1	0	0	1	0	0	0	0	1	0	1	0	0	0	1	0	0	1	0	0	0	0	0	0	1	0	0
0	0	0	0	0	0	0	0	0	0	0	0	1	0	0	0	0	0	0	0	0	0	0	0	1	0	0	0	0	0	0	0	1	0	0	0	0	0	1	0	0	0	0	0	0	1	0	0	0	0
1	1	0	0	0	0	0	0	1	0	0	1	0	0	0	0	0	0	0	0	1	0	0	1	0	0	1	0	0	0	0	1	0	1	0	0	0	1	0	0	1	0	0	0	0	0	0	1	0	0
1	1	0	0	0	0	0	0	0	1	0	1	0	0	0	0	0	0	0	0	0	1	0	1	0	0	0	0	1	0	0	1	0	0	0	1	0	1	0	0	0	0	1	0	0	0	0	0	0	1
1	1	0	0	0	0	0	0	0	1	0	1	0	0	0	0	0	0	0	0	0	1	0	1	0	0	0	0	1	0	0	1	0	0	0	1	0	1	0	0	0	0	1	0	0	0	0	0	0	1
0	0	0	0	0	0	0	0	0	0	0	0	0	1	0	0	0	0	0	0	0	0	0	0	0	1	0	0	0	0	1	1	0	0	0	0	0	0	0	1	0	0	0	0	0	0	1	0	0	0
1	1	0	0	0	0	0	0	0	1	0	1	0	0	0	0	0	0	0	0	0	1	0	1	0	0	0	0	1	0	0	1	0	0	0	1	0	1	0	0	0	0	1	0	0	0	0	0	0	1
1	1	0	0	0	0	0	0	1	0	0	1	0	0	0	0	0	0	0	0	1	0	0	1	0	0	1	0	0	0	0	1	0	1	0	0	0	1	0	0	1	0	0	0	0	0	0	1	0	0
1	1	0	0	0	0	0	0	1	0	0	1	0	0	0	0	0	0	0	0	1	0	0	1	0	0	1	0	0	0	0	1	0	1	0	0	0	1	0	0	1	0	0	0	0	0	0	1	0	0
1	1	0	1	0	0	0	0	0	0	0	1	0	0	0	1	0	0	0	0	0	0	0	1	0	0	0	1	0	0	0	1	0	0	1	0	0	1	0	0	0	1	0	0	0	0	0	0	1	0
0	0	0	0	0	0	0	0	0	1	0	1	0	0	0	0	0	0	0	0	0	1	0	1	0	0	0	0	1	0	0	1	0	0	0	1	0	1	0	0	0	0	1	0	0	0	0	0	0	1
0	0	0	0	0	0	0	0	0	1	0	1	0	0	0	0	0	0	0	0	0	1	0	1	0	0	0	0	1	0	0	1	0	0	0	1	0	1	0	0	0	0	1	0	0	0	0	0	0	1
0	0	0	0	0	0	0	0	0	1	0	1	0	0	0	0	0	0	0	0	0	1	0	1	0	0	0	0	1	0	0	1	0	0	0	1	0	1	0	0	0	0	1	0	0	0	0	0	0	1
0	0	0	0	0	0	1	0	0	0	0	1	0	0	0	0	0	0	1	0	0	0	0	1	0	0	0	0	0	1	0	1	0	0	0	0	1	1	0	0	0	0	0	0	0	0	1	0	0	0
0	0	0	0	0	0	0	0	0	1	0	1	0	0	0	0	0	0	0	0	0	1	0	1	0	0	0	0	1	0	0	1	0	0	0	1	0	1	0	0	0	0	1	0	0	0	0	0	0	1
0	0	0	0	0	0	0	0	0	0	0	0	0	1	0	0	0	0	0	0	0	0	0	0	0	1	0	0	0	0	1	1	0	0	0	0	1	1	0	0	0	0	0	1	0	0	0	0	0	0
1	1	0	0	0	0	0	0	1	0	0	1	0	0	0	0	0	0	0	0	1	0	0	1	0	0	1	0	0	0	0	1	0	1	0	0	0	1	0	0	1	0	0	0	0	0	0	1	0	0
1	1	0	0	0	0	0	0	1	0	0	1	0	0	0	0	0	0	0	0	1	0	0	1	0	0	1	0	0	0	0	1	0	1	0	0	0	1	0	0	1	0	0	0	0	0	0	1	0	0
0	0	0	0	0	0	0	0	0	0	0	0	0	1	0	0	0	0	0	0	0	0	0	0	0	1	0	0	0	0	1	1	0	0	0	0	1	1	0	0	0	0	0	1	0	0	0	0	0	0
1	1	1	0	0	0	0	0	0	0	0	1	0	0	1	0	0	0	0	0	0	0	0	1	0	0	1	0	0	0	0	1	0	1	0	0	0	1	0	0	1	0	0	0	0	0	0	1	0	0
1	1	0	0	0	0	0	0	1	0	0	1	0	0	0	0	0	0	0	0	1	0	0	1	0	0	1	0	0	0	0	1	0	1	0	0	0	1	0	0	1	0	0	0	0	0	0	1	0	0
1	1	0	0	0	0	0	0	1	0	0	1	0	0	0	0	0	0	0	0	1	0	0	1	0	0	1	0	0	0	0	1	0	1	0	0	0	1	0	0	1	0	0	0	0	0	0	1	0	0
0	0	0	0	0	0	0	0	0	1	0	1	0	0	0	0	0	0	0	0	0	1	0	1	0	0	0	0	1	0	0	1	0	0	0	1	0	1	0	0	0	0	1	0	0	0	0	0	0	1
1	1	0	1	0	0	0	0	0	0	0	1	0	0	0	1	0	0	0	0	0	0	0	1	0	0	0	1	0	0	0	1	0	0	1	0	0	1	0	0	0	1	0	0	0	0	0	0	1	0
0	1	0	0	1	0	0	0	0	0	0	1	0	0	0	0	1	0	0	0	0	0	0	1	0	0	0	0	0	1	0	1	0	0	0	0	1	1	0	0	0	0	0	0	0	0	1	0	0	0
1	1	1	0	0	0	0	0	0	0	0	1	0	0	1	0	0	0	0	0	0	0	0	1	0	0	1	0	0	0	0	1	0	1	0	0	0	1	0	0	1	0	0	0	0	0	0	1	0	0
0	0	0	0	0	0	0	0	0	0	0	0	0	1	0	0	0	0	0	0	0	0	0	0	0	1	0	0	0	0	1	1	0	0	0	0	1	1	0	0	0	0	0	1	0	0	0	0	0	0
0	0	0	0	0	0	0	0	0	0	0	0	1	0	0	0	0	0	0	0	0	0	0	0	1	0	0	0	0	0	0	0	1	0	0	0	0	0	1	0	0	0	0	0	0	1	0	0	0	0
1	1	0	0	0	0	0	0	1	0	0	1	0	0	0	0	0	0	0	0	1	0	0	1	0	0	1	0	0	0	0	1	0	1	0	0	0	1	0	0	1	0	0	0	0	0	0	1	0	0
0	0	0	0	0	0	1	0	0	0	0	1	0	0	0	0	0	0	1	0	0	0	0	1	0	0	0	0	0	1	0	1	0	0	0	0	1	1	0	0	0	0	0	1	0	0	0	0	0	0
0	1	0	0	1	0	0	0	0	0	0	1	0	0	0	0	1	0	0	0	0	0	0	1	0	0	0	0	0	1	0	1	0	0	0	0	0	0	0	1	0	0	0	0	0	0	1	0	0	0
1	1	0	1	0	0	0	0	0	0	0	1	0	0	0	1	0	0	0	0	0	0	0	1	0	0	0	1	0	0	0	1	0	0	1	0	0	1	0	0	0	1	0	0	0	0	0	0	1	0
1	1	1	0	0	0	0	0	0	0	0	1	0	0	1	0	0	0	0	0	0	0	0	1	0	0	1	0	0	0	0	1	0	1	0	0	0	1	0	0	1	0	0	0	0	0	0	1	0	0
1	1	0	1	0	0	0	0	0	0	0	1	0	0	0	1	0	0	0	0	0	0	0	1	0	0	0	1	0	0	0	1	0	0	1	0	0	1	0	0	0	1	0	0	0	0	0	0	1	0
0	1	0	0	1	0	0	0	0	0	0	1	0	0	0	0	1	0	0	0	0	0	0	1	0	0	0	0	0	1	0	1	0	0	0	0	0	0	0	1	0	0	0	0	0	0	1	0	0	0
1	1	0	0	0	0	0	0	1	0	0	1	0	0	0	0	0	0	0	0	1	0	0	1	0	0	1	0	0	0	0	1	0	1	0	0	0	1	0	0	1	0	0	0	0	0	0	1	0	0
0	0	0	0	0	0	0	0	0	0	0	0	1	0	0	0	0	0	0	0	0	0	0	0	1	0	0	0	0	0	0	0	1	0	0	0	0	0	1	0	0	0	0	0	0	1	0	0	0	0
1	1	0	1	0	0	0	0	0	0	0	1	0	0	0	1	0	0	0	0	0	0	0	1	0	0	0	1	0	0	0	1	0	0	1	0	0	1	0	0	0	1	0	0	0	0	0	0	1	0
1	1	0	1	0	0	0	0	0	0	0	1	0	0	0	1	0	0	0	0	0	0	0	1	0	0	0	1	0	0	0	1	0	0	1	0	0	1	0	0	0	1	0	0	0	0	0	0	1	0
0	0	0	0	0	0	0	0	0	0	0	0	0	1	0	0	0	0	0	0	0	0	0	0	0	1	0	0	0	0	1	1	0	0	0	0	1	1	0	0	0	0	0	1	0	0	0	0	0	0
1	1	0	0	0	0	0	0	0	1	0	1	0	0	0	0	0	0	0	0	0	1	0	1	0	0	0	0	1	0	0	1	0	0	0	1	0	1	0	0	0	0	1	0	0	0	0	0	0	1
1	1	0	1	0	0	0	0	0	0	0	1	0	0	0	1	0	0	0	0	0	0	0	1	0	0	0	1	0	0	0	1	0	0	1	0	0	1	0	0	0	1	0	0	0	0	0	0	1	0
0	0	0	0	0	0	0	0	0	0	0	0	0	1	0	0	0	0	0	0	0	0	0	0	0	1	0	0	0	0	1	1	0	0	0	0	0	0	0	1	0	0	0	0	0	0	1	0	0	0
1	1	0	1	0	0	0	0	0	0	0	1	0	0	0	1	0	0	0	0	0	0	0	1	0	0	0	1	0	0	0	1	0	0	1	0	0	1	0	0	0	1	0	0	0	0	0	0	1	0
1	1	0	1	0	0	0	0	0	0	0	1	0	0	0	1	0	0	0	0	0	0	0	1	0	0	0	1	0	0	0	1	0	0	1	0	0	1	0	0	0	1	0	0	0	0	0	0	1	0
1	1	1	0	0	0	0	0	0	0	0	1	0	0	1	0	0	0	0	0	0	0	0	1	0	0	1	0	0	0	0	1	0	1	0	0	0	1	0	0	1	0	0	0	0	0	0	1	0	0
1	1	0	0	0	0	0	0	1	0	0	1	0	0	0	0	0	0	0	0	1	0	0	1	0	0	1	0	0	0	0	1	0	1	0	0	0	1	0	0	1	0	0	0	0	0	0	1	0	0
0	0	0	0	0	0	0	0	0	1	0	1	0	0	0	0	0	0	0	0	0	1	0	1	0	0	0	0	1	0	0	1	0	0	0	1	0	1	0	0	0	0	1	0	0	0	0	0	0	1
1	1	0	1	0	0	0	0	0	0	0	1	0	0	0	1	0	0	0	0	0	0	0	1	0	0	0	1	0	0	0	1	0	0	1	0	0	1	0	0	0	1	0	0	0	0	0	0	1	0
0	0	0	0	0	0	0	0	0	1	0	1	0	0	0	0	0	0	0	0	0	1	0	1	0	0	0	0	1	0	0	1	0	0	0	1	0	1	0	0	0	0	1	0	0	0	0	0	0	1
1	1	0	0	0	0	0	0	1	0	0	1	0	0	0	0	0	0	0	0	1	0	0	1	0	0	1	0	0	0	0	1	0	1	0	0	0	1	0	0	1	0	0	0	0	0	0	1	0	0
0	1	0	0	1	0	0	0	0	0	0	1	0	0	0	0	1	0	0	0	0	0	0	1	0	0	0	0	0	1	0	1	0	0	0	0	0	0	0	1	0	0	0	0	0	0	1	0	0	0
0	0	0	0	0	0	1	0	0	0	0	1	0	0	0	0	0	0	1	0	0	0	0	1	0	0	0	0	0	1	0	1	0	0	0	0	1	1	0	0	0	0	0	1	0	0	0	0	0	0
1	1	0	0	0	0	0	0	0	1	0	1	0	0	0	0	0	0	0	0	0	1	0	1	0	0	0	0	1	0	0	1	0	0	0	1	0	1	0	0	0	0	1	0	0	0	0	0	0	1
1	1	0	0	0	0	0	0	1	0	0	1	0	0	0	0	0	0	0	0	1	0	0	1	0	0	1	0	0	0	0	1	0	1	0	0	0	1	0	0	1	0	0	0	0	0	0	1	0	0
1	1	0	0	0	0	0	0	0	1	0	1	0	0	0	0	0	0	0	0	0	1	0	1	0	0	0	0	1	0	0	1	0	0	0	1	0	1	0	0	0	0	1	0	0	0	0	0	0	1
0	0	0	0	0	0	0	0	0	0	0	0	0	1	0	0	0	0	0	0	0	0	0	0	0	1	0	0	0	0	1	1	0	0	0	0	0	0	0	1	0	0	0	0	0	0	1	0	0	0
1	1	0	0	0	0	0	0	1	0	0	1	0	0	0	0	0	0	0	0	1	0	0	1	0	0	1	0	0	0	0	1	0	1	0	0	0	1	0	0	1	0	0	0	0	0	0	1	0	0
1	1	1	0	0	0	0	0	0	0	0	1	0	0	1	0	0	0	0	0	0	0	0	1	0	0	1	0	0	0	0	1	0	1	0	0	0	1	0	0	1	0	0	0	0	0	0	1	0	0
0	0	0	0	0	0	0	0	0	0	0	0	1	0	0	0	0	0	0	0	0	0	0	0	1	0	0	0	0	0	0	0	1	0	0	0	0	0	1	0	0	0	0	0	0	1	0	0	0	0
1	1	1	0	0	0	0	0	0	0	0	1	0	0	1	0	0	0	0	0	0	0	0	1	0	0	1	0	0	0	0	1	0	1	0	0	0	1	0	0	1	0	0	0	0	0	0	1	0	0
0	0	0	0	0	0	0	0	0	0	0	0	0	1	0	0	0	0	0	0	0	0	0	0	0	1	0	0	0	0	1	1	0	0	0	0	1	1	0	0	0	0	0	1	0	0	0	0	0	0
1	1	0	1	0	0	0	0	0	0	0	1	0	0	0	1	0	0	0	0	0	0	0	1	0	0	0	1	0	0	0	1	0	0	1	0	0	1	0	0	0	1	0	0	0	0	0	0	1	0
1	1	0	0	1	0	0	0	0	0	0	1	0	0	0	0	1	0	0	0	0	0	0	1	0	0	0	0	0	1	0	1	0	0	0	0	1	1	0	0	0	0	0	0	0	0	1	0	0	0
1	1	0	1	0	0	0	0	0	0	0	1	0	0	0	1	0	0	0	0	0	0	0	1	0	0	0	1	0	0	0	1	0	0	1	0	0	1	0	0	0	1	0	0	0	0	0	0	1	0
0	0	0	0	0	0	0	0	0	0	0	0	0	1	0	0	0	0	0	0	0	0	0	0	0	1	0	0	0	0	1	1	0	0	0	0	0	0	0	1	0	0	0	0	0	0	1	0	0	0
1	1	0	0	0	0	0	0	0	1	0	1	0	0	0	0	0	0	0	0	0	1	0	1	0	0	0	0	1	0	0	1	0	0	0	1	0	1	0	0	0	0	1	0	0	0	0	0	0	1
1	1	0	1	0	0	0	0	0	0	0	1	0	0	0	1	0	0	0	0	0	0	0	1	0	0	0	1	0	0	0	1	0	0	1	0	0	1	0	0	0	1	0	0	0	0	0	0	1	0
0	1	0	0	0	0	0	0	0	1	0	1	0	0	0	0	0	0	0	0	0	1	0	1	0	0	0	0	1	0	0	1	0	0	0	1	0	1	0	0	0	0	1	0	0	0	0	0	0	1
1	1	0	0	0	0	0	0	1	0	0	1	0	0	0	0	0	0	0	0	1	0	0	1	0	0	1	0	0	0	0	1	0	1	0	0	0	1	0	0	1	0	0	0	0	0	0	1	0	0
1	1	0	0	0	0	0	0	0	1	0	1	0	0	0	0	0	0	0	0	0	1	0	1	0	0	0	0	1	0	0	1	0	0	0	1	0	1	0	0	0	0	1	0	0	0	0	0	0	1
1	1	1	0	0	0	0	0	0	0	0	1	0	0	1	0	0	0	0	0	0	0	0	1	0	0	1	0	0	0	0	1	0	1	0	0	0	1	0	0	1	0	0	0	0	0	0	1	0	0
1	1	0	1	0	0	0	0	0	0	0	1	0	0	0	1	0	0	0	0	0	0	0	1	0	0	0	1	0	0	0	1	0	0	1	0	0	1	0	0	0	1	0	0	0	0	0	0	1	0
1	1	0	0	0	1	0	0	0	0	0	1	0	0	0	0	0	1	0	0	0	0	0	1	0	0	0	0	0	1	0	1	0	0	0	0	1	1	0	0	0	1	0	0	0	0	0	0	0	0
0	0	0	0	0	0	1	0	0	0	0	1	0	0	0	0	0	0	1	0	0	0	0	1	0	0	0	0	0	1	0	1	0	0	0	0	1	1	0	0	0	0	0	1	0	0	0	0	0	0
1	1	0	0	0	0	0	0	0	1	0	1	0	0	0	0	0	0	0	0	0	1	0	1	0	0	0	0	1	0	0	1	0	0	0	1	0	1	0	0	0	0	1	0	0	0	0	0	0	1
0	1	0	0	1	0	0	0	0	0	0	1	0	0	0	0	1	0	0	0	0	0	0	1	0	0	0	0	0	1	0	1	0	0	0	0	1	1	0	0	0	0	0	0	0	0	1	0	0	0
1	1	1	0	0	0	0	0	0	0	0	1	0	0	1	0	0	0	0	0	0	0	0	1	0	0	1	0	0	0	0	1	0	1	0	0	0	1	0	0	1	0	0	0	0	0	0	1	0	0
1	1	0	0	0	0	0	0	0	1	0	1	0	0	0	0	0	0	0	0	0	1	0	1	0	0	0	0	1	0	0	1	0	0	0	1	0	1	0	0	0	0	1	0	0	0	0	0	0	1
1	1	0	0	0	0	0	0	1	0	0	1	0	0	0	0	0	0	0	0	1	0	0	1	0	0	0	0	1	0	0	1	0	0	0	1	0	1	0	0	0	0	1	0	0	0	0	0	0	1
1	1	0	1	0	0	0	0	0	0	0	1	0	0	0	1	0	0	0	0	0	0	0	1	0	0	0	1	0	0	0	1	0	0	1	0	0	1	0	0	0	1	0	0	0	0	0	0	1	0
1	1	0	0	0	0	0	0	1	0	0	1	0	0	0	0	0	0	0	0	1	0	0	1	0	0	1	0	0	0	0	1	0	1	0	0	0	1	0	0	1	0	0	0	0	0	0	1	0	0
1	1	0	0	0	0	0	0	0	1	0	1	0	0	0	0	0	0	0	0	0	1	0	1	0	0	0	0	1	0	0	1	0	0	0	1	0	1	0	0	0	0	1	0	0	0	0	0	0	1
1	1	0	1	0	0	0	0	0	0	0	1	0	0	0	1	0	0	0	0	0	0	0	1	0	0	0	1	0	0	0	1	0	0	1	0	0	1	0	0	0	1	0	0	0	0	0	0	0	0
0	1	0	0	1	0	0	0	0	0	0	1	0	0	0	0	1	0	0	0	0	0	0	1	0	0	0	0	0	1	0	1	0	0	0	0	1	1	0	0	0	0	0	0	0	0	1	0	0	0
1	1	0	0	0	0	0	0	1	0	0	1	0	0	0	0	0	0	0	0	1	0	0	1	0	0	1	0	0	0	0	1	0	1	0	0	0	1	0	0	1	0	0	0	0	0	0	1	0	0
1	1	1	0	0	0	0	0	0	0	0	1	0	0	1	0	0	0	0	0	0	0	0	1	0	0	1	0	0	0	0	1	0	1	0	0	0	1	0	0	1	0	0	0	0	0	0	1	0	0
0	0	0	0	0	0	1	0	0	0	0	1	0	0	0	0	0	0	1	0	0	0	0	1	0	0	0	0	0	1	0	1	0	0	0	0	1	1	0	0	0	0	0	1	0	0	0	0	0	0
1	1	0	0	0	0	0	0	0	1	0	1	0	0	0	0	0	0	0	0	0	1	0	1	0	0	0	0	1	0	0	1	0	0	0	1	0	1	0	0	0	0	1	0	0	0	0	0	0	1
1	1	1	0	0	0	0	0	0	0	0	1	0	0	1	0	0	0	0	0	0	0	0	1	0	0	1	0	0	0	0	1	0	1	0	0	0	1	0	0	1	0	0	0	0	0	0	1	0	0
1	1	0	0	0	1	0	0	0	0	0	1	0	0	0	0	0	1	0	0	0	0	0	1	0	0	0	1	0	0	0	1	0	0	1	0	0	1	0	0	0	1	0	0	0	0	0	0	0	0
0	0	0	0	0	0	0	0	0	1	0	1	0	0	0	0	0	0	0	0	0	1	0	1	0	0	0	0	1	0	0	1	0	0	0	1	0	1	0	0	0	0	1	0	0	0	0	0	0	1
0	0	0	0	0	0	0	0	0	0	0	0	0	1	0	0	0	0	0	0	0	0	0	0	0	1	0	0	0	0	1	1	0	0	0	0	1	1	0	0	0	0	0	1	0	0	0	0	0	0
1	1	0	0	0	0	0	1	0	0	0	1	0	0	0	0	0	0	0	1	0	0	0	1	0	0	0	1	0	0	0	1	0	0	1	0	0	1	0	0	0	1	0	0	0	0	0	0	1	0
1	1	0	0	0	0	0	0	0	1	0	1	0	0	0	0	0	0	0	0	0	1	0	1	0	0	0	0	1	0	0	1	0	0	0	1	0	1	0	0	0	0	1	0	0	0	0	0	0	1
1	1	0	0	0	0	0	0	1	0	0	1	0	0	0	0	0	0	0	0	1	0	0	1	0	0	1	0	0	0	0	1	0	1	0	0	0	1	0	0	1	0	0	0	0	0	0	1	0	0
1	1	1	0	0	0	0	0	0	0	0	1	0	0	1	0	0	0	0	0	0	0	0	1	0	0	1	0	0	0	0	1	0	1	0	0	0	1	0	0	1	0	0	0	0	0	0	1	0	0
1	1	0	1	0	0	0	0	0	0	0	1	0	0	0	1	0	0	0	0	0	0	0	1	0	0	0	1	0	0	0	1	0	0	1	0	0	1	0	0	0	1	0	0	0	0	0	0	1	0
1	1	0	1	0	0	0	0	0	0	0	1	0	0	0	1	0	0	0	0	0	0	0	1	0	0	0	1	0	0	0	1	0	0	1	0	0	1	0	0	0	1	0	0	0	0	0	0	0	0
0	0	0	0	0	0	0	0	0	1	0	1	0	0	0	0	0	0	0	0	0	1	0	1	0	0	0	0	1	0	0	1	0	0	0	1	0	1	0	0	0	0	1	0	0	0	0	0	0	1
0	0	0	0	0	0	0	0	0	0	0	0	0	1	0	0	0	0	0	0	0	0	0	0	0	1	0	0	0	0	1	1	0	0	0	0	0	0	0	1	0	0	0	0	0	0	1	0	0	0
1	1	0	1	0	0	0	0	0	0	0	1	0	0	0	1	0	0	0	0	0	0	0	1	0	0	0	1	0	0	0	1	0	0	1	0	0	1	0	0	0	1	0	0	0	0	0	0	1	0
0	1	0	0	1	0	0	0	0	0	0	1	0	0	0	0	1	0	0	0	0	0	0	1	0	0	0	0	0	1	0	1	0	0	0	0	1	1	0	0	0	0	0	0	0	0	1	0	0	0
1	1	0	0	0	0	0	0	1	0	0	1	0	0	0	0	0	0	0	0	1	0	0	1	0	0	1	0	0	0	0	1	0	1	0	0	0	1	0	0	1	0	0	0	0	0	0	1	0	0
1	1	0	1	0	0	0	0	0	0	0	1	0	0	0	1	0	0	0	0	0	0	0	1	0	0	0	1	0	0	0	1	0	0	1	0	0	1	0	0	0	1	0	0	0	0	0	0	1	0
0	0	0	0	0	0	1	0	0	0	0	1	0	0	0	0	0	0	1	0	0	0	0	1	0	0	0	0	0	1	0	1	0	0	0	0	1	1	0	0	0	0	0	1	0	0	0	0	0	0
1	1	1	0	0	0	0	0	0	0	0	1	0	0	1	0	0	0	0	0	0	0	0	1	0	0	1	0	0	0	0	1	0	1	0	0	0	1	0	0	1	0	0	0	0	0	0	1	0	0
1	1	1	0	0	0	0	0	0	0	0	1	0	0	1	0	0	0	0	0	0	0	0	1	0	0	1	0	0	0	0	1	0	1	0	0	0	1	0	0	1	0	0	0	0	0	0	1	0	0
1	1	1	0	0	0	0	0	0	0	0	1	0	0	1	0	0	0	0	0	0	0	0	1	0	0	1	0	0	0	0	1	0	1	0	0	0	1	0	0	1	0	0	0	0	0	0	1	0	0
1	1	0	0	0	0	0	0	1	0	0	1	0	0	0	0	0	0	0	0	1	0	0	1	0	0	1	0	0	0	0	1	0	1	0	0	0	1	0	0	1	0	0	0	0	0	0	1	0	0
1	1	0	0	0	0	0	0	0	1	0	1	0	0	0	0	0	0	0	0	0	1	0	1	0	0	0	0	1	0	0	1	0	0	0	1	0	1	0	0	0	0	1	0	0	0	0	0	0	1
1	1	0	0	0	0	0	0	1	0	0	1	0	0	0	0	0	0	0	0	1	0	0	1	0	0	1	0	0	0	0	1	0	1	0	0	0	1	0	0	1	0	0	0	0	0	0	1	0	0
1	1	1	0	0	0	0	0	0	0	0	1	0	0	1	0	0	0	0	0	0	0	0	1	0	0	1	0	0	0	0	1	0	1	0	0	0	1	0	0	1	0	0	0	0	0	0	1	0	0
1	1	0	0	0	0	0	0	1	0	0	1	0	0	0	0	0	0	0	0	1	0	0	1	0	0	1	0	0	0	0	1	0	1	0	0	0	1	0	0	1	0	0	0	0	0	0	1	0	0
1	1	0	0	0	0	0	0	1	0	0	1	0	0	0	0	0	0	0	0	1	0	0	1	0	0	1	0	0	0	0	1	0	1	0	0	0	1	0	0	1	0	0	0	0	0	0	1	0	0
0	0	0	0	0	0	0	0	0	0	0	0	0	1	0	0	0	0	0	0	0	0	0	0	0	1	0	0	0	0	1	1	0	0	0	0	0	0	0	1	0	0	0	0	0	0	1	0	0	0
0	1	0	0	1	0	0	0	0	0	0	1	0	0	0	0	1	0	0	0	0	0	0	1	0	0	0	0	0	1	0	1	0	0	0	0	1	1	0	0	0	0	0	0	0	0	1	0	0	0
1	1	1	0	0	0	0	0	0	0	0	1	0	0	1	0	0	0	0	0	0	0	0	1	0	0	1	0	0	0	0	1	0	1	0	0	0	1	0	0	1	0	0	0	0	0	0	1	0	0
0	1	0	0	0	0	1	0	0	0	0	1	0	0	0	0	0	0	1	0	0	0	0	1	0	0	0	0	0	1	0	1	0	0	0	0	1	1	0	0	0	0	0	1	0	0	0	0	0	0
1	1	0	0	0	0	0	0	1	0	0	1	0	0	0	0	0	0	0	0	1	0	0	1	0	0	1	0	0	0	0	1	0	1	0	0	0	1	0	0	1	0	0	0	0	0	0	1	0	0
0	0	0	0	0	0	0	0	0	1	0	1	0	0	0	0	0	0	0	0	0	1	0	1	0	0	0	0	1	0	0	1	0	0	0	1	0	1	0	0	0	0	1	0	0	0	0	0	0	1
1	1	0	0	0	0	0	0	1	0	0	1	0	0	0	0	0	0	0	0	1	0	0	1	0	0	1	0	0	0	0	1	0	1	0	0	0	1	0	0	1	0	0	0	0	0	0	1	0	0
0	1	0	0	1	0	0	0	0	0	0	1	0	0	0	0	1	0	0	0	0	0	0	1	0	0	0	0	0	1	0	1	0	0	0	0	0	0	0	1	0	0	0	0	0	0	1	0	0	0
0	0	0	0	0	0	0	0	0	0	0	0	1	0	0	0	0	0	0	0	0	0	0	0	1	0	0	0	0	0	0	0	1	0	0	0	0	0	1	0	0	0	0	0	0	1	0	0	0	0
1	1	0	1	0	0	0	0	0	0	0	1	0	0	0	1	0	0	0	0	0	0	0	1	0	0	0	1	0	0	0	1	0	0	1	0	0	1	0	0	0	1	0	0	0	0	0	0	1	0
1	1	1	0	0	0	0	0	0	0	0	1	0	0	1	0	0	0	0	0	0	0	0	1	0	0	1	0	0	0	0	1	0	1	0	0	0	1	0	0	1	0	0	0	0	0	0	1	0	0
0	0	0	0	0	0	1	0	0	0	0	1	0	0	0	0	0	0	1	0	0	0	0	1	0	0	0	0	0	1	0	1	0	0	0	0	1	1	0	0	0	0	0	1	0	0	0	0	0	0
1	1	1	0	0	0	0	0	0	0	0	1	0	0	1	0	0	0	0	0	0	0	0	1	0	0	1	0	0	0	0	1	0	1	0	0	0	1	0	0	1	0	0	0	0	0	0	1	0	0
1	1	0	0	0	1	0	0	0	0	0	1	0	0	0	0	0	1	0	0	0	0	0	1	0	0	0	1	0	0	0	1	0	0	1	0	0	1	0	0	0	1	0	0	0	0	0	0	0	0
0	1	0	0	0	0	1	0	0	0	0	1	0	0	0	0	0	0	1	0	0	0	0	1	0	0	0	0	0	1	0	1	0	0	0	0	1	1	0	0	0	0	0	1	0	0	0	0	0	0
1	1	0	0	0	1	0	0	0	0	0	1	0	0	0	0	0	1	0	0	0	0	0	1	0	0	0	1	0	0	0	1	0	0	1	0	0	1	0	0	0	1	0	0	0	0	0	0	1	0
1	1	1	0	0	0	0	0	0	0	0	1	0	0	1	0	0	0	0	0	0	0	0	1	0	0	1	0	0	0	0	1	0	1	0	0	0	1	0	0	1	0	0	0	0	0	0	1	0	0
1	1	0	0	0	0	0	0	1	0	0	1	0	0	0	0	0	0	0	0	1	0	0	1	0	0	1	0	0	0	0	1	0	1	0	0	0	1	0	0	1	0	0	0	0	0	0	1	0	0
1	1	0	1	0	0	0	0	0	0	0	1	0	0	0	1	0	0	0	0	0	0	0	1	0	0	0	1	0	0	0	1	0	0	1	0	0	1	0	0	0	1	0	0	0	0	0	0	1	0
0	0	0	0	0	0	1	0	0	0	0	1	0	0	0	0	0	0	1	0	0	0	0	1	0	0	0	0	0	1	0	1	0	0	0	0	1	1	0	0	0	0	0	1	0	0	0	0	0	0
1	1	0	0	0	0	0	0	0	1	0	1	0	0	0	0	0	0	0	0	0	1	0	1	0	0	0	0	1	0	0	1	0	0	0	1	0	1	0	0	0	0	1	0	0	0	0	0	0	1
0	0	0	0	0	0	0	0	0	0	0	0	0	1	0	0	0	0	0	0	0	0	0	0	0	1	0	0	0	0	1	1	0	0	0	0	1	1	0	0	0	0	0	1	0	0	0	0	0	0
1	1	0	0	0	0	0	0	0	1	0	1	0	0	0	0	0	0	0	0	0	1	0	1	0	0	0	0	1	0	0	1	0	0	0	1	0	1	0	0	0	0	1	0	0	0	0	0	0	1
1	1	0	0	0	0	0	0	1	0	0	1	0	0	0	0	0	0	0	0	1	0	0	1	0	0	1	0	0	0	0	1	0	1	0	0	0	1	0	0	1	0	0	0	0	0	0	1	0	0
1	1	0	0	0	0	0	0	1	0	0	1	0	0	0	0	0	0	0	0	1	0	0	1	0	0	1	0	0	0	0	1	0	1	0	0	0	1	0	0	1	0	0	0	0	0	0	1	0	0
1	1	1	0	0	0	0	0	0	0	0	1	0	0	1	0	0	0	0	0	0	0	0	1	0	0	1	0	0	0	0	1	0	1	0	0	0	1	0	0	1	0	0	0	0	0	0	1	0	0
0	1	0	0	1	0	0	0	0	0	0	1	0	0	0	0	1	0	0	0	0	0	0	1	0	0	0	0	0	1	0	1	0	0	0	0	1	1	0	0	0	0	0	0	0	0	1	0	0	0
1	1	0	0	0	0	0	1	0	0	0	1	0	0	0	0	0	0	0	1	0	0	0	1	0	0	0	1	0	0	0	1	0	0	1	0	0	1	0	0	0	1	0	0	0	0	0	0	1	0
1	1	0	0	0	1	0	0	0	0	0	1	0	0	0	0	0	1	0	0	0	0	0	1	0	0	0	1	0	0	0	1	0	0	1	0	0	1	0	0	0	1	0	0	0	0	0	0	1	0
1	1	0	0	0	0	0	0	0	1	0	1	0	0	0	0	0	0	0	0	0	1	0	1	0	0	0	0	1	0	0	1	0	0	0	1	0	1	0	0	0	0	1	0	0	0	0	0	0	1
1	1	0	1	0	0	0	0	0	0	0	1	0	0	0	1	0	0	0	0	0	0	0	1	0	0	0	1	0	0	0	1	0	0	1	0	0	1	0	0	0	1	0	0	0	0	0	0	1	0
1	1	0	0	0	0	0	0	1	0	0	1	0	0	0	0	0	0	0	0	1	0	0	1	0	0	1	0	0	0	0	1	0	1	0	0	0	1	0	0	1	0	0	0	0	0	0	1	0	0
1	1	0	0	0	0	0	0	1	0	0	1	0	0	0	0	0	0	0	0	1	0	0	1	0	0	1	0	0	0	0	1	0	1	0	0	0	1	0	0	1	0	0	0	0	0	0	1	0	0
0	1	0	0	0	0	0	0	0	1	0	1	0	0	0	0	0	0	0	0	0	1	0	1	0	0	0	0	1	0	0	1	0	0	0	1	0	1	0	0	0	0	1	0	0	0	0	0	0	1
0	0	0	0	0	0	0	0	0	1	0	1	0	0	0	0	0	0	0	0	0	1	0	1	0	0	0	0	1	0	0	1	0	0	0	1	0	1	0	0	0	0	1	0	0	0	0	0	0	1
0	0	0	0	0	0	0	0	0	1	0	1	0	0	0	0	0	0	0	0	0	1	0	1	0	0	0	0	1	0	0	1	0	0	0	1	0	1	0	0	0	0	1	0	0	0	0	0	0	1
0	0	0	0	0	0	0	0	0	1	0	1	0	0	0	0	0	0	0	0	0	1	0	1	0	0	0	0	1	0	0	1	0	0	0	1	0	1	0	0	0	0	1	0	0	0	0	0	0	1
1	1	1	0	0	0	0	0	0	0	0	1	0	0	1	0	0	0	0	0	0	0	0	1	0	0	1	0	0	0	0	1	0	1	0	0	0	1	0	0	1	0	0	0	0	0	0	1	0	0
0	1	0	0	0	0	0	0	0	1	0	1	0	0	0	0	0	0	0	0	0	1	0	1	0	0	0	0	1	0	0	1	0	0	0	1	0	1	0	0	0	0	1	0	0	0	0	0	0	1
1	1	0	1	0	0	0	0	0	0	0	1	0	0	0	1	0	0	0	0	0	0	0	1	0	0	0	1	0	0	0	1	0	0	1	0	0	1	0	0	0	1	0	0	0	0	0	0	1	0
1	1	1	0	0	0	0	0	0	0	0	1	0	0	1	0	0	0	0	0	0	0	0	1	0	0	1	0	0	0	0	1	0	1	0	0	0	1	0	0	1	0	0	0	0	0	0	1	0	0
0	0	0	0	0	0	0	0	0	1	0	1	0	0	0	0	0	0	0	0	0	1	0	1	0	0	0	0	1	0	0	1	0	0	0	1	0	1	0	0	0	0	1	0	0	0	0	0	0	1
0	0	0	0	0	0	0	0	0	0	0	0	0	1	0	0	0	0	0	0	0	0	0	0	0	1	0	0	0	0	1	1	0	0	0	0	0	0	0	1	0	0	0	0	0	0	1	0	0	0
1	1	0	0	0	0	0	0	1	0	0	1	0	0	0	0	0	0	0	0	1	0	0	1	0	0	1	0	0	0	0	1	0	1	0	0	0	1	0	0	1	0	0	0	0	0	0	1	0	0
0	1	0	0	0	0	0	0	0	1	0	1	0	0	0	0	0	0	0	0	0	1	0	1	0	0	0	0	1	0	0	1	0	0	0	1	0	1	0	0	0	0	1	0	0	0	0	0	0	1
0	0	0	0	0	0	0	0	0	0	0	0	1	0	0	0	0	0	0	0	0	0	0	0	1	0	0	0	0	0	0	0	1	0	0	0	0	0	1	0	0	0	0	0	0	1	0	0	0	0
1	1	0	0	0	0	0	0	0	1	0	1	0	0	0	0	0	0	0	0	0	1	0	1	0	0	0	0	1	0	0	1	0	0	0	1	0	1	0	0	0	0	1	0	0	0	0	0	0	1
1	1	0	1	0	0	0	0	0	0	0	1	0	0	0	1	0	0	0	0	0	0	0	1	0	0	0	1	0	0	0	1	0	0	1	0	0	1	0	0	0	1	0	0	0	0	0	0	0	0
1	1	1	0	0	0	0	0	0	0	0	1	0	0	1	0	0	0	0	0	0	0	0	1	0	0	1	0	0	0	0	1	0	1	0	0	0	1	0	0	1	0	0	0	0	0	0	1	0	0
1	1	0	0	0	0	0	0	0	1	0	1	0	0	0	0	0	0	0	0	0	1	0	1	0	0	0	0	1	0	0	1	0	0	0	1	0	1	0	0	0	0	1	0	0	0	0	0	0	1
1	1	1	0	0	0	0	0	0	0	0	1	0	0	1	0	0	0	0	0	0	0	0	1	0	0	1	0	0	0	0	1	0	1	0	0	0	1	0	0	1	0	0	0	0	0	0	1	0	0
1	1	0	1	0	0	0	0	0	0	0	1	0	0	0	1	0	0	0	0	0	0	0	1	0	0	0	1	0	0	0	1	0	0	1	0	0	1	0	0	0	1	0	0	0	0	0	0	1	0
0	0	0	0	0	0	0	0	0	0	0	0	0	1	0	0	0	0	0	0	0	0	0	0	0	1	0	0	0	0	1	1	0	0	0	0	1	1	0	0	0	0	0	1	0	0	0	0	0	0
0	1	0	0	0	0	1	0	0	0	0	1	0	0	0	0	0	0	1	0	0	0	0	1	0	0	0	0	0	1	0	1	0	0	0	0	1	1	0	0	0	0	0	1	0	0	0	0	0	0
0	0	0	0	0	0	1	0	0	0	0	1	0	0	0	0	0	0	1	0	0	0	0	1	0	0	0	0	0	1	0	1	0	0	0	0	1	1	0	0	0	0	0	1	0	0	0	0	0	0
1	1	0	0	0	0	0	0	1	0	0	1	0	0	0	0	0	0	0	0	1	0	0	1	0	0	1	0	0	0	0	1	0	1	0	0	0	1	0	0	1	0	0	0	0	0	0	1	0	0
1	1	0	1	0	0	0	0	0	0	0	1	0	0	0	1	0	0	0	0	0	0	0	1	0	0	0	1	0	0	0	1	0	0	1	0	0	1	0	0	0	1	0	0	0	0	0	0	1	0
1	1	1	0	0	0	0	0	0	0	0	1	0	0	1	0	0	0	0	0	0	0	0	1	0	0	1	0	0	0	0	1	0	1	0	0	0	1	0	0	1	0	0	0	0	0	0	1	0	0
0	1	0	0	0	0	0	0	0	1	0	1	0	0	0	0	0	0	0	0	0	1	0	1	0	0	0	0	1	0	0	1	0	0	0	1	0	1	0	0	0	0	1	0	0	0	0	0	0	1
1	1	0	0	0	0	0	0	1	0	0	1	0	0	0	0	0	0	0	0	1	0	0	1	0	0	1	0	0	0	0	1	0	1	0	0	0	1	0	0	1	0	0	0	0	0	0	1	0	0
0	0	0	0	0	0	0	0	0	0	0	0	0	1	0	0	0	0	0	0	0	0	0	0	0	1	0	0	0	0	1	1	0	0	0	0	1	1	0	0	0	0	0	1	0	0	0	0	0	0
1	1	0	0	0	0	0	0	1	0	0	1	0	0	0	0	0	0	0	0	1	0	0	1	0	0	1	0	0	0	0	1	0	1	0	0	0	1	0	0	1	0	0	0	0	0	0	1	0	0
1	1	0	0	0	0	0	0	1	0	0	1	0	0	0	0	0	0	0	0	1	0	0	1	0	0	1	0	0	0	0	1	0	1	0	0	0	1	0	0	1	0	0	0	0	0	0	1	0	0
1	1	0	0	0	1	0	0	0	0	0	1	0	0	0	0	0	1	0	0	0	0	0	1	0	0	0	1	0	0	0	1	0	0	1	0	0	1	0	0	0	1	0	0	0	0	0	0	1	0
1	1	0	0	0	1	0	0	0	0	0	1	0	0	0	0	0	1	0	0	0	0	0	1	0	0	0	1	0	0	0	1	0	0	1	0	0	1	0	0	0	1	0	0	0	0	0	0	1	0
0	0	0	0	0	0	0	0	0	0	0	0	1	0	0	0	0	0	0	0	0	0	0	0	1	0	0	0	0	0	0	0	1	0	0	0	0	0	1	0	0	0	0	0	0	1	0	0	0	0
0	0	0	0	0	0	0	0	0	1	0	1	0	0	0	0	0	0	0	0	0	1	0	1	0	0	0	0	1	0	0	1	0	0	0	1	0	1	0	0	0	0	1	0	0	0	0	0	0	1
1	1	0	0	0	1	0	0	0	0	0	1	0	0	0	0	0	1	0	0	0	0	0	1	0	0	0	1	0	0	0	1	0	0	1	0	0	1	0	0	0	1	0	0	0	0	0	0	1	0
0	1	0	0	0	0	0	0	0	1	0	1	0	0	0	0	0	0	0	0	0	1	0	1	0	0	0	0	1	0	0	1	0	0	0	1	0	1	0	0	0	0	1	0	0	0	0	0	0	1
0	0	0	0	0	0	1	0	0	0	0	1	0	0	0	0	0	0	1	0	0	0	0	1	0	0	0	0	0	1	0	1	0	0	0	0	1	1	0	0	0	0	0	0	0	0	1	0	0	0
1	1	0	0	0	0	0	0	1	0	0	1	0	0	0	0	0	0	0	0	1	0	0	1	0	0	1	0	0	0	0	1	0	1	0	0	0	1	0	0	1	0	0	0	0	0	0	1	0	0
0	0	0	0	0	0	0	0	0	1	0	1	0	0	0	0	0	0	0	0	0	1	0	1	0	0	0	0	1	0	0	1	0	0	0	1	0	1	0	0	0	0	1	0	0	0	0	0	0	1
1	1	0	0	0	0	0	0	0	1	0	1	0	0	0	0	0	0	0	0	0	1	0	1	0	0	0	0	1	0	0	1	0	0	0	1	0	1	0	0	0	0	1	0	0	0	0	0	0	1
1	1	0	0	0	0	0	1	0	0	0	1	0	0	0	0	0	0	0	1	0	0	0	1	0	0	0	1	0	0	0	1	0	0	1	0	0	1	0	0	0	1	0	0	0	0	0	0	1	0
0	1	0	0	0	0	1	0	0	0	0	1	0	0	0	0	0	0	1	0	0	0	0	1	0	0	0	0	0	1	0	1	0	0	0	0	1	1	0	0	0	0	0	1	0	0	0	0	0	0
0	1	0	0	0	0	0	0	0	1	0	1	0	0	0	0	0	0	0	0	0	1	0	1	0	0	0	0	1	0	0	1	0	0	0	1	0	1	0	0	0	0	1	0	0	0	0	0	0	1
1	1	1	0	0	0	0	0	0	0	0	1	0	0	1	0	0	0	0	0	0	0	0	1	0	0	1	0	0	0	0	1	0	1	0	0	0	1	0	0	1	0	0	0	0	0	0	1	0	0
1	1	0	1	0	0	0	0	0	0	0	1	0	0	0	1	0	0	0	0	0	0	0	1	0	0	0	1	0	0	0	1	0	0	1	0	0	1	0	0	0	1	0	0	0	0	0	0	1	0
1	1	1	0	0	0	0	0	0	0	0	1	0	0	1	0	0	0	0	0	0	0	0	1	0	0	1	0	0	0	0	1	0	1	0	0	0	1	0	0	1	0	0	0	0	0	0	1	0	0
0	0	0	0	0	0	0	0	0	0	0	0	0	1	0	0	0	0	0	0	0	0	0	0	0	1	0	0	0	0	1	1	0	0	0	0	1	1	0	0	0	0	0	1	0	0	0	0	0	0
1	1	0	0	0	1	0	0	0	0	0	1	0	0	0	0	0	1	0	0	0	0	0	1	0	0	0	0	0	1	0	1	0	0	0	0	1	1	0	0	0	0	0	0	0	0	1	0	0	0
0	1	0	0	0	0	0	0	0	1	0	1	0	0	0	0	0	0	0	0	0	1	0	1	0	0	0	0	1	0	0	1	0	0	0	1	0	1	0	0	0	0	1	0	0	0	0	0	0	1
0	0	0	0	0	0	0	0	0	0	0	0	0	1	0	0	0	0	0	0	0	0	0	0	0	1	0	0	0	0	1	1	0	0	0	0	0	0	0	1	0	0	0	0	0	0	1	0	0	0
0	0	0	0	0	0	0	0	0	1	0	1	0	0	0	0	0	0	0	0	0	1	0	1	0	0	0	0	1	0	0	1	0	0	0	1	0	1	0	0	0	0	1	0	0	0	0	0	0	1
1	1	0	1	0	0	0	0	0	0	0	1	0	0	0	1	0	0	0	0	0	0	0	1	0	0	0	1	0	0	0	1	0	0	1	0	0	1	0	0	0	1	0	0	0	0	0	0	1	0
0	0	0	0	0	0	0	0	0	0	0	0	0	1	0	0	0	0	0	0	0	0	0	0	0	1	0	0	0	0	1	1	0	0	0	0	1	1	0	0	0	0	0	1	0	0	0	0	0	0
1	1	0	1	0	0	0	0	0	0	0	1	0	0	0	1	0	0	0	0	0	0	0	1	0	0	0	1	0	0	0	1	0	0	1	0	0	1	0	0	0	1	0	0	0	0	0	0	1	0
1	1	1	0	0	0	0	0	0	0	0	1	0	0	1	0	0	0	0	0	0	0	0	1	0	0	1	0	0	0	0	1	0	1	0	0	0	1	0	0	1	0	0	0	0	0	0	1	0	0
0	1	0	0	0	0	0	0	0	1	0	1	0	0	0	0	0	0	0	0	0	1	0	1	0	0	0	0	1	0	0	1	0	0	0	1	0	1	0	0	0	0	1	0	0	0	0	0	0	1
1	1	1	0	0	0	0	0	0	0	0	1	0	0	1	0	0	0	0	0	0	0	0	1	0	0	1	0	0	0	0	1	0	1	0	0	0	1	0	0	1	0	0	0	0	0	0	1	0	0
0	1	0	0	0	0	1	0	0	0	0	1	0	0	0	0	0	0	1	0	0	0	0	1	0	0	0	0	0	1	0	1	0	0	0	0	1	1	0	0	0	0	0	1	0	0	0	0	0	0
0	0	0	0	0	0	0	0	0	1	0	1	0	0	0	0	0	0	0	0	0	1	0	1	0	0	0	0	1	0	0	1	0	0	0	1	0	1	0	0	0	0	1	0	0	0	0	0	0	1
0	0	0	0	0	0	0	0	0	1	0	1	0	0	0	0	0	0	0	0	0	1	0	1	0	0	0	0	1	0	0	1	0	0	0	1	0	1	0	0	0	0	1	0	0	0	0	0	0	1
0	1	0	0	1	0	0	0	0	0	0	1	0	0	0	0	1	0	0	0	0	0	0	1	0	0	0	0	0	1	0	1	0	0	0	0	1	1	0	0	0	0	0	0	0	0	1	0	0	0
1	1	0	1	0	0	0	0	0	0	0	1	0	0	0	1	0	0	0	0	0	0	0	1	0	0	0	1	0	0	0	1	0	0	1	0	0	1	0	0	0	1	0	0	0	0	0	0	1	0
1	1	1	0	0	0	0	0	0	0	0	1	0	0	1	0	0	0	0	0	0	0	0	1	0	0	1	0	0	0	0	1	0	1	0	0	0	1	0	0	1	0	0	0	0	0	0	1	0	0
1	1	0	0	0	0	0	0	0	1	0	1	0	0	0	0	0	0	0	0	0	1	0	1	0	0	0	0	1	0	0	1	0	0	0	1	0	1	0	0	0	0	1	0	0	0	0	0	0	1
0	0	0	0	0	0	0	0	0	0	0	0	0	1	0	0	0	0	0	0	0	0	0	0	0	1	0	0	0	0	1	1	0	0	0	0	0	0	0	1	0	0	0	0	0	0	1	0	0	0
0	0	0	0	0	0	0	0	0	0	0	0	0	1	0	0	0	0	0	0	0	0	0	0	0	1	0	0	0	0	1	1	0	0	0	0	1	1	0	0	0	0	0	1	0	0	0	0	0	0
1	1	0	0	0	0	0	0	0	1	0	1	0	0	0	0	0	0	0	0	0	1	0	1	0	0	0	0	1	0	0	1	0	0	0	1	0	1	0	0	0	0	1	0	0	0	0	0	0	1
1	1	0	1	0	0	0	0	0	0	0	1	0	0	0	1	0	0	0	0	0	0	0	1	0	0	0	1	0	0	0	1	0	0	1	0	0	1	0	0	0	1	0	0	0	0	0	0	1	0
0	1	0	0	0	0	0	0	0	1	0	1	0	0	0	0	0	0	0	0	0	1	0	1	0	0	0	0	1	0	0	1	0	0	0	1	0	1	0	0	0	0	1	0	0	0	0	0	0	1
0	0	0	0	0	0	1	0	0	0	0	1	0	0	0	0	0	0	1	0	0	0	0	1	0	0	0	0	0	1	0	1	0	0	0	0	1	1	0	0	0	0	0	1	0	0	0	0	0	0
0	0	0	0	0	0	0	0	0	1	0	1	0	0	0	0	0	0	0	0	0	1	0	1	0	0	0	0	1	0	0	1	0	0	0	1	0	1	0	0	0	0	1	0	0	0	0	0	0	1
0	1	0	0	0	0	1	0	0	0	0	1	0	0	0	0	0	0	1	0	0	0	0	1	0	0	0	0	0	1	0	1	0	0	0	0	1	1	0	0	0	0	0	1	0	0	0	0	0	0
0	0	0	0	0	0	0	0	0	1	0	1	0	0	0	0	0	0	0	0	0	1	0	1	0	0	0	0	1	0	0	1	0	0	0	1	0	1	0	0	0	0	1	0	0	0	0	0	0	1
0	1	0	0	1	0	0	0	0	0	0	1	0	0	0	0	1	0	0	0	0	0	0	1	0	0	0	0	0	1	0	1	0	0	0	0	1	1	0	0	0	0	0	0	0	0	1	0	0	0
1	1	0	0	0	1	0	0	0	0	0	1	0	0	0	0	0	1	0	0	0	0	0	1	0	0	0	0	0	1	0	1	0	0	0	0	1	1	0	0	0	1	0	0	0	0	0	0	0	0
1	1	0	0	0	0	0	0	1	0	0	1	0	0	0	0	0	0	0	0	1	0	0	1	0	0	1	0	0	0	0	1	0	1	0	0	0	1	0	0	1	0	0	0	0	0	0	1	0	0
0	0	0	0	0	0	0	0	0	0	0	0	0	1	0	0	0	0	0	0	0	0	0	0	0	1	0	0	0	0	1	1	0	0	0	0	0	0	0	1	0	0	0	0	0	0	1	0	0	0
1	1	1	0	0	0	0	0	0	0	0	1	0	0	1	0	0	0	0	0	0	0	0	1	0	0	1	0	0	0	0	1	0	1	0	0	0	1	0	0	1	0	0	0	0	0	0	1	0	0
1	1	1	0	0	0	0	0	0	0	0	1	0	0	1	0	0	0	0	0	0	0	0	1	0	0	1	0	0	0	0	1	0	1	0	0	0	1	0	0	1	0	0	0	0	0	0	1	0	0
0	0	0	0	0	0	0	0	0	0	0	0	0	1	0	0	0	0	0	0	0	0	0	0	0	1	0	0	0	0	1	1	0	0	0	0	0	0	0	1	0	0	0	0	0	0	1	0	0	0
0	0	0	0	0	0	0	0	0	0	0	0	0	1	0	0	0	0	0	0	0	0	0	0	0	1	0	0	0	0	1	1	0	0	0	0	1	1	0	0	0	0	0	1	0	0	0	0	0	0
1	1	0	1	0	0	0	0	0	0	0	1	0	0	0	1	0	0	0	0	0	0	0	1	0	0	0	1	0	0	0	1	0	0	1	0	0	1	0	0	0	1	0	0	0	0	0	0	1	0
0	0	0	0	0	0	0	0	0	0	0	0	0	1	0	0	0	0	0	0	0	0	0	0	0	1	0	0	0	0	1	1	0	0	0	0	0	0	0	1	0	0	0	0	0	0	1	0	0	0
1	1	0	1	0	0	0	0	0	0	0	1	0	0	0	1	0	0	0	0	0	0	0	1	0	0	0	1	0	0	0	1	0	0	1	0	0	1	0	0	0	1	0	0	0	0	0	0	1	0
0	0	0	0	0	0	0	0	0	0	0	0	0	1	0	0	0	0	0	0	0	0	0	0	0	1	0	0	0	0	1	1	0	0	0	0	0	0	0	1	0	0	0	0	0	0	1	0	0	0
0	0	0	0	0	0	0	0	0	0	0	0	1	0	0	0	0	0	0	0	0	0	0	0	1	0	0	0	0	0	0	0	1	0	0	0	0	0	1	0	0	0	0	0	0	1	0	0	0	0
0	0	0	0	0	0	0	0	0	0	0	0	0	1	0	0	0	0	0	0	0	0	0	0	0	1	0	0	0	0	1	1	0	0	0	0	0	0	0	1	0	0	0	0	0	0	1	0	0	0
0	1	0	0	0	0	0	0	0	1	0	1	0	0	0	0	0	0	0	0	0	1	0	1	0	0	0	0	1	0	0	1	0	0	0	1	0	1	0	0	0	0	1	0	0	0	0	0	0	1
1	1	0	0	0	0	0	1	0	0	0	1	0	0	0	0	0	0	0	1	0	0	0	1	0	0	0	1	0	0	0	1	0	0	1	0	0	1	0	0	0	1	0	0	0	0	0	0	1	0
1	1	1	0	0	0	0	0	0	0	0	1	0	0	1	0	0	0	0	0	0	0	0	1	0	0	1	0	0	0	0	1	0	1	0	0	0	1	0	0	1	0	0	0	0	0	0	1	0	0
0	0	0	0	0	0	0	0	0	0	0	0	1	0	0	0	0	0	0	0	0	0	0	0	1	0	0	0	0	0	0	0	1	0	0	0	0	0	1	0	0	0	0	0	0	1	0	0	0	0
0	0	0	0	0	0	1	0	0	0	0	1	0	0	0	0	0	0	1	0	0	0	0	1	0	0	0	0	0	1	0	1	0	0	0	0	1	1	0	0	0	0	0	1	0	0	0	0	0	0
0	1	0	0	1	0	0	0	0	0	0	1	0	0	0	0	1	0	0	0	0	0	0	1	0	0	0	0	0	1	0	1	0	0	0	0	1	1	0	0	0	0	0	0	0	0	1	0	0	0
1	1	0	0	0	0	0	0	0	1	0	1	0	0	0	0	0	0	0	0	0	1	0	1	0	0	0	0	1	0	0	1	0	0	0	1	0	1	0	0	0	0	1	0	0	0	0	0	0	1
1	1	0	0	0	0	0	0	0	1	0	1	0	0	0	0	0	0	0	0	0	1	0	1	0	0	0	0	1	0	0	1	0	0	0	1	0	1	0	0	0	0	1	0	0	0	0	0	0	1
1	1	0	0	0	0	0	0	1	0	0	1	0	0	0	0	0	0	0	0	1	0	0	1	0	0	1	0	0	0	0	1	0	1	0	0	0	1	0	0	1	0	0	0	0	0	0	1	0	0
0	1	0	0	0	0	0	0	0	1	0	1	0	0	0	0	0	0	0	0	0	1	0	1	0	0	0	0	1	0	0	1	0	0	0	1	0	1	0	0	0	0	1	0	0	0	0	0	0	1
0	0	0	0	0	0	1	0	0	0	0	1	0	0	0	0	0	0	1	0	0	0	0	1	0	0	0	0	0	1	0	1	0	0	0	0	1	1	0	0	0	0	0	1	0	0	0	0	0	0
0	0	0	0	0	0	0	0	0	1	0	1	0	0	0	0	0	0	0	0	0	1	0	1	0	0	0	0	1	0	0	1	0	0	0	1	0	1	0	0	0	0	1	0	0	0	0	0	0	1
0	0	0	0	0	0	0	0	0	0	0	0	0	1	0	0	0	0	0	0	0	0	0	0	0	1	0	0	0	0	1	1	0	0	0	0	0	0	0	1	0	0	0	0	0	0	1	0	0	0
0	1	0	0	1	0	0	0	0	0	0	1	0	0	0	0	1	0	0	0	0	0	0	1	0	0	0	0	0	1	0	1	0	0	0	0	1	1	0	0	0	0	0	0	0	0	1	0	0	0
0	0	0	0	0	0	0	0	0	0	0	0	0	1	0	0	0	0	0	0	0	0	0	0	0	1	0	0	0	0	1	1	0	0	0	0	0	0	0	1	0	0	0	0	0	0	1	0	0	0
0	0	0	0	0	0	0	0	0	0	0	0	1	0	0	0	0	0	0	0	0	0	0	0	1	0	0	0	0	0	0	0	1	0	0	0	0	0	1	0	0	0	0	0	0	1	0	0	0	0
1	1	0	0	0	0	0	0	0	1	0	1	0	0	0	0	0	0	0	0	0	1	0	1	0	0	0	0	1	0	0	1	0	0	0	1	0	1	0	0	0	0	1	0	0	0	0	0	0	1
1	1	0	1	0	0	0	0	0	0	0	1	0	0	0	1	0	0	0	0	0	0	0	1	0	0	0	1	0	0	0	1	0	0	1	0	0	1	0	0	0	1	0	0	0	0	0	0	1	0
1	1	0	1	0	0	0	0	0	0	0	1	0	0	0	1	0	0	0	0	0	0	0	1	0	0	0	1	0	0	0	1	0	0	1	0	0	1	0	0	0	1	0	0	0	0	0	0	1	0
0	0	0	0	0	0	1	0	0	0	0	1	0	0	0	0	0	0	1	0	0	0	0	1	0	0	0	0	0	1	0	1	0	0	0	0	1	1	0	0	0	0	0	1	0	0	0	0	0	0
0	0	0	0	0	0	0	0	0	0	0	0	0	1	0	0	0	0	0	0	0	0	0	0	0	1	0	0	0	0	1	1	0	0	0	0	0	0	0	1	0	0	0	0	0	0	1	0	0	0
0	0	0	0	0	0	0	0	0	1	0	1	0	0	0	0	0	0	0	0	0	1	0	1	0	0	0	0	1	0	0	1	0	0	0	1	0	1	0	0	0	0	1	0	0	0	0	0	0	1
0	0	0	0	0	0	0	0	0	0	0	0	0	1	0	0	0	0	0	0	0	0	0	0	0	1	0	0	0	0	1	1	0	0	0	0	0	0	0	1	0	0	0	0	0	0	1	0	0	0
0	1	0	0	0	0	1	0	0	0	0	1	0	0	0	0	0	0	1	0	0	0	0	1	0	0	0	0	0	1	0	1	0	0	0	0	1	1	0	0	0	0	0	1	0	0	0	0	0	0
1	1	0	1	0	0	0	0	0	0	0	1	0	0	0	1	0	0	0	0	0	0	0	1	0	0	0	1	0	0	0	1	0	0	1	0	0	1	0	0	0	1	0	0	0	0	0	0	1	0
1	1	0	0	0	0	0	0	1	0	0	1	0	0	0	0	0	0	0	0	1	0	0	1	0	0	1	0	0	0	0	1	0	1	0	0	0	1	0	0	1	0	0	0	0	0	0	1	0	0
0	0	0	0	0	0	0	0	0	0	0	0	0	1	0	0	0	0	0	0	0	0	0	0	0	1	0	0	0	0	1	1	0	0	0	0	0	0	0	1	0	0	0	0	0	0	1	0	0	0
1	1	1	0	0	0	0	0	0	0	0	1	0	0	1	0	0	0	0	0	0	0	0	1	0	0	1	0	0	0	0	1	0	1	0	0	0	1	0	0	1	0	0	0	0	0	0	1	0	0
0	1	0	0	1	0	0	0	0	0	0	1	0	0	0	0	1	0	0	0	0	0	0	1	0	0	0	0	0	1	0	1	0	0	0	0	1	1	0	0	0	0	0	0	0	0	1	0	0	0
1	1	0	0	0	0	0	0	1	0	0	1	0	0	0	0	0	0	0	0	1	0	0	1	0	0	1	0	0	0	0	1	0	1	0	0	0	1	0	0	1	0	0	0	0	0	0	1	0	0
0	0	0	0	0	0	1	0	0	0	0	1	0	0	0	0	0	0	1	0	0	0	0	1	0	0	0	0	0	1	0	1	0	0	0	0	1	1	0	0	0	0	0	1	0	0	0	0	0	0
0	0	0	0	0	0	0	0	0	1	0	1	0	0	0	0	0	0	0	0	0	1	0	1	0	0	0	0	1	0	0	1	0	0	0	1	0	1	0	0	0	0	1	0	0	0	0	0	0	1
1	1	0	1	0	0	0	0	0	0	0	1	0	0	0	1	0	0	0	0	0	0	0	1	0	0	0	1	0	0	0	1	0	0	1	0	0	1	0	0	0	1	0	0	0	0	0	0	0	0
0	1	0	0	1	0	0	0	0	0	0	1	0	0	0	0	1	0	0	0	0	0	0	1	0	0	0	0	0	1	0	1	0	0	0	0	0	0	0	1	0	0	0	0	0	0	1	0	0	0
1	1	0	0	0	0	0	0	1	0	0	1	0	0	0	0	0	0	0	0	1	0	0	1	0	0	1	0	0	0	0	1	0	1	0	0	0	1	0	0	1	0	0	0	0	0	0	1	0	0
0	0	0	0	0	0	0	0	0	1	0	1	0	0	0	0	0	0	0	0	0	1	0	1	0	0	0	0	1	0	0	1	0	0	0	1	0	1	0	0	0	0	1	0	0	0	0	0	0	1
1	1	1	0	0	0	0	0	0	0	0	1	0	0	1	0	0	0	0	0	0	0	0	1	0	0	1	0	0	0	0	1	0	1	0	0	0	1	0	0	1	0	0	0	0	0	0	1	0	0
0	0	0	0	0	0	0	0	0	0	0	0	0	1	0	0	0	0	0	0	0	0	0	0	0	1	0	0	0	0	1	1	0	0	0	0	1	1	0	0	0	0	0	1	0	0	0	0	0	0
1	1	0	1	0	0	0	0	0	0	0	1	0	0	0	1	0	0	0	0	0	0	0	1	0	0	0	1	0	0	0	1	0	0	1	0	0	1	0	0	0	1	0	0	0	0	0	0	1	0
0	0	0	0	0	0	1	0	0	0	0	1	0	0	0	0	0	0	1	0	0	0	0	1	0	0	0	0	0	1	0	1	0	0	0	0	1	1	0	0	0	0	0	0	0	0	1	0	0	0
0	0	0	0	0	0	0	0	0	1	0	1	0	0	0	0	0	0	0	0	0	1	0	1	0	0	0	0	1	0	0	1	0	0	0	1	0	1	0	0	0	0	1	0	0	0	0	0	0	1
0	1	0	0	1	0	0	0	0	0	0	1	0	0	0	0	1	0	0	0	0	0	0	1	0	0	0	0	0	1	0	1	0	0	0	0	1	1	0	0	0	0	0	0	0	0	1	0	0	0
1	1	1	0	0	0	0	0	0	0	0	1	0	0	1	0	0	0	0	0	0	0	0	1	0	0	1	0	0	0	0	1	0	1	0	0	0	1	0	0	1	0	0	0	0	0	0	1	0	0
1	1	0	1	0	0	0	0	0	0	0	1	0	0	0	1	0	0	0	0	0	0	0	1	0	0	0	1	0	0	0	1	0	0	1	0	0	1	0	0	0	1	0	0	0	0	0	0	1	0
1	1	1	0	0	0	0	0	0	0	0	1	0	0	1	0	0	0	0	0	0	0	0	1	0	0	1	0	0	0	0	1	0	1	0	0	0	1	0	0	1	0	0	0	0	0	0	1	0	0
1	1	0	0	0	0	0	0	0	1	0	1	0	0	0	0	0	0	0	0	0	1	0	1	0	0	0	0	1	0	0	1	0	0	0	1	0	1	0	0	0	0	1	0	0	0	0	0	0	1
1	1	0	0	0	0	0	0	1	0	0	1	0	0	0	0	0	0	0	0	1	0	0	1	0	0	1	0	0	0	0	1	0	1	0	0	0	1	0	0	1	0	0	0	0	0	0	1	0	0
0	0	0	0	0	0	0	0	0	1	0	1	0	0	0	0	0	0	0	0	0	1	0	1	0	0	0	0	1	0	0	1	0	0	0	1	0	1	0	0	0	0	1	0	0	0	0	0	0	1
0	1	0	0	1	0	0	0	0	0	0	1	0	0	0	0	1	0	0	0	0	0	0	1	0	0	0	0	0	1	0	1	0	0	0	0	0	0	0	1	0	0	0	0	0	0	1	0	0	0
0	0	0	0	0	0	1	0	0	0	0	1	0	0	0	0	0	0	1	0	0	0	0	1	0	0	0	0	0	1	0	1	0	0	0	0	1	1	0	0	0	0	0	1	0	0	0	0	0	0
0	0	0	0	0	0	0	0	0	1	0	1	0	0	0	0	0	0	0	0	0	1	0	1	0	0	0	0	1	0	0	1	0	0	0	1	0	1	0	0	0	0	1	0	0	0	0	0	0	1
1	1	0	0	0	0	0	0	0	1	0	1	0	0	0	0	0	0	0	0	0	1	0	1	0	0	0	0	1	0	0	1	0	0	0	1	0	1	0	0	0	0	1	0	0	0	0	0	0	1
0	0	0	0	0	0	0	0	0	0	0	0	0	1	0	0	0	0	0	0	0	0	0	0	0	1	0	0	0	0	1	1	0	0	0	0	1	1	0	0	0	0	0	1	0	0	0	0	0	0
1	1	0	0	0	0	0	0	0	1	0	1	0	0	0	0	0	0	0	0	0	1	0	1	0	0	0	0	1	0	0	1	0	0	0	1	0	1	0	0	0	0	1	0	0	0	0	0	0	1
1	1	0	1	0	0	0	0	0	0	0	1	0	0	0	1	0	0	0	0	0	0	0	1	0	0	0	1	0	0	0	1	0	0	1	0	0	1	0	0	0	1	0	0	0	0	0	0	1	0
1	1	0	0	0	0	0	0	1	0	0	1	0	0	0	0	0	0	0	0	1	0	0	1	0	0	1	0	0	0	0	1	0	1	0	0	0	1	0	0	1	0	0	0	0	0	0	1	0	0
1	1	0	0	0	0	0	0	1	0	0	1	0	0	0	0	0	0	0	0	1	0	0	1	0	0	1	0	0	0	0	1	0	1	0	0	0	1	0	0	1	0	0	0	0	0	0	1	0	0
1	1	1	0	0	0	0	0	0	0	0	1	0	0	1	0	0	0	0	0	0	0	0	1	0	0	1	0	0	0	0	1	0	1	0	0	0	1	0	0	1	0	0	0	0	0	0	1	0	0
0	0	0	0	0	0	0	0	0	0	0	0	1	0	0	0	0	0	0	0	0	0	0	0	1	0	0	0	0	0	0	0	1	0	0	0	0	0	1	0	0	0	0	0	0	1	0	0	0	0
1	1	0	1	0	0	0	0	0	0	0	1	0	0	0	1	0	0	0	0	0	0	0	1	0	0	0	1	0	0	0	1	0	0	1	0	0	1	0	0	0	1	0	0	0	0	0	0	1	0
0	0	0	0	0	0	1	0	0	0	0	1	0	0	0	0	0	0	1	0	0	0	0	1	0	0	0	0	0	1	0	1	0	0	0	0	1	1	0	0	0	0	0	1	0	0	0	0	0	0
0	0	0	0	0	0	0	0	0	0	0	0	0	1	0	0	0	0	0	0	0	0	0	0	0	1	0	0	0	0	1	1	0	0	0	0	1	1	0	0	0	0	0	1	0	0	0	0	0	0
1	1	0	0	0	1	0	0	0	0	0	1	0	0	0	0	0	1	0	0	0	0	0	1	0	0	0	1	0	0	0	1	0	0	1	0	0	1	0	0	0	1	0	0	0	0	0	0	1	0
0	0	0	0	0	0	0	0	0	1	0	1	0	0	0	0	0	0	0	0	0	1	0	1	0	0	0	0	1	0	0	1	0	0	0	1	0	1	0	0	0	0	1	0	0	0	0	0	0	1
1	1	0	1	0	0	0	0	0	0	0	1	0	0	0	1	0	0	0	0	0	0	0	1	0	0	0	1	0	0	0	1	0	0	1	0	0	1	0	0	0	1	0	0	0	0	0	0	1	0
1	1	0	0	0	0	0	0	1	0	0	1	0	0	0	0	0	0	0	0	1	0	0	1	0	0	1	0	0	0	0	1	0	1	0	0	0	1	0	0	1	0	0	0	0	0	0	1	0	0
1	1	0	0	0	0	0	0	0	1	0	1	0	0	0	0	0	0	0	0	0	1	0	1	0	0	0	0	1	0	0	1	0	0	0	1	0	1	0	0	0	0	1	0	0	0	0	0	0	1
1	1	0	0	0	0	0	0	0	1	0	1	0	0	0	0	0	0	0	0	0	1	0	1	0	0	0	0	1	0	0	1	0	0	0	1	0	1	0	0	0	0	1	0	0	0	0	0	0	1
1	1	0	0	0	0	0	0	1	0	0	1	0	0	0	0	0	0	0	0	1	0	0	1	0	0	1	0	0	0	0	1	0	1	0	0	0	1	0	0	1	0	0	0	0	0	0	1	0	0
1	1	0	1	0	0	0	0	0	0	0	1	0	0	0	1	0	0	0	0	0	0	0	1	0	0	0	1	0	0	0	1	0	0	1	0	0	1	0	0	0	1	0	0	0	0	0	0	1	0
1	1	1	0	0	0	0	0	0	0	0	1	0	0	1	0	0	0	0	0	0	0	0	1	0	0	1	0	0	0	0	1	0	1	0	0	0	1	0	0	1	0	0	0	0	0	0	1	0	0
0	0	0	0	0	0	0	0	0	1	0	1	0	0	0	0	0	0	0	0	0	1	0	1	0	0	0	0	1	0	0	1	0	0	0	1	0	1	0	0	0	0	1	0	0	0	0	0	0	1
0	0	0	0	0	0	0	0	0	0	0	0	0	1	0	0	0	0	0	0	0	0	0	0	0	1	0	0	0	0	1	1	0	0	0	0	0	0	0	1	0	0	0	0	0	0	1	0	0	0
1	1	0	1	0	0	0	0	0	0	0	1	0	0	0	1	0	0	0	0	0	0	0	1	0	0	0	1	0	0	0	1	0	0	1	0	0	1	0	0	0	1	0	0	0	0	0	0	1	0
0	1	0	0	1	0	0	0	0	0	0	1	0	0	0	0	1	0	0	0	0	0	0	1	0	0	0	0	0	1	0	1	0	0	0	0	0	0	0	1	0	0	0	0	0	0	1	0	0	0
1	1	1	0	0	0	0	0	0	0	0	1	0	0	1	0	0	0	0	0	0	0	0	1	0	0	1	0	0	0	0	1	0	1	0	0	0	1	0	0	1	0	0	0	0	0	0	1	0	0
0	1	0	0	1	0	0	0	0	0	0	1	0	0	0	0	1	0	0	0	0	0	0	1	0	0	0	0	0	1	0	1	0	0	0	0	0	0	0	1	0	0	0	0	0	0	1	0	0	0
0	1	0	0	1	0	0	0	0	0	0	1	0	0	0	0	1	0	0	0	0	0	0	1	0	0	0	0	0	1	0	1	0	0	0	0	0	0	0	1	0	0	0	0	0	0	1	0	0	0
0	0	0	0	0	0	0	0	0	0	0	0	0	1	0	0	0	0	0	0	0	0	0	0	0	1	0	0	0	0	1	1	0	0	0	0	1	1	0	0	0	0	0	1	0	0	0	0	0	0
1	1	0	0	0	0	0	0	1	0	0	1	0	0	0	0	0	0	0	0	1	0	0	1	0	0	1	0	0	0	0	1	0	1	0	0	0	1	0	0	1	0	0	0	0	0	0	1	0	0
1	1	0	1	0	0	0	0	0	0	0	1	0	0	0	1	0	0	0	0	0	0	0	1	0	0	0	1	0	0	0	1	0	0	1	0	0	1	0	0	0	1	0	0	0	0	0	0	1	0
0	0	0	0	0	0	1	0	0	0	0	1	0	0	0	0	0	0	1	0	0	0	0	1	0	0	0	0	0	1	0	1	0	0	0	0	1	1	0	0	0	0	0	1	0	0	0	0	0	0
0	1	0	0	1	0	0	0	0	0	0	1	0	0	0	0	1	0	0	0	0	0	0	1	0	0	0	0	0	1	0	1	0	0	0	0	1	1	0	0	0	0	0	0	0	0	1	0	0	0
1	1	1	0	0	0	0	0	0	0	0	1	0	0	1	0	0	0	0	0	0	0	0	1	0	0	1	0	0	0	0	1	0	1	0	0	0	1	0	0	1	0	0	0	0	0	0	1	0	0
0	0	0	0	0	0	1	0	0	0	0	1	0	0	0	0	0	0	1	0	0	0	0	1	0	0	0	0	0	1	0	1	0	0	0	0	1	1	0	0	0	0	0	1	0	0	0	0	0	0
1	1	1	0	0	0	0	0	0	0	0	1	0	0	1	0	0	0	0	0	0	0	0	1	0	0	1	0	0	0	0	1	0	1	0	0	0	1	0	0	1	0	0	0	0	0	0	1	0	0
1	1	0	1	0	0	0	0	0	0	0	1	0	0	0	1	0	0	0	0	0	0	0	1	0	0	0	1	0	0	0	1	0	0	1	0	0	1	0	0	0	1	0	0	0	0	0	0	1	0
1	1	0	0	0	0	0	0	1	0	0	1	0	0	0	0	0	0	0	0	1	0	0	1	0	0	1	0	0	0	0	1	0	1	0	0	0	1	0	0	1	0	0	0	0	0	0	1	0	0
1	1	0	0	0	0	0	0	0	1	0	1	0	0	0	0	0	0	0	0	0	1	0	1	0	0	0	0	1	0	0	1	0	0	0	1	0	1	0	0	0	0	1	0	0	0	0	0	0	1
0	0	0	0	0	0	1	0	0	0	0	1	0	0	0	0	0	0	1	0	0	0	0	1	0	0	0	0	0	1	0	1	0	0	0	0	1	1	0	0	0	0	0	1	0	0	0	0	0	0
0	1	0	0	0	0	0	0	0	1	0	1	0	0	0	0	0	0	0	0	0	1	0	1	0	0	0	0	1	0	0	1	0	0	0	1	0	1	0	0	0	0	1	0	0	0	0	0	0	1
1	1	0	1	0	0	0	0	0	0	0	1	0	0	0	1	0	0	0	0	0	0	0	1	0	0	0	1	0	0	0	1	0	0	1	0	0	1	0	0	0	1	0	0	0	0	0	0	1	0
1	1	0	1	0	0	0	0	0	0	0	1	0	0	0	1	0	0	0	0	0	0	0	1	0	0	0	1	0	0	0	1	0	0	1	0	0	1	0	0	0	1	0	0	0	0	0	0	1	0
0	1	0	0	1	0	0	0	0	0	0	1	0	0	0	0	1	0	0	0	0	0	0	1	0	0	0	0	0	1	0	1	0	0	0	0	0	0	0	1	0	0	0	0	0	0	1	0	0	0
1	1	0	1	0	0	0	0	0	0	0	1	0	0	0	1	0	0	0	0	0	0	0	1	0	0	0	1	0	0	0	1	0	0	1	0	0	1	0	0	0	1	0	0	0	0	0	0	1	0
1	1	0	0	0	0	0	0	1	0	0	1	0	0	0	0	0	0	0	0	1	0	0	1	0	0	1	0	0	0	0	1	0	1	0	0	0	1	0	0	1	0	0	0	0	0	0	1	0	0
1	1	0	0	0	0	0	0	1	0	0	1	0	0	0	0	0	0	0	0	1	0	0	1	0	0	1	0	0	0	0	1	0	1	0	0	0	1	0	0	1	0	0	0	0	0	0	1	0	0
1	1	0	0	0	0	0	0	0	1	0	1	0	0	0	0	0	0	0	0	0	1	0	1	0	0	0	0	1	0	0	1	0	0	0	1	0	1	0	0	0	0	1	0	0	0	0	0	0	1
0	1	0	0	1	0	0	0	0	0	0	1	0	0	0	0	1	0	0	0	0	0	0	1	0	0	0	0	0	1	0	1	0	0	0	0	1	1	0	0	0	0	0	0	0	0	1	0	0	0
1	1	0	0	0	0	0	0	1	0	0	1	0	0	0	0	0	0	0	0	1	0	0	1	0	0	1	0	0	0	0	1	0	1	0	0	0	1	0	0	1	0	0	0	0	0	0	1	0	0
0	1	0	0	0	0	1	0	0	0	0	1	0	0	0	0	0	0	1	0	0	0	0	1	0	0	0	0	0	1	0	1	0	0	0	0	1	1	0	0	0	0	0	1	0	0	0	0	0	0
0	1	0	0	1	0	0	0	0	0	0	1	0	0	0	0	1	0	0	0	0	0	0	1	0	0	0	0	0	1	0	1	0	0	0	0	1	1	0	0	0	0	0	0	0	0	1	0	0	0
0	0	0	0	0	0	0	0	0	1	0	1	0	0	0	0	0	0	0	0	0	1	0	1	0	0	0	0	1	0	0	1	0	0	0	1	0	1	0	0	0	0	1	0	0	0	0	0	0	1
0	1	0	0	0	0	0	0	0	0	0	0	0	1	0	0	0	0	0	0	0	0	0	0	0	1	0	0	0	0	1	1	0	0	0	0	0	0	0	1	0	0	0	0	0	0	1	0	0	0
0	1	0	0	1	0	0	0	0	0	0	1	0	0	0	0	1	0	0	0	0	0	0	1	0	0	0	0	0	1	0	1	0	0	0	0	0	0	0	1	0	0	0	0	0	0	1	0	0	0
1	1	0	0	0	0	0	0	0	1	0	1	0	0	0	0	0	0	0	0	0	1	0	1	0	0	0	0	1	0	0	1	0	0	0	1	0	1	0	0	0	0	1	0	0	0	0	0	0	1
0	0	0	0	0	0	0	0	0	0	0	0	0	1	0	0	0	0	0	0	0	0	0	0	0	1	0	0	0	0	1	1	0	0	0	0	1	1	0	0	0	0	0	1	0	0	0	0	0	0
1	1	0	0	0	0	0	0	0	1	0	1	0	0	0	0	0	0	0	0	0	1	0	1	0	0	0	0	1	0	0	1	0	0	0	1	0	1	0	0	0	0	1	0	0	0	0	0	0	1
1	1	0	0	0	0	0	0	0	1	0	1	0	0	0	0	0	0	0	0	0	1	0	1	0	0	0	0	1	0	0	1	0	0	0	1	0	1	0	0	0	0	1	0	0	0	0	0	0	1
0	0	0	0	0	0	0	0	0	1	0	1	0	0	0	0	0	0	0	0	0	1	0	1	0	0	0	0	1	0	0	1	0	0	0	1	0	1	0	0	0	0	1	0	0	0	0	0	0	1
0	0	0	0	0	0	0	0	0	1	0	1	0	0	0	0	0	0	0	0	0	1	0	1	0	0	0	0	1	0	0	1	0	0	0	1	0	1	0	0	0	0	1	0	0	0	0	0	0	1
0	1	0	0	1	0	0	0	0	0	0	1	0	0	0	0	1	0	0	0	0	0	0	1	0	0	0	0	0	1	0	1	0	0	0	0	1	1	0	0	0	0	0	0	0	0	1	0	0	0
1	1	1	0	0	0	0	0	0	0	0	1	0	0	1	0	0	0	0	0	0	0	0	1	0	0	1	0	0	0	0	1	0	1	0	0	0	1	0	0	1	0	0	0	0	0	0	1	0	0
1	1	0	0	0	0	0	0	1	0	0	1	0	0	0	0	0	0	0	0	1	0	0	1	0	0	1	0	0	0	0	1	0	1	0	0	0	1	0	0	1	0	0	0	0	0	0	1	0	0
1	1	0	1	0	0	0	0	0	0	0	1	0	0	0	1	0	0	0	0	0	0	0	1	0	0	0	1	0	0	0	1	0	0	1	0	0	1	0	0	0	1	0	0	0	0	0	0	1	0
1	1	0	0	0	0	0	0	0	1	0	1	0	0	0	0	0	0	0	0	0	1	0	1	0	0	0	0	1	0	0	1	0	0	0	1	0	1	0	0	0	0	1	0	0	0	0	0	0	1
0	0	0	0	0	0	0	0	0	0	0	0	1	0	0	0	0	0	0	0	0	0	0	0	1	0	0	0	0	0	0	0	1	0	0	0	0	0	1	0	0	0	0	0	0	1	0	0	0	0
1	1	0	0	0	0	0	0	0	1	0	1	0	0	0	0	0	0	0	0	0	1	0	1	0	0	0	0	1	0	0	1	0	0	0	1	0	1	0	0	0	0	1	0	0	0	0	0	0	1
1	1	0	0	0	0	0	0	1	0	0	1	0	0	0	0	0	0	0	0	1	0	0	1	0	0	1	0	0	0	0	1	0	1	0	0	0	1	0	0	1	0	0	0	0	0	0	1	0	0
0	1	0	0	1	0	0	0	0	0	0	1	0	0	0	0	1	0	0	0	0	0	0	1	0	0	0	0	0	1	0	1	0	0	0	0	0	0	0	1	0	0	0	0	0	0	1	0	0	0
1	1	0	1	0	0	0	0	0	0	0	1	0	0	0	1	0	0	0	0	0	0	0	1	0	0	0	1	0	0	0	1	0	0	1	0	0	1	0	0	0	1	0	0	0	0	0	0	1	0
1	1	0	1	0	0	0	0	0	0	0	1	0	0	0	1	0	0	0	0	0	0	0	1	0	0	0	1	0	0	0	1	0	0	1	0	0	1	0	0	0	1	0	0	0	0	0	0	1	0
1	1	0	1	0	0	0	0	0	0	0	1	0	0	0	1	0	0	0	0	0	0	0	1	0	0	0	1	0	0	0	1	0	0	1	0	0	1	0	0	0	1	0	0	0	0	0	0	1	0
1	1	0	0	0	1	0	0	0	0	0	1	0	0	0	0	0	1	0	0	0	0	0	1	0	0	0	1	0	0	0	1	0	0	1	0	0	1	0	0	0	1	0	0	0	0	0	0	1	0
1	1	0	1	0	0	0	0	0	0	0	1	0	0	0	1	0	0	0	0	0	0	0	1	0	0	0	0	0	1	0	1	0	0	0	0	1	1	0	0	0	1	0	0	0	0	0	0	0	0
0	0	0	0	0	0	0	0	0	0	0	0	0	1	0	0	0	0	0	0	0	0	0	0	0	1	0	0	0	0	1	1	0	0	0	0	1	1	0	0	0	0	0	1	0	0	0	0	0	0
0	0	0	0	0	0	0	0	0	0	0	0	0	1	0	0	0	0	0	0	0	0	0	0	0	1	0	0	0	0	1	1	0	0	0	0	0	0	0	1	0	0	0	0	0	0	1	0	0	0
1	1	0	1	0	0	0	0	0	0	0	1	0	0	0	1	0	0	0	0	0	0	0	1	0	0	0	1	0	0	0	1	0	0	1	0	0	1	0	0	0	1	0	0	0	0	0	0	1	0
[truncated: 48 more columns]
