# Supplementary material for: Evolution within a language: environmental differences contribute to divergence of dialect groups
Source: BMC Evol Biol. 2018 Sep 3;18:132. doi: 10.1186/s12862-018-1238-6 (PMC6122686; doi:10.1186/s12862-018-1238-6)
Supplement: Supplementary file 3 — Geographical distances between municipalities. Planar straight-line distances between municipal population centres (in metres). (CSV 1490 kb) [file 12862_2018_1238_MOESM3_ESM.csv]

1	2	3	4	5	7	8	9	10	11	12	13	14	15	16	17	18	19	20	21	22	23	24	25	26	27	28	29	30	33	34	35	36	37	38	39	40	41	43	44	45	46	47	48	49	53	54	55	56	57
	186320	121309	186088	132523	170437	299685	411952	319914	259926	216573	123396	250013	104491	489315	126181	241969	309100	146267	281209	460655	386035	754137	157276	66041	54456	211525	144212	299026	334627	402553	162598	238101	264146	48904	490790	233162	163319	167671	431837	208499	296347	418080	241710	376024	436157	285616	78021	273881	84356
186320		196263	53779	236987	329055	351571	417433	308330	324325	268897	302249	335441	255145	304715	290150	55711	124764	82107	338337	371945	334912	574534	206253	238252	236333	33584	273333	134844	159312	216359	317238	69294	205307	218416	443489	245823	256771	247309	246357	296614	260877	431319	280575	307268	423404	99320	254313	269621	180259
121309	196263		162417	42235	148785	183916	290824	199917	146848	97498	154352	146840	85945	487825	122864	241634	292436	117284	166413	354749	271383	762684	36595	105099	121788	203933	82566	256268	298984	388114	135363	213574	162977	96989	372752	112922	61301	55717	410718	105017	182438	297501	121237	267099	314989	280937	118616	154329	37412
186088	53779	162417		204591	305532	302788	363999	254826	278103	223017	289460	292483	233564	325743	270661	81028	131783	46685	290596	323981	282016	600288	164810	225908	228932	43479	243873	113093	149201	228033	292817	54102	151643	207203	391008	195343	219834	208132	253379	255878	207099	378147	232112	255612	369625	118552	242544	216914	155691
132523	236987	42235	204591		109535	168059	286757	207716	127723	90254	127677	118533	58991	530059	90814	283482	334646	159182	149339	376250	286550	804877	58784	93814	114491	245864	41175	297379	340386	430259	95941	255790	191859	94071	381923	123970	30801	38499	452606	76387	200803	290620	117263	287762	315837	323072	102697	164956	62593
170437	329055	148785	305532	109535		215842	346243	292431	177689	172095	68452	147590	74051	630422	44333	380355	437251	258883	198290	473397	377540	903093	167367	104430	120298	343903	69188	404809	447177	533466	13601	358725	298467	122362	461365	219682	114934	132201	557596	126297	298532	344082	196730	385406	383133	422133	94884	256408	150222
299685	351571	183916	302788	168059	215842		130483	110210	41172	87495	271010	68630	216216	598491	230635	381259	408332	270912	18965	294480	192824	871664	155138	258624	280170	345484	173592	349720	392116	493289	207023	338140	190352	261726	253512	108927	137596	132078	505584	97191	149702	128737	71007	216832	169001	410295	263675	106606	220286
411952	417433	290824	363999	286757	346243	130483		109218	169256	196913	399503	199075	340550	610434	358867	432027	438603	345785	148026	215614	130815	872376	255817	380337	401237	401666	300053	371831	407926	507733	337153	383358	217370	380216	136437	183842	258428	248377	511322	224370	160043	20283	170642	169720	44122	450376	387542	149836	328166
319914	308330	199917	254826	207716	292431	110210	109218		126839	121632	332423	162555	266167	513285	292606	323362	333831	238241	115948	187667	86934	781377	163336	299845	319048	292528	232584	268733	307529	408871	280739	275085	109559	295508	174248	86998	185041	170533	416203	166980	53445	124272	95784	106718	119578	343401	310166	46155	235752
259926	324325	146848	278103	127723	177689	41172	169256	126839		55431	230621	35766	175043	584620	190103	358228	391271	242513	22216	314505	213502	859469	121485	217535	239112	321431	132529	336586	379972	479827	168112	317800	183645	220992	285794	93532	97045	93012	494668	56100	154021	169037	51109	231595	205447	390110	222503	107280	182249
216573	268897	97498	223017	90254	172095	87495	196913	121632	55431		211215	73172	146618	533412	171139	303422	338809	187092	71310	301706	205548	808866	67682	184068	204649	266420	111010	286804	330583	429127	159928	264037	142693	183305	294442	52131	64141	51756	445584	51939	128489	201791	27172	214235	225645	336205	192438	84496	134577
123396	302249	154352	289460	127677	68452	271010	399503	332423	230621	211215		205320	69484	606962	40679	356694	419667	243757	252467	503905	413549	875080	184112	64133	68946	322735	100626	397371	437324	515314	69890	343549	316632	83841	505646	251138	147382	162348	542336	175136	328474	399607	238031	415430	433369	399990	47940	291463	138827
250013	335441	146840	292483	118533	147590	68630	199075	162555	35766	73172	205320		156522	606378	165619	373416	411407	253381	52300	350205	249263	881924	129203	200803	222522	335950	112412	359977	403749	502218	139335	335798	212570	207221	319973	120880	88590	91187	518746	42438	187585	196492	80146	266866	237372	407668	203391	140691	178747
104491	255145	85945	233564	58991	74051	216216	340550	266167	175043	146618	69484	156522		557357	37853	306921	365315	186904	197257	434720	345541	829431	114629	44832	66356	270829	44204	336563	378004	461558	62964	287273	247324	56019	440204	182961	82706	95721	486623	119199	259534	342757	173782	346299	371749	349057	47459	223871	77933
489315	304715	487825	325743	530059	630422	598491	610434	513285	584620	533412	606962	606378	557357		593470	250740	196162	372028	591362	453289	486431	275828	485561	542937	540724	286552	569608	248780	206765	105217	617964	274585	409665	523125	566219	491956	543148	529841	100225	574560	460407	629439	534022	446630	595147	208310	559028	494428	480200
126181	290150	122864	270661	90814	44333	230635	358867	292606	190103	171139	40679	165619	37853	593470		342792	402297	224076	212017	466370	374593	864684	149006	60143	76298	307148	60214	374376	415719	498501	38382	324521	282262	78471	465446	212626	107716	123307	523922	134498	290672	359130	197801	377856	392703	385286	50983	252388	115360
241969	55711	241634	81028	283482	380355	381259	432027	323362	358228	303422	356694	373416	306921	250740	342792		70601	124350	369888	357231	335585	522839	245804	292580	291492	37848	321663	99127	111931	160648	368133	49661	214810	272883	440788	272736	300237	288946	190832	336889	272167	447635	311154	303345	432377	43653	308818	289721	230336
309100	124764	292436	131783	334646	437251	408332	438603	333831	391271	338809	419667	411407	365315	196162	402297	70601		178468	399628	328696	327471	471915	289405	355672	356575	97702	374661	68264	52051	96250	424470	78868	225126	336413	425226	300041	347032	333681	122969	378675	280477	456059	341384	290792	431796	34021	372189	307939	287470
146267	82107	117284	46685	159182	258883	270912	345785	238241	242513	187092	243757	253381	186904	372028	224076	124350	178468		257080	334901	279301	646108	124239	180662	185140	86681	197843	154898	193678	274718	246207	100454	146622	162449	388932	167617	176366	165955	299859	214907	196262	358125	199963	258500	356724	164194	197317	196041	109012
281209	338337	166413	290596	149339	198290	18965	148026	115948	22216	71310	252467	52300	197257	591362	212017	369888	399628	257080		302776	201174	865394	138883	239670	261225	333626	154707	342692	385594	486276	189131	327896	185719	242884	267794	99627	118793	113765	499730	78285	149861	147144	58792	222385	185329	400207	244716	104476	202446
460655	371945	354749	323981	376250	473397	294480	215614	187667	314505	301706	503905	350205	434720	453289	466370	357231	328696	334901	302776		101694	691640	320989	459843	475705	342934	408537	264274	281441	363294	460849	310705	196509	450311	117159	254330	360222	343658	354415	351267	175728	235268	278960	88515	179737	354131	473119	217211	383713
386035	334912	271383	282016	286550	377540	192824	130815	86934	213502	205548	413549	249263	345541	486431	374593	335585	327471	279301	201174	101694		743765	235530	375318	393056	311778	315279	259212	289964	386261	365472	285980	132773	368371	109677	162580	267030	251325	386432	253112	89702	151050	181086	40003	108797	345063	387160	122211	304248
754137	574534	762684	600288	804877	903093	871664	872376	781377	859469	808866	875080	881924	829431	275828	864684	522839	471915	646108	865394	691640	743765		761311	811661	807290	559771	843952	522914	479800	379763	890950	550054	681639	791687	808656	766383	818714	805572	366223	850384	729583	892071	808645	703862	851850	481918	827276	766344	753174
157276	206253	36595	164810	58784	167367	155138	255817	163336	121485	67682	184112	129203	114629	485561	149006	245804	289405	124239	138883	320989	235530	761311		139912	157573	208060	98194	245869	289551	383380	153780	211543	133263	133144	336221	76338	58866	44308	403495	91100	147151	263311	88261	232859	278889	282085	152397	117740	72926
66041	238252	105099	225908	93814	104430	258624	380337	299845	217535	184068	64133	200803	44832	542937	60143	292580	355672	180662	239670	459843	375318	811661	139912		21726	258631	88869	335056	374337	451232	97026	279936	266910	19987	474000	214031	122147	132312	478427	162306	287033	383632	211059	372170	409621	335858	16655	255670	80367
54456	236333	121788	228932	114491	120298	280170	401237	319048	239112	204649	68946	222522	66356	540724	76298	291492	356575	185140	261225	475705	393056	807290	157573	21726		258971	110498	340036	378073	451370	114418	282521	281332	25591	492987	232726	143375	152945	479542	183984	304227	404808	231517	388506	429964	335062	25419	274408	92854
211525	33584	203933	43479	245864	343903	345484	401666	292528	321431	266420	322735	335950	270829	286552	307148	37848	97702	86681	333626	342934	311778	559771	208060	258631	258971		284320	101270	127283	192622	331519	35840	185834	239193	419149	237463	262393	251118	220646	299157	242751	416577	275016	282032	404569	78241	275062	256756	193700
144212	273333	82566	243873	41175	69188	173592	300053	232584	132529	111010	100626	112412	44204	569608	60214	321663	374661	197843	154707	408537	315279	843952	98194	88869	110498	284320		338464	381383	470505	55618	295800	229646	97678	405236	154225	48374	64951	493283	76428	232896	301224	137595	320128	333015	362036	91029	193116	93788
299026	134844	256268	113093	297379	404809	349720	371831	268733	336586	286804	397371	359977	336563	248780	374376	99127	68264	154898	342692	264274	259212	522914	245869	335056	340036	101270	338464		43927	143609	391490	66073	161852	317195	357576	243484	304717	289719	158872	330933	215295	389652	285730	222604	363878	89913	351686	246256	259541
334627	159312	298984	149201	340386	447177	392116	407926	307529	379972	330583	437324	403749	378004	206765	415719	111931	52051	193678	385594	281441	289964	479800	289551	374337	378073	127283	381383	43927		101671	433939	96612	202899	355983	382625	286681	348367	333489	115008	374861	254327	426311	329019	251615	396946	84729	390992	287671	300499
402553	216359	388114	228033	430259	533466	493289	507733	408871	479827	429127	515314	502218	461558	105217	498501	160648	96250	274718	486276	363294	386261	379763	383380	451232	451370	192622	470505	143609	101671		520654	174833	304523	431815	472075	386961	441571	427679	34696	471343	355796	526445	429111	346906	494479	117087	467680	389258	383721
162598	317238	135363	292817	95941	13601	207023	337153	280739	168112	159928	69890	139335	62964	617964	38382	368133	424470	246207	189131	460849	365472	890950	153780	97026	114418	331519	55618	391490	433939	520654		345864	285030	113971	450534	206889	101766	118985	544586	115427	285766	335607	184962	372748	373369	409721	89241	244046	137830
238101	69294	213574	54102	255790	358725	338140	383358	275085	317800	264037	343549	335798	287273	274585	324521	49661	78868	100454	327896	310705	285980	550054	211543	279936	282521	35840	295800	66073	96612	174833	345864		165989	261127	391561	229214	268659	255696	199405	301620	223341	399293	269149	254099	382925	72338	296561	243106	209343
264146	205307	162977	151643	191859	298467	190352	217370	109559	183645	142693	316632	212570	247324	409665	282262	214810	225126	146622	185719	196509	132773	681639	133263	266910	281332	185834	229646	161852	202899	304523	285030	165989		255766	242449	91752	184226	166921	315434	193580	57367	233478	133059	113645	218772	233845	281223	84806	188608
48904	218416	96989	207203	94071	122362	261726	380216	295508	220992	183305	83841	207221	56019	523125	78471	272883	336413	162449	242884	450311	368371	791687	133144	19987	25591	239193	97678	317195	355983	431815	113971	261127	255766		469132	208844	124149	131999	459255	167068	279320	384552	209840	363249	407791	316225	35935	250497	67263
490790	443489	372752	391008	381923	461365	253512	136437	174248	285794	294442	505646	319973	440204	566219	465446	440788	425226	388932	267794	117159	109677	808656	336221	474000	492987	419149	405236	357576	382625	472075	450534	391561	242449	469132		260302	358459	344487	466418	335141	196257	151657	267646	137462	92396	446194	484415	218635	407494
233162	245823	112922	195343	123970	219682	108927	183842	86998	93532	52131	251138	120880	182961	491956	212626	272736	300041	167617	99627	254330	162580	766383	76338	214031	232726	237463	154225	243484	286681	386961	206889	229214	91752	208844	260302		105892	89446	401241	104017	78880	193687	42429	165990	203650	301374	225160	41682	148883
163319	256771	61301	219834	30801	114934	137596	258428	185041	97045	64141	147382	88590	82706	543148	107716	300237	347032	176366	118793	360222	267030	818714	58866	122147	143375	262393	48374	304717	348367	441571	101766	268659	184226	124149	358459	105892		17328	462149	46175	184649	261484	91236	271851	289055	338124	129198	144830	90350
167671	247309	55717	208132	38499	132201	132078	248377	170533	93012	51756	162348	91187	95721	529841	123307	288946	333681	165955	113765	343658	251325	805572	44308	132312	152945	251118	64951	289719	333489	427679	118985	255696	166921	131999	344487	89446	17328		447629	49843	167974	252568	78798	255216	277368	325919	140873	129153	89463
431837	246357	410718	253379	452606	557596	505584	511322	416203	494668	445584	542336	518746	486623	100225	523922	190832	122969	299859	499730	354415	386432	366223	403495	478427	479542	220646	493283	158872	115008	34696	544586	199405	315434	459255	466418	401241	462149	447629		489690	363883	530512	443638	346574	495198	147842	494977	400121	408690
208499	296614	105017	255878	76387	126297	97191	224370	166980	56100	51939	175136	42438	119199	574560	134498	336889	378675	214907	78285	351267	253112	850384	91100	162306	183984	299157	76428	330933	374861	471343	115427	301620	193580	167068	335141	104017	46175	49843	489690		179843	224941	72315	264597	258830	372740	166642	134645	136324
296347	260877	182438	207099	200803	298532	149702	160043	53445	154021	128489	328474	187585	259534	460407	290672	272167	280477	196262	149861	175728	89702	729583	147151	287033	304227	242751	232896	215295	254327	355796	285766	223341	57367	279320	196257	78880	184649	167974	363883	179843		176396	109207	87246	162530	290666	299468	46895	214671
418080	431319	297501	378147	290620	344082	128737	20283	124272	169037	201791	399607	196492	342757	629439	359130	447635	456059	358125	147144	235268	151050	892071	263311	383632	404808	416577	301224	389652	426311	526445	335607	399293	233478	384552	151657	193687	261484	252568	530512	224941	176396		176395	189834	59826	467058	390045	162225	334914
241710	280575	121237	232112	117263	196730	71007	170642	95784	51109	27172	238031	80146	173782	534022	197801	311154	341384	199963	58792	278960	181086	808645	88261	211059	231517	275016	137595	285730	329019	429111	184962	269149	133059	209840	267646	42429	91236	78798	443638	72315	109207	176395		192543	198574	341473	219584	62919	158632
376024	307268	267099	255612	287762	385406	216832	169720	106718	231595	214235	415430	266866	346299	446630	377856	303345	290792	258500	222385	88515	40003	703862	232859	372170	388506	282032	320128	222604	251615	346906	372748	254099	113645	363249	137462	165990	271851	255216	346574	264597	87246	189834	192543		148758	309970	385176	129981	297165
436157	423404	314989	369625	315837	383133	169001	44122	119578	205447	225645	433369	237372	371749	595147	392703	432377	431796	356724	185329	179737	108797	851850	278889	409621	429964	404569	333015	363878	396946	494479	373369	382925	218772	407791	92396	203650	289055	277368	495198	258830	162530	59826	198574	148758		446673	418023	165001	351815
285616	99320	280937	118552	323072	422133	410295	450376	343401	390110	336205	399990	407668	349057	208310	385286	43653	34021	164194	400207	354131	345063	481918	282085	335858	335062	78241	362036	89913	84729	117087	409721	72338	233845	316225	446194	301374	338124	325919	147842	372740	290666	467058	341473	309970	446673		352158	313746	271920
78021	254313	118616	242544	102697	94884	263675	387542	310166	222503	192438	47940	203391	47459	559028	50983	308818	372189	197317	244716	473119	387160	827276	152397	16655	25419	275062	91029	351686	390992	467680	89241	296561	281223	35935	484415	225160	129198	140873	494977	166642	299468	390045	219584	385176	418023	352158		266643	96123
273881	269621	154329	216914	164956	256408	106606	149836	46155	107280	84496	291463	140691	223871	494428	252388	289721	307939	196041	104476	217211	122211	766344	117740	255670	274408	256756	193116	246256	287671	389258	244046	243106	84806	250497	218635	41682	144830	129153	400121	134645	46895	162225	62919	129981	165001	313746	266643		189820
84356	180259	37412	155691	62593	150222	220286	328166	235752	182249	134577	138827	178747	77933	480200	115360	230336	287470	109012	202446	383713	304248	753174	72926	80367	92854	193700	93788	259541	300499	383721	137830	209343	188608	67263	407494	148883	90350	89463	408690	136324	214671	334914	158632	297165	351815	271920	96123	189820
223473	287309	108287	242463	92695	161314	76339	195592	131272	38819	21029	206067	52167	144967	554295	165470	323121	359523	205271	58283	315315	217188	829796	82943	185263	206473	285925	105538	307821	351607	450073	149916	284398	162735	186759	300985	71300	63115	55802	466609	35980	144680	198369	36355	228810	227516	356467	191976	98966	144164
49298	142883	98600	137407	124690	193010	282511	385244	287161	245175	195774	159534	242029	119804	447557	151113	197818	263012	96973	264987	417059	347229	715833	130221	95830	93742	165339	149556	250090	286392	357635	182646	190122	221034	75864	454156	202300	153506	152693	385977	199592	258118	393359	218316	334209	405719	241354	111606	241087	63367
83484	257046	115391	243777	97325	88207	256983	381313	305004	215816	186666	45722	196309	40859	561697	44071	311250	373955	198187	238032	469385	382648	830573	148442	18928	32248	277090	84026	352136	391826	469639	82179	297857	278295	38915	479233	220407	123142	135254	496613	159876	295306	383614	213832	381301	412136	354468	7427	261784	94952
80015	230708	76195	211761	62984	99546	229239	349713	268859	188314	153201	81018	173711	26301	533949	59535	283259	343186	165349	210331	430536	344872	805228	109843	31048	51525	247694	64448	317413	358062	439328	88987	265765	239065	33583	443046	183229	92011	101465	465138	133861	256959	353333	180135	342589	378667	325794	42588	224829	58030
126041	260283	75295	233333	38529	73562	188670	313444	241525	147499	120844	91106	129371	27557	558898	52679	309831	364773	186878	169714	413721	322484	832579	97250	71438	93152	272821	18205	331255	373690	460879	60250	286046	230388	79525	415137	160209	56708	71243	484506	91643	238046	315397	147905	325205	345203	350866	75012	200365	80030
481277	318679	419196	297215	456317	565810	453219	419869	347231	455413	417978	569887	486580	504349	246282	541842	273947	210065	335117	453315	224943	289096	466982	398778	510416	518188	285467	496813	185471	162068	183413	552209	251225	275308	494027	342097	366572	455209	438307	159412	468797	303687	440125	406446	251146	392993	244083	526741	348999	431256
210654	309564	115176	270434	81370	112474	105155	234720	183309	65523	70533	165960	40993	115543	590808	125770	351318	394755	228374	86844	368630	269848	866629	105848	159910	181618	313503	71418	348153	392072	487947	102613	317253	212211	166842	349324	122644	53996	62441	506776	18669	198059	233879	89808	282341	270789	387933	162406	152519	143483
446592	260788	426695	268981	468608	573445	521367	525772	431384	510660	461664	557718	534823	502343	87708	539594	205144	138123	315518	515619	365654	400233	350608	419600	493761	494639	235673	509257	174979	131102	45819	560456	215078	331149	474530	478542	417213	478244	463741	16124	505812	379212	545049	459619	360308	509029	161862	510291	415785	424409
354658	218740	281297	181293	317246	426566	320840	310991	221218	318899	278891	433945	348762	367036	300792	404161	192176	157037	209961	318837	171692	185669	562068	259278	376575	386322	186217	357445	94562	110486	201230	412967	150881	136342	361406	272767	228066	315304	298363	200923	329277	172039	330437	268915	145979	294355	183502	392535	214584	296429
267786	318344	150532	270238	137449	197457	34112	152181	104085	22762	53531	247552	58520	188805	570841	206880	349359	378952	237344	20697	291752	190743	845011	121087	229792	251086	313192	147872	322226	365215	465785	187276	307224	166069	231513	264551	78989	107718	100247	479476	72566	132913	153990	38205	209091	186310	379529	236058	86603	187238
77382	164515	50078	142520	79363	164932	233995	338655	243427	196706	147402	148446	194603	91595	465770	128236	215446	274068	96081	216459	384980	308690	738163	82872	86961	96015	179234	110404	248924	289092	370265	152857	196501	188788	70970	413507	157190	106513	104491	395885	152247	218992	346135	170426	299460	360792	257466	103401	197289	16915
127759	59027	148732	69179	186884	272705	319102	400513	293658	287561	232829	243424	293740	198654	363626	232677	114381	181555	56072	304002	387022	334991	632434	166221	179541	177306	84420	220493	178992	210385	274834	261329	114294	202221	159642	444661	219919	210023	203074	304128	252914	252328	412274	248890	313076	412478	158028	195484	250681	126708
497304	413621	388336	365222	407224	500634	311292	216833	209819	335470	328554	534778	371199	466087	488610	496398	399245	369955	374744	321631	42016	123257	720198	353634	493308	509913	384809	437581	306007	322094	401334	488461	352694	233702	484712	96768	283779	389224	373135	390732	376365	206682	235217	304329	121569	176311	395803	506029	244593	418730
503217	459435	384439	406780	392187	468987	258674	136874	185001	292411	303865	514847	325994	450131	583093	474480	457389	442292	403808	273698	132992	124947	824632	347855	484783	504049	435407	414278	374601	399765	489154	458436	408097	257545	480450	17145	271666	367995	354439	483345	343021	210000	150389	276876	154048	92937	463129	494832	230116	419597
51485	134836	119505	137426	145630	209588	303362	404696	305311	266200	216456	171139	263132	137456	438196	166705	190485	257846	101817	285919	429698	362902	704233	150413	108960	103069	160422	169330	250472	284709	351081	199816	188098	234686	89148	470594	221286	174592	173793	380479	220694	274345	413172	238640	348266	424280	234131	123726	259379	84490
151256	39583	180774	75110	218956	303092	349067	426129	318170	318393	263393	270731	325393	229118	338059	262288	93658	163747	80523	334361	399072	353854	604349	197344	207437	203246	72063	252228	172802	198801	253541	291986	106743	221595	187450	463369	247786	242073	234917	284365	284760	274329	438622	278484	329309	435988	136614	222938	276481	158496
455494	424255	335606	370804	341374	416355	206027	88220	135703	239632	252368	462972	273215	398903	573456	422510	427442	419644	363453	220923	141346	92436	824427	299033	434464	454071	402533	362352	351382	380962	475349	405895	377789	219387	430860	48681	222697	316498	303354	473231	290517	167323	104456	225268	129363	44640	437499	444071	181618	371417
269065	307889	149352	258525	141747	210746	44725	145033	85972	41491	52522	257541	76863	196052	554630	216920	336670	363819	227873	37640	273472	172881	828315	117091	235311	256210	301055	157046	305865	348558	449475	199936	293414	148116	235418	250632	64201	113564	103441	462478	84515	113527	149312	28987	190118	176020	365571	242763	67367	186649
109526	83550	120688	77022	158613	245808	293691	379718	274409	261146	206845	219617	266257	171802	387694	206600	137118	201192	45080	278144	379711	321364	658083	139661	155488	155388	103594	192421	190109	225101	296126	234193	128589	189338	135860	430720	197306	181943	175363	324162	225171	236048	390685	224071	302200	393834	180374	171788	230263	98641
183602	275115	81138	236372	51260	117098	119154	243081	176422	78123	55129	158185	67587	97716	557863	117650	317164	361715	193993	100209	356359	260675	833628	72325	139479	161016	279330	57595	316845	360691	455486	104816	283846	188052	143062	348103	103436	21010	28247	475066	25203	181961	245041	80773	268520	275475	354157	145047	139310	111319
200373	21258	216937	72910	257377	347742	372661	436888	327697	345569	290142	318643	356658	273718	289043	308141	46556	117101	103356	359514	384422	351473	556886	227462	254923	251779	41493	293215	138116	157065	204561	336132	75706	223314	234980	459445	266615	277624	268360	235862	317733	279469	451052	301676	322620	441887	88042	270730	289670	199800
436160	356269	328073	306662	348362	444449	264995	190506	157987	284825	272583	476039	320528	407020	458394	438186	345547	322508	314319	273139	29681	72171	703440	293795	433147	449440	328574	380017	256170	277589	364690	431981	297746	172507	424157	107832	225802	331661	315227	358590	321889	147574	210483	249573	60976	157246	345926	446137	188099	357939
401727	429931	282869	377663	271536	316623	104656	50856	130535	145825	185537	374648	169664	320867	642916	334540	450449	464199	353704	123609	264796	174688	908850	250462	363077	384556	417741	278173	399265	437767	538877	308899	403209	239311	365544	186372	186406	241479	234396	545026	201821	183980	35150	162217	211590	94098	472784	368325	160984	320082
140094	274279	86000	246151	45778	63765	181008	307713	240252	139992	118706	92862	119175	38086	571868	52472	323307	377293	199884	162149	415778	322790	845889	103832	82919	104415	286131	7764	342247	384980	473275	50168	298473	235925	92812	412973	161513	55785	72122	496440	83904	240094	308783	145329	327338	340759	364036	84239	200603	94170
330541	279727	218689	226376	237978	335369	175058	156753	66712	185241	164522	365654	219912	296657	454231	327887	284211	283344	221942	178205	138529	57494	719079	183826	323557	340409	258163	270037	215854	251189	351090	322680	234597	75675	315341	166998	115890	221752	205137	355671	215307	37215	175355	143651	50100	149075	297600	336220	80757	249998
238733	236596	120906	184850	137067	236200	123664	185887	82508	111571	70978	264731	139771	195853	475401	226988	260440	284680	160857	116024	239383	150866	749383	84739	224452	242313	226054	169627	226683	269583	370282	223217	215617	72800	217817	252307	19058	121616	104685	383859	122733	63746	197438	60580	150868	201721	287421	236417	36752	155187
373557	377212	252260	323888	250662	317316	104995	40635	69570	139743	160414	367212	172535	305977	577534	326543	392927	401919	305171	120253	205682	110080	842417	216785	344472	365046	362007	266907	335894	373291	473944	307390	344576	178798	343350	148783	143726	223349	212163	479190	192682	121826	54719	133559	145527	66172	412477	352479	109201	289466
379255	274757	285047	228524	313995	419350	277007	243127	168657	284370	255453	438972	317877	369696	375933	404560	258833	233098	244488	279224	98408	113210	630603	255558	388093	401494	245058	351023	167072	188543	278655	406045	212411	122377	375912	194366	203524	304499	287190	275708	307388	130373	263187	238790	73491	221386	256955	402792	177240	308678
114118	76941	161384	99153	195959	271883	338668	425787	320130	305129	251460	235404	308163	198534	375619	229816	131881	201663	85156	322743	417872	364437	640198	183885	173033	167147	107544	225755	206069	234823	291901	261447	140343	231779	153124	474046	243419	221768	216975	322668	266392	280559	436813	269538	343324	439421	174959	187974	276236	133613
430452	320205	335459	276241	363290	467316	312833	259167	202652	324764	300543	489026	359318	419633	385560	454037	299213	264692	294645	317287	68027	130063	627791	305185	438929	452545	289239	399511	202852	215904	295363	454137	255180	172499	426958	181952	249282	352387	335152	286474	352251	172697	279436	281876	96806	229922	291894	453498	219170	359704
150914	181545	40775	139572	76347	185830	175696	268546	170189	144228	89222	195112	153968	126461	460826	162910	220570	264667	99445	160372	315766	235715	736513	25238	144619	159938	182834	117357	222712	266184	359001	172249	186584	122482	134562	339879	85043	82584	69115	379663	116323	146071	277524	106319	228759	288417	256923	158751	124039	68666
330368	297133	213816	243371	227865	319594	146727	128662	36727	160787	147499	354819	196188	286853	484069	315900	306198	309960	233398	151556	155168	58730	749852	177649	317155	335212	277976	256692	243209	279935	380460	307364	256926	92179	310745	160671	103899	208397	192614	385902	196224	37137	146512	123915	70920	126597	322389	328755	63575	247577
225507	184237	124749	130942	155853	264076	182573	233203	124195	167694	119481	278905	192280	209858	417258	245479	203208	225761	116100	174256	235266	165807	691818	97089	228091	242298	170149	194915	168907	212292	312294	250527	157276	39089	216723	274759	74705	151482	134462	327081	167334	80206	247204	116832	150946	241173	228753	242576	86641	149538
60147	158868	69153	143255	94943	170855	252975	358045	262319	215318	166618	146350	211970	96807	462565	131282	211825	273398	98230	235306	400635	326265	733402	102283	82653	87433	176870	122002	253003	291812	369220	159567	197294	204147	64219	431722	176317	123477	122688	395993	169535	236638	365554	189810	315876	379960	254672	99293	216164	33293
189537	194823	77095	146288	104498	212304	156831	235991	133740	132469	78433	229399	150855	159984	455628	194757	225878	260565	115096	144308	277695	196789	731292	45778	182157	198246	189365	143161	210573	254498	351743	198763	185633	87507	173022	301441	53209	100033	83235	369397	120415	107127	246528	85925	190260	252970	257852	195663	87970	107595
314141	251742	207665	198786	231625	333795	191533	186006	89060	195892	166986	358717	229029	289261	426162	322386	254532	253366	197678	192011	147446	83229	692703	174780	312675	328296	229211	266512	186039	222077	322506	320711	204884	51617	302880	192503	115445	218957	201813	328191	218852	42152	204239	149805	62219	179179	267493	326231	88612	236280
393920	394317	272615	340797	271064	336400	122498	23847	85986	158711	180824	387098	190721	326228	587241	346420	408344	414783	323460	138616	200755	110731	850003	237056	364868	385466	378178	286914	348070	384349	484331	326680	359614	193626	363795	133572	163558	243640	232566	488294	212324	136277	42218	153995	148678	46743	426536	372800	127926	309790
147615	317653	151544	299405	117651	34427	244869	374682	314329	205446	192755	34462	177566	66992	621507	29139	370769	430934	252880	226766	491156	397764	892085	176333	82691	94400	335420	82668	403502	444793	527095	38506	353334	309510	102324	485751	236875	131042	147499	552738	151491	315469	373567	218742	402714	410216	413460	69641	275677	144355
384544	285073	287477	237916	315051	419244	270850	232124	161569	279975	253359	440875	313980	371460	388838	405803	270580	246035	252012	273881	87082	101664	642554	256974	391248	405194	255862	351333	179729	201738	291833	406036	223694	124504	379602	181116	201782	304310	287054	288615	305205	126499	252265	235585	62462	209299	269552	405684	173338	312341
420006	263156	356457	237454	393749	503269	397513	375728	294496	397170	357716	507175	427414	441580	252899	479079	222845	165764	273738	396372	200441	245742	498676	336401	447903	455968	229602	434335	128354	114149	167889	489669	194364	215134	431672	314603	306819	393172	376366	154744	408057	247912	395747	347459	206133	353287	198874	464190	291909	368599
149918	322939	160034	305952	126882	41531	254147	384075	324078	214869	202504	31011	186645	74809	627156	37183	376432	437290	259543	236113	500795	407495	897135	185473	86221	95947	341389	92355	410887	451945	533376	47336	359964	318704	106124	495462	246537	140729	157138	559331	161095	325096	382807	228486	412342	419759	419297	72024	285398	151451
96017	279241	149410	270709	130628	96199	285939	412102	338299	244927	219014	31147	222801	72402	583634	58853	334358	399134	226167	267086	503542	416569	849890	182594	46832	42916	301612	112419	380925	419633	494109	94890	324520	312196	63731	512443	254191	155027	168041	522080	188833	329404	413612	246174	415453	443952	377909	31122	295453	127083
310011	123841	301363	139167	343587	444164	423868	457462	351982	405486	352325	423523	424474	371454	186576	407972	68134	20757	185501	414593	349426	347580	461429	300573	359396	359052	100943	383036	88532	71309	92543	431605	89057	242848	339855	445829	315200	357453	344687	122998	390656	298753	474714	356083	311137	451415	24847	375767	324818	293977
150633	249083	52825	213985	18119	110752	150299	270441	194797	109788	75016	138022	100653	71682	538459	99138	293867	342535	169614	131514	367448	275598	813767	57824	109927	131023	256075	42010	302280	345709	437586	97283	263876	187752	111490	368649	113489	12746	24333	458916	58381	191720	273784	102187	278958	300501	332502	117527	153454	79034
132911	208076	13831	172342	34835	144118	170432	279058	190464	133104	84472	155874	133151	86503	497038	121963	252253	301246	128065	152810	349892	264234	772242	28953	111094	129138	214449	76006	262708	305827	396543	130549	222495	160822	105110	364029	103734	48731	41975	418404	91487	176065	285277	108882	261799	304208	290870	123446	145394	50111
446282	472164	327592	419471	315720	356309	148100	66147	168019	189194	230230	416123	210805	364080	675741	376350	490741	501231	396948	167048	276543	196646	938449	295162	406718	428271	458839	320978	435190	472277	572605	349271	442859	277578	409632	182402	230152	285492	278816	576885	244884	220954	46414	206930	235789	96967	511416	411526	202577	364791
237604	123851	174285	73891	214133	322953	267852	306797	198717	251917	201035	322114	274178	257749	332737	295522	125674	140487	93399	259410	250093	212516	607917	160566	262433	270786	99268	255302	86220	130147	228153	309464	76578	89428	246302	320211	159783	219406	204039	245040	244714	146767	322838	201505	183522	306789	145346	278732	168567	183340
354947	294944	244394	242322	264200	361431	195388	159926	85244	208557	190261	391878	243655	322844	451435	354141	295035	288025	241723	200082	112284	40550	712516	209781	349370	366009	271391	296262	219836	252041	349883	348786	245429	95316	340855	148694	142080	247962	231374	351900	240703	63469	179555	168725	23987	144913	304915	362171	106063	275156
267205	238467	153935	184909	174224	274869	146164	179153	69938	142655	108520	301811	173807	232573	454470	264677	254166	268970	170243	142644	202151	118835	726312	119149	258800	275679	222743	207968	206507	247705	349322	261844	206466	44805	250659	225069	56583	160152	143105	360090	160459	29144	193836	93683	113799	186589	276086	271539	40036	185684
273812	89145	262346	100118	304565	405238	388619	428657	321541	368841	315156	385571	386897	332671	225625	369321	35761	35621	146488	378688	336605	324429	500383	262097	321485	321816	62893	343987	72805	77316	129747	392643	51123	211982	302075	426485	279717	318687	306113	158030	352467	268869	445266	319990	289837	425375	21940	337934	291813	255090
43218	162545	84218	152329	105545	171112	267299	374261	279266	228984	181612	139855	223777	97810	467195	129506	216839	280556	108992	249377	417437	343454	736423	118451	75755	76604	183201	128229	263755	301487	375817	160671	205947	220928	56063	448892	193076	135221	136007	403465	181393	253831	381456	205383	332895	396670	260164	91994	233119	47072
69614	120677	141462	132389	169472	233331	324761	422741	321259	288302	237481	192296	286414	161675	420778	190093	176195	245264	103783	307615	437295	374905	684573	170568	131467	123514	149212	193817	244050	275724	336615	223803	179667	244494	111952	483505	238917	198020	196451	367001	244001	287470	431924	258752	358033	440682	219556	145551	275710	107683
124522	283363	112344	262357	79555	47081	221091	348815	281521	180366	160135	51219	156883	28794	585991	11325	335466	394104	215699	202380	455046	363345	857801	137862	59135	77485	299497	49407	365030	406618	490346	38082	316065	271126	75903	454518	201326	96553	112037	515407	124529	279349	349392	186877	366531	382279	377711	52976	241147	106722
80468	200652	45916	177932	53272	128700	219245	332868	245143	179674	136562	116745	171800	55648	501892	92869	251662	309670	131288	200819	399786	317291	774399	82226	60719	76065	215340	76565	282089	323062	405912	116633	231699	206229	51081	418416	158264	83730	87203	431084	129640	228258	338330	162252	312463	358838	293581	75619	199840	22565
196917	337962	146036	308158	103821	43435	175938	306352	260125	139699	143759	110190	107307	92892	633792	77816	386299	438466	262335	159163	444720	346523	908394	155236	133113	152129	348899	64690	399996	443326	534055	40612	359608	279544	148046	425307	194508	97105	113829	556124	93503	272224	303202	165807	357781	344491	426486	127556	227810	158055
212634	105900	155565	53048	196580	304254	265799	315473	206384	246244	193244	300114	265773	237133	341032	274985	117881	145633	67983	255761	272770	229108	616825	146027	239490	247048	86222	237669	100798	143981	237803	290884	72363	100014	222867	337985	156872	204679	190217	257479	233615	156620	330532	197086	202634	318748	144518	255921	171842	161339
309352	210972	219873	161761	252115	360090	246430	247847	150193	244274	205726	374218	274563	305556	363879	341550	203602	193830	174456	244128	162344	134205	631209	193347	320935	333394	183803	290994	125750	160086	260230	346570	154556	63272	307882	237215	154266	246575	229341	266133	256810	98805	266325	194542	99853	238161	210887	336079	139986	240891
102926	277726	129552	263759	105803	72600	257668	384333	312699	216719	192474	26018	194292	46812	582348	31297	331845	394243	217925	238848	481207	392354	851302	160550	39647	49452	297531	84343	371386	411425	490020	69008	317859	292315	59633	486578	229773	128335	142166	516806	160654	306210	385550	219565	392845	416730	375017	24942	270647	112845
164247	331645	159776	311606	123199	23035	238662	369000	313233	200219	192222	50747	170519	78063	634881	41495	384234	443334	264957	220997	492651	397760	906179	181904	98839	111409	348485	85086	414007	455750	539569	32589	365337	314423	118188	483111	238438	132762	149760	564683	147985	317299	367004	217448	404416	405609	426657	86442	276127	155996
500455	316423	500718	338505	542947	642845	612411	624460	527344	598383	547058	618644	619989	569649	14061	605625	262833	209438	384680	605219	466507	500342	262477	498834	554675	552147	298942	582374	262692	220769	119178	630445	287673	423665	534826	579700	505783	556307	543099	114020	587991	474462	643475	547821	460524	609074	220723	570703	508420	492640
71592	124612	95293	115542	127516	206385	277395	374774	274074	241642	189965	178023	241768	132384	429134	166084	178678	242540	74687	260509	397839	330676	698890	122730	113902	114131	145077	157179	227996	264682	337673	195245	168644	202533	94251	438486	191002	154236	150913	365487	199585	242228	383841	210799	316075	393306	221978	130180	228308	64987
175360	18745	178221	38609	219231	312989	332959	400317	291354	305586	250157	288505	316758	239285	318902	274829	68227	133753	63392	319649	361399	320592	590148	187585	224381	223708	36556	256091	134438	163320	227698	300975	68521	189829	204719	429617	227501	238503	228823	256500	278046	244704	413940	261955	294145	407193	111513	240654	252010	163508
87861	98476	132603	105584	165659	240956	312797	405222	301680	278030	225317	206413	279382	167456	401916	199200	154157	221934	77399	296342	411846	351895	668669	157661	143301	138975	124850	194691	217740	250377	314787	230398	153964	220475	123320	460969	221638	192199	188321	344382	237328	265510	415300	244827	333698	421258	197791	158663	256722	103118
441801	434411	320499	380652	319427	382935	167569	37982	128358	205450	229187	434861	236195	374479	609779	394184	444608	445299	366416	184662	194248	123591	866878	284719	413230	433826	416245	334878	377505	411023	508876	373558	395265	230424	412110	102323	210338	291937	280930	509884	259849	173676	49698	202341	163584	15135	459673	421117	172893	357568
234904	53716	223993	61640	266127	365741	358381	407828	299194	336215	281708	345760	352404	292990	264768	329552	24206	74339	107340	347363	336134	311938	538828	225803	281688	282267	23385	305150	84043	105599	169556	353223	26077	190604	262317	417637	249661	281388	269431	197301	316699	247960	423466	288580	280175	408247	56945	298155	265842	215535
60429	213146	77256	197329	75219	119248	243243	360657	275518	202737	163756	92251	190527	46950	517235	77553	266513	328011	151508	224479	431226	348610	787574	113257	30724	44579	231635	83894	305318	345084	423919	109176	251431	237294	19989	449161	188867	105701	112695	450462	149637	259682	365240	190164	343947	387940	309427	46898	230526	49742
72041	217475	69000	198809	63554	112522	231494	349509	265578	190930	152600	92629	178627	38745	520734	72766	270035	330136	152485	212709	423705	339774	791992	104244	36170	53522	234519	72706	305047	345470	426251	101697	252849	230829	30708	439471	179203	93916	101312	452186	137729	251205	353877	179163	336099	377233	312599	50672	220885	46288
296036	174833	221953	130196	258737	368241	278930	291197	190082	271504	227097	374161	298947	307515	323401	344782	161271	148974	152996	274325	197784	179058	593703	201393	316700	326601	145168	299291	81059	117503	218800	354641	113331	88664	301619	280675	178410	258506	241861	227537	275902	137022	309281	220541	143852	282858	166211	332651	172833	236544
475755	289916	468533	307242	510746	612668	574277	583689	487455	561419	510867	591616	583966	540109	28103	576642	234939	176101	353818	567591	425194	459102	298071	464763	527492	526243	269538	550703	224936	182163	81751	600026	254958	384843	507818	538222	468417	522772	509071	72673	553011	434779	602793	510634	419248	567863	191671	543753	469649	462549
628082	442514	601148	448007	642341	749435	672921	651569	572131	668756	624275	737456	696471	679904	171676	717505	386892	319069	494032	670242	456016	520797	246871	590020	673762	675458	416768	683422	344962	302257	226835	736193	393909	485147	654782	572894	575941	648855	633348	196254	671786	524193	671759	617950	482027	625744	343600	690364	566448	602153
409923	226070	383809	228652	425506	531335	475682	481673	386179	465113	416391	518098	489525	461026	129080	498514	171371	101322	274758	469960	328494	357367	396226	375481	454424	456404	198415	466349	130050	86128	38687	518223	174552	285475	435493	439203	371638	434246	419498	30053	460975	333833	500802	414053	317596	466070	129981	471034	370131	383162
404369	360547	287438	307387	299388	385548	190609	110982	93249	215862	214813	425172	251451	358202	512352	385565	362335	354649	302804	201230	108316	27186	767983	251093	390061	408494	338007	325661	286388	316897	412717	373941	312700	156910	384235	87071	176067	277880	262927	412244	259746	109188	131211	189016	65827	83868	372202	401187	134550	321515
379785	208015	334966	193697	375310	483751	409289	409566	315994	401710	355635	478340	428223	416712	201704	454563	161072	97409	236150	404853	259228	284727	465384	321561	416227	421286	175517	416485	81254	49197	104376	470322	143206	219176	398433	367806	308334	380279	364543	101859	402707	264422	428830	350649	244945	393448	131320	432848	302919	340157
433310	387569	316042	334675	327074	410995	210622	114147	119822	238743	241345	452244	273969	385747	528254	412411	387476	376601	331250	222738	102163	52663	779502	279624	418259	436872	364245	352347	308416	336829	430456	399644	337950	184998	412734	58070	204233	304863	290239	428030	284825	138220	133458	215100	85812	77821	395547	429159	162593	350328
174468	144486	90099	95400	129322	238355	207589	278750	171768	182961	128211	241607	199225	175069	409417	212529	175276	213431	67162	195197	286768	219681	685242	76910	185332	196984	138546	170484	169184	212752	306715	224830	136672	90704	171539	328430	101444	135637	121097	326584	165255	132873	290966	136775	204150	290851	208443	200928	128941	104974
101489	116701	82218	94135	121116	213822	256479	347352	244488	223107	169257	195408	227633	140640	416738	177168	166549	225283	48530	240548	364731	298436	689363	101725	132149	136898	130193	156640	203287	242189	321415	201588	148236	169562	113941	406681	163705	143518	136720	347422	186532	210513	357361	187629	283162	364020	208430	148804	199210	63862
459324	384235	348775	334235	366816	459734	271742	184236	169042	295002	287661	494281	330755	425733	483495	455759	374071	350810	340548	281571	34402	82362	724868	313762	453592	470494	356813	396826	284642	305472	391208	447576	326184	196954	445405	83870	243185	348482	332467	384033	335474	166632	203520	263422	83460	146735	374431	466100	203775	379812
171692	312666	122703	284055	80882	38308	179255	309341	254164	140297	134154	94900	111779	67311	609798	57756	361577	414890	237944	161322	435739	339430	884036	135531	108926	128741	324327	40228	378207	421263	510723	27818	336028	263875	122947	423168	182610	79657	96954	533401	88042	261311	307886	158506	347940	345589	402136	104907	218596	132522
73516	214100	63967	194576	60416	115350	228474	345707	261066	188063	148801	97512	176604	41313	517002	76489	266360	326027	148159	209742	418622	334920	788549	99397	41308	58214	230660	72471	300382	340934	422183	104195	248576	225649	34682	434872	174577	91020	97745	447951	135382	246266	350282	175236	331057	373110	308799	55874	216256	41322
56924	200993	70901	184913	75666	130286	243297	358227	270559	203267	161688	104618	193180	56916	504941	89351	254208	315584	139142	224707	422980	341923	775483	107429	42267	53160	219246	90162	293104	332754	411501	119758	239014	228229	27569	443644	183628	106467	111612	438032	151580	252639	363477	187587	336094	384374	297076	58748	225147	39694
436827	252799	409766	255407	451338	557552	497354	498347	405363	488033	440117	544867	513157	487497	116846	525033	197919	128104	301418	492215	336486	372102	376021	400689	481233	483292	225313	492260	154856	111159	51615	544399	201320	307003	462333	449478	394501	459517	444575	21193	485396	353626	517742	436928	332134	480891	156084	497848	391312	409673
255495	106045	210391	71600	251718	358790	313785	348833	241969	297469	245913	351449	318919	290402	287501	328216	89585	94565	109996	305277	269594	246695	563014	201335	289398	294938	74354	292733	46161	88673	183408	345499	41172	132465	271765	351241	205652	260046	245455	202174	288093	189124	365509	247240	213827	345945	101556	306005	213855	213434
413677	410772	292367	357117	290995	355448	140713	18779	102938	177801	200757	406725	209216	346092	596389	366045	423170	427164	341109	157344	196921	113993	856912	256712	384798	405400	393755	306632	359914	395062	494247	345886	374139	208391	383718	119510	182805	263528	252498	496969	231820	151106	38457	173926	153406	28633	440042	392700	146294	329501
185970	333331	144750	305703	103053	27704	189900	320384	270935	152738	152597	94688	121350	83293	631433	63873	382799	436731	259459	172753	454239	356901	905444	157595	121138	139353	345677	62187	400410	443440	532635	25749	357884	285061	137089	437772	202260	101060	118257	555469	103958	280626	317667	175835	366819	358000	423608	114397	237047	153073
450179	393368	334888	341360	348329	435240	237837	141325	142923	264796	264425	474509	300236	407235	517022	435022	389285	373295	341648	249428	77890	64187	763659	298797	438287	456366	368336	375193	305615	331011	421539	423634	340191	195105	431853	51964	224616	327311	312188	416969	309395	153832	160235	238702	86304	102746	394251	449742	183372	368171
683978	500109	681999	520486	724216	825649	781620	777302	688547	771416	722174	802345	795347	752745	195513	788949	446252	389574	566966	776228	593910	648024	98140	677899	738360	735829	481916	764125	435370	391647	294522	813107	468426	591270	718522	710993	677965	736074	722194	276758	765509	637419	797131	720373	608233	755723	403698	754405	675611	675440
57836	230621	103624	219245	95786	112601	262039	382543	300279	221053	185880	71628	205420	50654	535333	68359	285111	348603	174316	243114	458040	374656	803766	139127	8338	18835	251410	94132	328955	367922	444032	104969	273205	264300	12230	474265	214040	124933	134203	471430	166253	285997	386254	212720	370626	411143	328456	23707	255721	76539
337250	191912	272814	158275	310811	420325	330442	331303	236183	324748	281068	422993	352719	357638	279144	395220	162495	126703	191186	326741	202016	209569	545199	254202	363736	372035	158847	351648	64162	81751	177011	406741	123123	141208	347621	300898	232000	311837	295343	180523	329930	184627	350298	273937	170629	317515	152871	380004	223878	284391
461903	483583	342717	430597	331788	373620	164562	70812	177339	205715	245551	433230	227911	380713	681056	393387	500673	509075	409349	183527	273557	198569	941935	309822	423157	444671	469381	337750	442496	478737	578504	366520	452410	286637	425783	174487	243306	301692	294644	581797	261549	229566	53170	221731	238245	94182	520226	428170	214049	380002
240290	111380	185804	65579	226563	334557	286271	325081	217238	269642	218125	330399	291163	267604	315306	305456	108127	122099	94158	277567	260626	228326	590761	174785	269452	276475	84187	267703	71114	114778	211083	321162	58632	107794	252554	335100	177958	233619	218715	229142	260692	165040	341271	219455	197876	324299	126595	285936	187339	191685
73185	255503	132145	247275	118881	107030	280667	404310	325936	239494	208884	50515	220319	64456	559941	64502	310604	375435	203015	261706	486893	402086	826500	166810	27052	19241	277889	107995	357872	396303	470367	102819	301009	293858	40968	500166	240490	145903	157220	498390	183645	313957	406935	235999	399199	434520	354154	17005	282073	106612
136437	259997	68856	230155	27888	81703	173577	297876	226212	132411	105307	106232	115698	42793	555884	66989	308067	360914	184169	154611	399601	307641	830273	85942	85528	107235	270686	13748	324879	367745	456757	68102	282052	218309	91702	399680	145657	41222	56324	479563	76827	223873	299967	132333	311103	329554	348355	90181	185452	80955
404828	439997	287320	388188	273534	312672	105499	67538	144634	146344	189831	372424	167115	320897	657720	332693	462065	477584	362708	124340	282019	191770	924415	256020	363817	385424	428808	277613	413177	452160	553455	305567	415290	252478	367217	201963	195093	243095	237162	560149	201715	197959	50315	167921	228426	110041	485378	368314	172347	324265
61625	223430	87831	208941	81179	111930	248406	367769	284633	207582	170940	80518	193418	42867	527838	68922	277199	339316	163317	229533	442351	358833	797594	123305	18470	34426	242663	83860	317357	356961	435109	102741	263031	248892	13871	458561	198303	110920	119400	461892	153414	270181	371799	197659	354876	395932	320266	34624	239986	61904
637886	456622	643706	481343	685913	784690	753921	759023	665566	740993	690088	757991	763098	711166	156797	746677	404336	352825	527270	747284	586186	631818	119099	642215	694338	690598	441072	725100	404614	361813	261166	772457	430963	564265	674392	702384	648078	699622	686474	249419	731348	613302	778485	690264	591817	740430	363082	710106	649058	634638
249827	157146	169690	104991	206304	315818	239162	271775	164228	226853	179101	322507	251936	255409	359351	292552	161116	171325	113342	232240	222153	177938	633167	149134	266109	277005	134263	246903	110570	153372	254173	302218	111860	54669	251745	286347	133404	206655	190205	267837	226230	111753	288079	175803	150625	271312	179181	281828	136691	185755
267001	188073	175015	135329	207649	316069	217843	241644	135311	209999	166768	329358	237926	260721	382055	296805	192316	198565	138369	212838	197094	146839	654029	148954	276360	289187	165725	246900	134488	175290	276930	302516	142883	27637	263632	255679	117139	203305	186199	287837	216644	82104	258383	159102	121148	240063	208740	291400	112443	196499
444497	357760	338527	309276	360191	457750	281143	207388	173390	300139	286219	487831	335780	418615	448110	450381	344395	318012	319371	288916	16241	88447	690321	304816	443618	459465	329155	392673	252720	271721	356145	445154	297378	180357	434070	118914	238504	344383	327769	348679	336031	159801	227322	263757	72555	173545	342634	456914	201752	367475
197380	14950	199234	46769	240617	335532	348697	410348	301135	322833	267501	311265	335478	261910	296110	297562	45439	112154	82726	336057	359047	324553	567563	206610	247146	246268	18637	277989	119894	144903	205297	323446	54402	196351	227463	432657	241780	258973	248675	234524	297505	252607	424694	277835	295979	414977	88823	263399	263652	185819
211535	194188	103232	142582	131293	238618	162682	226636	119988	144316	94090	256190	167199	186807	440376	221630	219084	247153	119196	152724	252228	174827	715468	72635	208008	223485	184151	169571	192904	236600	335723	225112	175470	60632	198083	281580	53783	125337	108219	351575	141017	85470	238976	94247	165483	239387	247681	221832	76846	131693
494185	423715	381267	373447	396765	485636	288738	186175	193206	315878	314322	523558	351332	455751	517340	484370	413749	389661	378625	300500	64123	110281	753146	345619	485485	503031	396452	424771	323866	343634	427228	473894	365883	233799	478209	61150	272800	376682	361232	418536	360024	198923	203778	288940	120291	144189	413723	497422	232095	413458
202889	274248	89486	231463	71815	145981	96796	216065	147026	57731	26236	187157	61227	124695	547800	146749	312453	352184	192171	78405	327943	231570	823577	68079	164508	185665	274906	86551	303282	347202	444243	133939	275733	165503	165877	318789	77049	42389	35371	462117	28346	154490	219145	51351	240443	247215	347297	171493	110732	124525
190650	173901	88938	123732	122334	231577	179151	249524	143408	156655	103153	243283	175744	174554	430717	210725	202358	235708	96800	167538	270861	196948	706383	64396	191776	205999	166336	162473	185922	229849	326852	217978	161160	75333	180432	304395	71927	121929	105708	344684	145015	108138	261452	108795	185394	262865	233457	206331	99701	113298
140729	289557	107978	264743	69988	41056	200195	328630	264610	159724	142979	70903	135286	37215	589925	30456	340192	396398	218135	181601	441139	347729	863026	128621	77338	97164	303512	32603	363805	406131	492587	28074	317804	261159	91853	436680	186829	80966	97523	516582	104289	265488	328730	169241	352724	362843	381700	73607	225612	109858
158162	212798	36856	171775	53579	161380	150771	254108	163711	116215	63306	180035	122775	110594	492715	144243	252747	296558	130864	134154	324350	237595	768462	7159	137750	155984	214982	92194	252943	296643	390538	147813	218673	138296	131955	337177	76894	51844	37149	410623	84224	149826	261097	85257	236052	278167	289157	149708	118542	74068
484441	342366	405130	309744	438077	545841	407792	357433	298242	416203	386083	559226	449664	491025	322506	527323	306665	252927	339944	410731	151511	228727	543572	379309	503868	514639	308917	476828	208809	200997	249750	532353	273093	247559	489463	268065	333966	431785	414479	230718	437982	262209	377672	370356	194421	326582	285597	519507	309066	423501
188983	222090	68292	175971	82579	185625	131089	224940	131642	102351	47058	210219	118080	141130	488777	173078	256460	293444	140527	116617	293686	205503	764497	31771	169985	188326	219389	117378	243977	287901	385034	172294	217765	113246	164265	304872	44675	71004	53685	402803	87062	118421	233098	60998	205215	247237	289755	181659	86251	104627
472227	285929	456853	297674	498896	602883	554114	558236	464219	543107	493802	585290	566973	531238	59783	568274	230258	165984	344342	548253	394920	432214	317761	450729	521211	521289	262600	539361	207000	163253	69979	589999	244159	363941	501793	508760	449708	509238	494946	48534	537517	412075	577568	492096	392249	541006	186613	537659	448604	453352
37763	200671	91053	190172	96012	138023	263921	379156	290945	223731	182621	101579	212641	68212	505383	94709	255183	318949	145873	245275	440819	361283	773975	127648	37689	39515	221632	106566	300755	339148	414250	128887	243989	245245	17751	463706	203961	126766	132425	441835	171410	271798	384408	208518	354427	405156	298553	53652	245378	57282
422395	453071	304256	400814	291464	331556	123602	62503	152925	164615	206778	391259	185941	339387	664437	351489	473522	486739	376720	142518	277995	191838	929447	272366	382148	403726	440874	296210	421534	459692	560624	324453	426202	262021	385283	191803	209320	261134	254799	566240	220187	206346	42757	184116	229786	101539	495633	386823	184120	341342
341374	244731	246908	196110	276484	382617	250508	233751	146204	253949	221309	400968	286362	331771	377199	366879	234567	218211	208611	250811	127889	110854	639325	217890	349792	363182	216777	314007	150125	179150	275859	369240	186246	84631	337599	207909	169178	267974	250646	277711	273175	101009	253140	206477	72727	218627	238289	364522	146856	270362
159540	58605	141513	26652	183279	281569	293139	363298	254816	265736	210311	263448	277384	208919	348902	245679	100212	156710	24402	279765	338983	289928	622499	148357	199720	202379	62754	221568	139508	175831	252848	269064	80265	157460	180863	399533	188187	200765	190316	278982	239170	210178	376365	222132	266378	372081	140731	216333	214164	131366
170484	183634	60781	137656	92866	202152	168693	253724	152614	140864	85529	214734	155284	145692	453570	181534	218352	257658	102296	154812	295098	215669	729399	35285	165197	180607	181117	133088	211637	255456	350602	188551	180886	102196	155225	320592	70028	93715	78155	369820	121017	125969	263708	97859	208139	271638	252486	179191	106676	89119
112690	73677	142592	83213	179075	261087	317363	403111	297354	284521	230405	229670	288866	187128	377772	220331	129282	196896	63124	301714	397212	342146	645632	163063	166035	162955	99884	211074	194076	225825	289868	250017	129638	209607	146070	451704	220982	203592	197776	319364	247473	257906	414244	247838	321612	416641	172932	181768	253510	117631
442296	422856	321446	369115	324139	394415	181528	59577	123395	216900	234221	443317	249536	380727	586909	402699	429800	426706	358175	197306	165649	100797	841737	285098	417771	437858	402975	342777	358577	390496	487052	384380	380209	217636	415281	76868	209214	298038	285777	486805	269396	162538	75618	207057	140317	15792	442632	426630	169433	357954
113068	158413	37863	125636	79366	181423	211908	308864	210326	177561	124430	176363	181650	112484	451368	150337	204116	256622	79846	195517	348737	273093	725823	56776	118572	130282	166518	118239	224217	266048	352644	168361	177819	152615	104773	378683	125487	98654	90884	376229	140727	183461	317564	144436	263264	328806	243919	134336	164218	38221
127246	311604	177192	303267	153530	92928	298971	427479	359521	258604	238579	27984	233104	94634	615825	68623	366810	431737	258580	280441	529252	439968	881381	208608	78392	75323	334197	128337	413240	452126	526663	96269	357106	340118	96146	533010	277413	174574	189143	554687	203110	354165	427584	265491	440871	461239	410385	61935	318058	157758
604202	426672	556174	418254	595105	704475	599794	562010	493539	601494	562633	702602	632178	639665	228204	677484	374098	303587	461048	599774	356346	431963	361180	538911	640903	646187	396108	636090	306150	269790	231344	690922	366391	420049	623255	471418	511703	596541	579971	196699	612855	450236	582290	552132	395287	532205	334746	657499	495386	564008
155389	304378	120247	278725	80456	29156	196903	326473	267125	157217	145895	75399	130241	52451	604153	37794	354695	410245	232198	178663	446236	351395	877529	138214	91163	110237	317875	40057	376484	419052	506372	15566	331543	269551	106485	437800	192080	86617	103761	530023	103190	270955	325639	171364	358032	361883	396011	85885	229697	124401
403253	317674	298915	268452	322245	422213	256425	201369	146369	271091	251994	449632	306264	380233	427401	412832	306765	285048	277678	262056	57626	71386	678262	265913	403891	419312	289791	356009	218196	241303	331206	409376	258910	139150	393842	141471	202535	307966	291071	327227	302867	123767	221652	231120	39673	174570	307770	417491	168283	327005
125592	236962	45017	206303	8838	104303	175895	295339	216537	135340	98981	119377	124661	50397	532011	83160	284474	336985	160426	157103	384532	295192	806492	65886	85106	105901	247015	37683	301224	343993	432822	90779	258121	199147	85915	390751	132625	38310	47231	455667	82910	209199	299038	126024	296068	324597	324579	93860	173690	59725
312539	370071	198956	321641	180196	218800	19383	130683	125581	52676	104058	276935	71727	225382	617813	237026	400336	427713	289127	32792	306838	205536	890878	171668	268701	290376	364439	181898	369051	411394	512607	210943	357404	209434	272999	259205	128211	149436	145649	524761	106395	167547	125934	89582	231562	171661	429586	272736	125352	234731
215538	88078	170442	39010	212195	318300	287909	337096	228137	267706	214236	309992	286387	249267	321467	287045	95636	125461	69362	277638	285423	247485	597286	164259	247974	253773	65163	252986	87463	128917	219189	305095	50264	120713	230433	355638	178991	222387	208567	240446	253214	177763	352366	218900	219202	339413	122572	264574	194130	172089
461154	451287	339860	397508	338870	401624	185994	55599	146644	224315	248633	454017	254613	393851	620172	413345	460173	458858	384288	203338	195561	133918	874862	304028	432671	453275	432461	354127	390833	423290	520167	392379	410694	246671	431561	94487	229451	311334	300373	520081	278946	190410	63403	221793	173554	27902	474131	440522	191606	376899
260294	73983	258642	96952	300622	398305	394254	440661	332562	372363	317875	375078	388514	324980	232511	360967	18410	54689	141446	383397	356763	340374	505069	261618	310959	309900	54793	339108	94338	100205	142432	386018	57550	223315	291273	444023	285443	316730	305073	172978	352602	280617	456729	324607	306862	439324	25347	327209	300531	248191
215687	292743	105992	250029	83256	142641	85550	210222	150354	44649	36969	189704	42698	131188	565810	149025	331013	370341	210683	66626	334698	236463	841544	86513	173112	194632	293476	89831	320707	364604	462076	131541	294097	179593	176343	319009	88987	52492	50497	479578	16649	163762	211670	55739	248161	243730	365741	178585	118268	139800
331959	164708	287256	145962	327940	435995	370994	383101	283822	360528	312493	429879	385510	368477	229553	406320	123230	73401	187789	365199	256547	264312	500717	275121	367759	372927	131407	369097	32961	25801	125110	422608	97318	180949	349996	356898	267013	333964	318550	134597	358211	230859	401638	309440	225866	371501	103326	384377	265716	291768
72817	239134	97157	224419	83690	98151	248081	370016	290280	206985	173916	65122	190294	34659	543562	54385	292926	354947	178638	229125	451786	366409	813236	131285	10564	32272	258360	78493	332370	372208	450777	89821	278519	259680	24219	464492	204756	111731	122166	477476	151741	278428	373206	200952	363925	399527	335988	21548	246344	75119
146121	52625	186373	90287	223161	303058	358308	438252	330721	326638	271989	267538	332202	229406	344213	261375	104260	174812	92512	343185	414196	368062	608087	205222	205031	199290	85896	254844	187030	211752	262571	292370	121070	235593	185093	477647	258638	247501	241276	294067	291061	287709	450396	288070	343966	448962	146265	220065	288457	161613
89113	270848	139600	261426	121713	95134	278946	404422	329429	237850	210605	34830	216645	64081	575406	54987	325815	390211	216693	260045	493889	407275	842274	172999	36919	35001	292777	105365	371375	410245	485345	92429	315304	302321	54262	503629	245004	146784	159404	513128	181760	319920	406255	237777	405851	435830	369318	21163	286349	117118
193450	265644	79725	223554	63017	143017	106284	224066	151669	67484	30057	181226	69867	117375	541286	141093	304579	345455	183632	88005	330384	235155	817105	59395	156278	177276	266944	80952	297681	341608	438022	130578	268589	163440	157055	324421	77423	34670	25794	456406	33324	155891	227621	56836	242482	254386	339910	163781	113470	114764
273454	340540	162042	294239	140961	182537	33332	163815	132740	16215	71646	238476	35375	185706	599730	198285	374291	406757	258728	17632	319939	218415	874370	137475	228968	250644	337546	142361	351455	394710	494838	173840	333624	196950	233382	285222	108033	110161	107533	509258	66662	164273	161776	65729	238845	202012	405950	233091	118081	196978
351787	227096	271527	185509	305770	414518	300165	287249	198773	299980	262122	425324	330725	357473	324610	394114	205586	176354	209510	298925	153243	161893	585578	247239	369658	380566	195657	345333	111032	131976	224712	400951	161349	119580	355335	250651	210625	301820	284677	224762	313160	150726	306739	250625	122278	270544	200911	385304	194458	289292
200145	37736	186315	25091	228361	327598	327371	385503	276294	303088	248052	308460	317571	254914	302910	291574	56034	111213	69316	315390	334210	298660	576793	189773	244493	245897	18388	267159	104078	135140	207125	315075	38805	170758	225307	406792	219545	244388	232941	233951	280862	227246	400120	256821	270189	389482	94885	261031	239686	177399
357932	368833	236781	315920	233517	298472	86117	54046	65483	120843	143399	348876	153552	288240	578172	308198	386993	399250	294934	101270	219552	121197	845042	201800	327262	347996	355067	248722	334205	372784	473981	288626	339265	174576	326648	167468	130611	205743	195050	480588	174119	118928	63303	116861	154093	84760	408308	334939	99296	274119
65151	244785	120473	235451	109301	108911	273183	395596	315560	232042	199534	58677	214280	57758	549404	64999	299690	364055	190960	254219	475144	390966	816698	155509	15721	11433	266611	101926	345767	384381	459179	103212	289273	281770	28648	489721	229747	137247	147783	486978	176520	302592	398676	226565	387572	425138	343178	14033	271389	94250
162116	30390	165908	39919	206597	299470	324088	395036	286430	295746	240336	274779	305911	225707	332629	261161	81964	147014	53281	310353	363767	319239	603728	176720	210653	210098	49421	243060	144419	175055	241275	287510	79173	187402	191002	428631	219819	226516	217288	269871	266731	241123	408185	253106	294161	403314	125224	226935	245997	150201
64169	130660	147230	144044	172993	231486	331033	431110	330501	293963	244024	187555	290758	161095	428885	187772	185927	255404	115487	313639	448636	385389	691271	177665	128319	118609	159896	195188	255452	286692	346046	222470	190837	255400	109306	493779	247414	202186	201560	376751	248321	297622	439934	265927	368999	449783	229091	141621	284782	112216
241464	182171	145453	128394	177663	286119	198070	237324	128332	186186	139963	299795	212235	230992	400468	266930	195118	211478	121637	191160	219652	157699	674234	118967	247682	261134	164401	216942	151688	194434	295294	272560	147307	25000	235545	267363	92654	173639	156611	308721	188715	78753	252578	135082	138226	241246	217219	262492	96699	168288
52583	184203	68902	168808	82836	146681	248061	359376	268321	208816	164142	120673	201362	72929	488199	106104	237474	299157	123384	229769	415348	336890	758694	105173	57283	64446	202636	103016	277823	317063	394995	135890	222886	219564	39798	440242	181379	113250	116007	421715	159201	247266	365525	189142	329220	383889	280392	73937	222455	32753
175547	72045	141733	21961	183966	286476	281415	345741	236794	256285	201144	273430	270522	215367	346093	252804	102958	151047	30014	268995	316673	268767	621051	142964	210534	215153	65437	223689	124883	163896	247114	273590	72284	136736	192422	378263	174461	198385	186431	271312	234001	190633	359406	210622	244519	352988	139748	227186	197590	137464
239085	223136	125095	170572	146288	248910	141824	195821	88684	130347	88060	273660	158126	204303	456891	236984	244520	266761	150012	134676	230592	147208	730719	90452	229983	246842	210881	181187	208129	250921	351739	235710	198866	54705	221838	252195	37262	133976	116725	365116	139278	57614	208652	79312	142407	208075	270330	242798	46514	157066
337995	353780	216958	301317	213157	279003	69324	74013	58659	101656	123078	328726	135204	267874	571205	288052	374024	389289	278503	82971	228868	128244	839921	182260	306891	327641	341268	228482	325364	365008	466546	268970	326961	164165	306360	184829	112544	185363	174698	474529	154166	110798	81405	96648	157606	104690	396910	314558	84516	254336
120984	219706	26577	188059	17385	122356	178726	293538	209527	139272	96733	132423	133136	62988	513713	98467	266561	318583	142361	160323	372610	285556	788315	51795	90367	109654	229015	56130	282840	325560	414385	108892	239716	184363	87009	383641	123727	44548	46688	437192	90709	198128	298469	122967	284357	320789	306428	101604	165331	46077
126119	302844	150569	288713	122467	61065	263787	392462	326277	223482	204916	7620	197918	65013	607487	33910	357001	419332	242757	245282	498694	407800	876262	179494	64642	71762	322675	94093	395844	436120	515143	62275	342816	312334	84589	499288	245529	141264	156494	541848	168121	323140	392426	231643	410193	426543	400175	49125	285647	136710
334702	263632	229626	211605	253914	355943	208088	189393	101423	215104	188412	380967	248856	311502	421043	344679	262095	254929	214283	209903	126128	73652	684580	196980	334558	349960	239203	288764	186803	219869	318639	342886	212546	70758	324498	180016	137196	241148	224029	322009	240165	61282	208503	170314	44345	177316	271618	348229	108167	257716
258185	94375	223728	72130	265622	371017	335414	372262	265289	317875	265480	359711	338186	300992	268522	338608	68580	73400	116037	326401	288750	269456	544329	217711	296696	300620	60944	306294	41989	77641	165669	357908	25105	155749	278377	373230	226880	275965	262010	186993	306066	212515	388908	268060	235971	369275	78150	313352	236549	223275
138135	306095	139707	287424	106533	36460	238981	368258	305437	199043	183805	33896	172472	54924	609774	17071	359048	418990	240879	220642	481032	388301	880587	165069	72548	85872	323595	73032	391423	432721	515167	36063	341333	298315	91858	477506	226903	121302	137457	540738	144292	305306	367711	210097	392546	403107	401673	60635	266121	132298
269373	341866	160169	296402	136887	173959	42325	172694	141928	19781	73385	230879	26406	179606	604243	190881	376775	410685	259873	27263	329278	227807	879162	137398	223278	244991	339805	135909	356299	399713	499492	165544	336860	203279	228373	294788	113313	106146	104973	514428	61305	172261	170140	70889	247817	211265	409132	226863	125789	194350
396686	213044	370776	215355	412519	518196	464569	472974	376321	453415	404333	504797	477492	447802	137480	485275	158524	88280	261482	458572	324309	349751	407113	362764	441119	443106	185194	453327	117688	73786	39142	505099	161254	274554	422187	433699	360003	421493	406830	41268	448590	323723	491960	402394	310142	458292	117552	457728	359307	369927
415860	340259	307195	289848	327351	423636	246608	179412	138491	265218	251861	455027	300855	386012	455532	417188	331909	312423	295778	254116	49878	54495	705096	272835	412252	428631	313387	359065	245185	269281	359522	411133	283494	152658	403376	113352	204842	310715	294256	355387	301394	126564	199628	229091	40126	149588	334451	425194	167365	337268
206959	339284	144556	306905	102639	62039	157522	287832	244262	122067	130418	127535	88939	102490	631878	92964	386105	436029	261778	141035	429883	330953	907042	149270	144996	164940	348455	67455	395084	438689	531109	57648	357321	269140	158454	407858	182007	90406	106101	552246	78966	258742	284454	151019	343501	326293	425453	141081	213588	160881
278433	92130	276502	114398	318552	416686	408993	451581	344148	388046	333855	393538	404944	343410	214036	379435	36844	42492	159438	398567	359239	347953	486829	278665	329423	328258	72942	357218	95009	92541	124670	404367	70904	234619	309726	449929	300076	334222	322313	155866	369516	291670	468043	339788	313344	448715	8703	345662	313567	266537
120027	267125	89979	243388	56627	62274	205167	331118	260450	164073	139584	72117	143684	15539	568148	34202	318122	375150	196716	186267	432503	341467	840905	114854	59491	80654	281629	31617	344179	386132	471387	50114	296740	248118	71537	433967	179155	75508	90231	495828	107981	256869	332602	166583	343990	363429	359859	59773	219353	87950
111474	295286	162714	286782	141192	92781	291633	419105	348268	250890	227995	24337	226990	82246	599610	61373	350440	415265	242143	272919	515910	427709	865554	194968	62204	58955	317740	119095	396843	435662	510229	93772	340615	325686	79696	522148	265145	163853	177736	538211	194982	341221	419900	255065	427647	451948	394001	45926	306115	142007
186101	293947	97773	257682	59829	94275	128678	256959	198183	88029	78832	142616	66402	90120	580928	102073	338004	384789	213987	109981	380505	283601	856534	95898	134476	156182	300167	46049	341558	385317	479154	82938	306486	214408	141666	367639	128932	37876	51842	499385	32856	206981	257062	102575	293055	291680	375997	137076	163299	122410
216234	217067	100109	166436	120666	224215	137406	208624	105818	118841	69978	247983	142681	178620	465783	211412	243964	272753	139547	127148	256238	171377	740740	64939	204712	221890	208579	156082	217983	261557	361036	210923	200886	75611	197054	274562	28908	109394	92073	376456	119003	82358	219663	68639	167984	225043	273148	217336	60051	133201
394428	209782	371817	214729	413719	518708	469464	480269	382655	457482	407817	503912	480989	447823	130644	485163	154712	85347	261133	463098	334053	357852	402301	364833	440079	441547	182949	454382	121034	77532	29258	505690	160691	279809	420995	442898	364213	423434	409008	38908	451414	329840	499137	406544	318367	466249	112755	456654	364614	369895
445959	422334	325400	368660	329237	401331	189375	69289	126298	224052	239596	449372	257088	386205	581479	408801	427996	423320	358963	204801	156731	96311	835104	288941	422709	442625	401809	348769	355107	386275	482164	391129	378355	217027	419806	67292	212799	303583	290979	481311	275946	162849	85539	212426	135258	25713	439898	431849	172453	361674
165621	229132	45990	188225	48050	151284	138085	246562	161194	101949	51546	175680	106653	106978	508722	138158	269206	312588	147258	120834	328352	238648	784504	23435	138655	158089	231446	82617	268004	311796	406307	137855	234869	147183	135198	335389	76141	38079	21782	426024	67759	152799	252463	76093	239843	272710	305506	149209	117461	83042
329921	357030	209821	305425	202206	262079	49072	85619	74810	84416	113424	313992	116493	255104	583514	273336	380174	398938	279726	64268	249953	149083	853644	176509	295415	316503	346394	214433	336328	376886	478553	252511	334092	174487	296095	204441	112144	173305	164102	487739	138868	124158	88469	88602	177366	121138	404941	302218	91222	247199
34979	219518	122677	215185	122235	139685	289883	408157	322208	249117	211250	88664	234806	80893	523345	95457	274969	341056	172758	271032	473340	393531	788897	159191	36965	20083	243355	124148	327289	364348	435279	133214	268250	277681	28176	495412	235328	152317	160073	463988	194992	304127	412641	237668	386945	435324	318610	45102	276884	89783
163013	197479	45638	154074	72907	181773	158750	253161	156942	127567	72408	197054	138549	127650	472938	162645	235085	276850	115399	143475	309364	225965	748746	14475	150620	167403	197502	112618	232130	275889	370373	168181	199420	119730	142486	328381	70574	72877	57601	390056	102270	136842	261686	89482	221554	274216	270476	163762	110872	79134
336702	223291	251638	178055	284733	393003	276244	266745	175656	276023	238662	405847	306898	337501	343868	373779	207620	186295	197350	274926	149903	144335	607219	226021	351443	363166	193397	323866	118696	145860	242306	379467	160804	96437	337766	238953	187006	279696	262479	244577	289882	126930	285976	226775	105756	252190	207945	366836	170462	271153
132903	303082	140330	285560	108698	43485	244763	373770	309578	204639	187990	27109	178589	54682	607107	17889	356368	416950	239126	226339	484094	391978	877444	166881	67809	80039	321182	76994	390464	431499	513061	43089	339556	300131	87428	482033	230207	124968	140808	538935	149580	308378	373462	214468	395584	408287	399151	55037	269767	131007
140198	296985	120558	274406	84238	32235	214207	343152	280153	174026	158527	56966	148365	41866	598832	18444	348558	406187	227723	195750	456641	363318	871185	143019	74749	92676	312280	48142	375372	417361	502434	22414	327856	275903	91556	452075	202351	96517	112993	527005	118998	280967	342883	184724	368209	377764	390522	67790	241197	118787
126854	301651	146275	286493	117285	55991	257687	386389	320534	217393	199114	13574	191823	60445	606172	28002	355562	417383	240371	239186	493427	402248	875450	174635	63885	72813	320964	88217	393011	433515	513301	56560	340586	307629	83870	493445	240066	135563	150924	539762	162059	317818	386329	225799	404917	420526	398630	49115	280071	133610
122449	275142	100502	252582	67163	53925	211741	338667	269810	170802	148611	62624	148777	20242	576915	23678	326639	384365	205897	192923	442754	351302	849285	125505	59084	79236	290362	38634	354167	395978	480615	42729	306098	258767	73553	443053	189157	84769	99978	505314	114754	267074	339681	175478	354238	371590	368604	56390	229129	96920
325407	140765	308034	147875	350216	453235	420647	447205	343577	404532	352533	435998	425323	381437	181419	418474	86092	16365	194551	412379	329824	333518	457247	304283	372015	372940	114053	390358	75389	48852	80239	440416	94607	235615	352767	429126	312751	362142	348585	106605	393145	290138	464970	354370	296097	438980	46434	388536	319175	303563
21192	169773	130928	174218	147321	191401	312644	421428	326377	273568	227896	144266	265674	124223	471167	147201	225476	293662	137478	294436	460162	389094	734700	165663	87097	75408	196556	162487	287279	321405	386106	183327	224807	263994	69380	495280	240327	177907	180677	415998	223697	299677	428412	252157	376960	443942	269024	99205	280223	93525
134650	313276	162259	299919	133617	63684	271714	400906	336432	231724	214916	11271	205150	76590	617978	43851	367630	430342	254068	253358	509738	418394	886262	190929	75055	80206	333527	103917	407355	447523	526066	67236	354019	323868	94862	509110	256294	151567	167076	552941	176783	334114	400441	241495	421226	435515	410883	59030	296199	148349
116622	200122	7798	167747	37066	141814	186228	295333	205877	148379	100672	146554	146481	78194	493382	115209	246427	298257	122153	168429	362178	278249	768020	42904	97741	114810	208830	76423	263045	305611	394081	128453	219391	170709	90248	379071	118951	59341	55993	416999	104289	189496	301588	125194	274431	320229	286151	111053	160503	34065
116252	257640	78928	232993	46585	72539	200750	325316	252241	159578	132045	81205	141267	15470	558015	44747	308215	364714	186348	181793	422812	332491	831047	104303	59652	81327	271565	29272	333273	375299	460934	59955	286218	237539	68826	426077	169990	67947	81720	485203	103730	247297	327389	159171	334315	356817	349766	62928	210532	77886
495363	500529	374605	446881	367973	417733	204304	85063	192465	245173	279183	475188	270609	419634	677330	434900	512439	513996	430266	223057	249832	190923	932122	340080	460839	482071	483399	377670	446204	479539	576987	409919	463239	297819	461937	140231	268856	338708	329963	577281	301256	240661	77407	253652	230708	82599	528181	466998	234604	412010
345433	382050	227157	330988	215049	264056	48993	83758	101684	89914	129668	319986	116469	264780	611347	279627	406585	426452	303696	67753	269960	170678	881436	195607	306727	328170	372389	222444	364076	404707	506376	255579	360921	202224	309061	213858	136313	185015	177974	515561	146015	151893	80039	107513	201421	125026	432024	312220	118547	264225
118536	296456	148172	283313	121983	68083	267192	395331	327253	226650	206201	6313	201958	63551	601156	36557	350812	413614	237562	248574	498145	408087	869516	178147	58235	64104	316747	95928	391109	431105	509303	68289	337407	310552	78044	500642	245611	142248	157007	536250	170980	322784	395682	233090	409686	428881	394073	42246	286058	132516
299070	285424	180017	232009	190788	280519	114504	132008	23228	123473	108443	317022	158416	249658	496298	277754	301485	314178	215013	116489	194284	97166	766025	143455	281618	300323	270141	218228	250076	289892	391497	268366	253563	89105	276354	192791	67609	170074	154673	400176	157023	36638	146436	84708	108678	142546	322610	292580	25951	215204
75633	192669	47239	170845	60188	136498	224657	336614	247152	185453	140939	121934	178636	63038	494324	99816	243955	302497	124280	206372	398926	317843	766607	83833	63469	76898	207791	84855	275982	316656	398716	124569	224734	204474	51400	419903	160160	90251	92608	424140	136342	228515	342497	166178	311966	361794	286021	79104	201557	17055
419397	241725	379744	233911	420399	528472	454352	449795	359173	447442	401610	521195	474155	460641	167216	498460	190406	120861	277924	450270	286296	322614	422994	367151	458531	462668	210813	461563	124090	84781	84826	515093	181327	264550	440360	399052	354139	425927	410288	68331	448687	308329	469353	396411	282614	431340	153894	475182	347835	383609
186023	135146	108031	83574	147569	256498	219819	283680	175275	197289	143253	258434	215168	192517	392288	230106	161548	196551	63998	208362	277803	216162	668108	94915	201039	211744	125719	188738	151006	194641	289214	242987	120789	84223	186490	325624	111829	153729	138966	308665	182279	132264	296857	149609	197591	293104	192966	216885	134750	120761
444323	460088	324210	406908	315640	363840	150656	45258	152854	191658	227764	421379	216700	366433	655425	381142	476188	483760	386787	169487	250982	173386	916487	290488	408048	429389	445268	324187	417065	453167	552885	356007	427748	261841	409703	156865	221890	286035	277920	556176	247758	204640	28769	202973	212942	71270	495221	413851	190953	361603
706821	526622	714433	552045	756630	855034	823941	826340	734387	811457	760730	827481	833770	781417	227579	816761	474730	423643	597899	817527	648487	698221	48280	713035	763974	759825	511603	795741	474951	431946	331675	842860	501774	634041	744008	765282	718435	770433	757294	318736	802140	682406	845951	760668	658263	806544	433705	779645	718789	705065
217988	190059	112846	137572	142278	249990	170750	228496	120455	154147	104991	266459	177956	197188	430496	232359	212390	238022	117795	161607	244023	169757	705352	83512	217130	232069	178226	180889	182554	226120	325681	236466	167693	50190	206569	277617	62037	136943	119856	341027	152499	81467	241610	103588	158127	239119	239660	231249	79578	139722
173646	323783	137830	297504	96929	19327	196587	326960	273667	158362	153822	83026	128430	71756	623085	51143	373873	428868	251065	178987	455415	359047	896678	153276	108587	126646	336952	55765	394031	436814	524924	13299	350095	282801	124811	442177	202209	98632	115960	548252	107214	280944	324912	178071	367605	363805	415031	101660	238271	143681
372304	270042	277584	223193	306435	411772	270355	239011	162398	277258	247990	431468	310661	362179	377843	397011	255410	231612	238241	272338	102249	109812	634025	248012	380726	394212	240722	343444	164983	188053	279672	398466	208504	114855	368627	194571	196037	296922	279612	277650	299928	123238	258989	231473	69848	218394	254728	395391	170070	301382
113430	290041	141078	276417	115415	68014	262670	390378	321208	221976	200359	13500	197994	56758	594710	32408	344276	406844	230598	243978	491458	401718	863373	171268	51799	59198	310070	90561	384038	424098	502589	66786	330516	303547	71720	494762	239191	136304	150819	529433	166135	316181	391005	227319	403020	423573	387489	36216	279763	125352
253770	326692	144073	281798	121247	164511	52043	181860	140997	14367	59108	218984	21572	165533	591762	178654	362373	397608	244634	33835	328639	227740	866972	121690	208784	230463	325248	122268	344349	387941	487216	155296	323128	193887	213314	299898	102703	90459	88894	502824	46479	166700	180760	60837	245360	218828	395311	212930	119826	178298
281272	290800	160126	238759	164166	247497	81606	133853	45016	86952	76727	287797	121869	222155	519996	247834	313108	333032	214973	81118	229820	130712	791938	124013	257151	276858	279439	187735	271737	313247	414817	235749	267118	110402	253937	218090	49992	140456	126435	425714	122418	68776	144063	50787	145089	154886	338176	266847	25600	196936
230404	317722	127516	275824	98753	135445	81289	211113	164434	42265	61566	189869	19794	138234	592175	149655	356843	396684	235792	63114	351237	251340	867910	111581	182176	203902	319229	94399	346965	390850	488432	126045	320334	203895	188029	327537	112418	68812	72036	505837	22709	183954	210025	74767	266141	247705	391887	185401	137436	159029
137105	313254	157466	298364	127321	54762	262983	392322	328815	223100	207222	15735	196266	71524	617831	36716	367261	429219	252252	244674	503082	411177	886880	185144	75220	82753	332745	96231	404869	445395	525117	58167	352459	318296	95200	501214	249318	144186	159957	551621	168342	327388	391718	233676	414568	427143	410365	59955	288966	145435
39570	213743	102880	204828	102709	131052	270622	388248	302240	229994	191360	88959	216721	65813	518404	86915	268598	333026	160837	251817	454673	373995	786120	139332	27064	24343	235542	107481	315735	353911	428092	123036	258525	259466	9841	475544	215393	133027	140316	455967	176363	284701	392866	217714	367974	415298	312079	41290	256975	70972
245388	302131	128953	255487	114873	178843	54970	173952	116311	22875	33693	226536	50862	166666	561946	185864	335491	368441	220491	37834	302891	203141	836904	101080	207335	228588	298771	126365	314079	357547	457214	168076	294930	162689	208938	282529	71629	85213	77763	472330	52650	136990	176331	29645	217956	206843	367244	213817	90144	165351
373799	260821	284477	216451	315453	422315	289061	261417	182411	293963	261872	438808	326664	369894	355724	405487	242155	213841	235692	290155	115747	132342	611500	256709	386062	398565	230270	353510	148583	168565	258250	408888	196774	123865	373056	214647	209741	307889	290564	255505	313732	140347	281359	246889	92379	240888	238482	401145	186718	306060
302719	128239	270246	117576	311996	417826	373007	398147	294436	358314	307364	406339	380452	347900	226306	385510	83985	41670	162582	365317	288664	285856	501507	262824	343132	346509	95738	352796	26670	31974	121766	404687	64654	186719	324631	383724	265785	321405	307025	140791	349881	240994	415852	307757	249122	390516	66105	359785	270626	270170
438377	315008	349898	274823	380276	486377	341106	292316	231345	350658	322911	504191	384578	435176	356219	470554	288623	247460	298137	344487	97772	162536	595016	321622	451595	464002	282802	417837	190046	196812	269351	473023	247633	188422	438511	213912	271009	371630	354307	258099	374840	197013	312596	305893	127426	263522	276729	466683	243896	371561
145519	45720	152157	48749	192199	283360	315222	390899	282992	285547	230290	257955	294214	209486	349325	244699	98748	163729	45381	300908	369134	320237	620043	165310	193835	193239	66047	227920	158502	190606	258131	271520	94208	187629	174163	429875	212904	213171	204689	286633	254379	239583	403408	244427	296895	400974	142071	210097	241254	134627
103474	199236	20751	170207	39402	136188	197769	308641	219802	159179	113209	135551	154932	68632	495874	106316	247394	301584	123863	179700	375410	292053	769871	56830	84438	101056	210134	74309	269126	311169	397689	123137	222858	183036	76362	393015	132890	66515	66187	421449	112503	203175	314606	138248	287820	333929	288007	98231	174448	23836
16314	191338	107412	186499	116551	156362	284039	397467	306894	244115	201558	113293	233797	88786	495574	112346	246649	312415	144463	265497	451441	374754	762170	143752	52623	45205	214719	127978	298758	335638	406805	147989	239506	255098	34037	478616	219961	147352	152150	435364	192370	285065	403255	226997	366023	422389	290265	66283	261002	71197
121753	296089	141410	280941	113216	58168	256115	384438	317361	215641	196094	15174	190743	55763	600600	25571	349986	411812	234837	237529	489456	398699	869920	170217	58412	67907	315385	85453	387559	428018	507726	57459	335036	303074	78388	490514	236376	132322	147423	534201	160068	313921	384656	222887	400958	418214	393051	43862	276569	128212
377914	389075	256894	336032	252444	313603	98590	34313	83547	136097	162619	365810	167122	306366	593985	325147	406412	417105	315556	115367	221654	127219	859393	222142	346035	366925	374857	266107	351475	389331	490192	304203	358410	193103	345916	158560	151366	224162	214064	495844	190701	136655	42583	136431	162939	70542	426947	353305	119733	294271
189426	323254	129633	292027	87436	52910	162966	293407	243372	125239	125870	114322	94682	84994	617421	77755	370741	421830	246529	145539	427223	329494	892310	137228	127864	148065	333195	50453	382417	425846	517221	45381	343016	261066	140994	410054	176308	78838	95446	538928	76409	254241	291174	148513	340055	330628	410504	124562	210140	144186
219318	326705	131148	288647	94407	104031	111974	242456	198324	75422	89349	162991	43558	119814	609867	124028	369393	413759	245971	94873	384781	285185	885669	124507	164646	186122	331551	76081	367655	411567	507190	95956	336047	231538	173651	361187	141460	69993	80545	526219	38020	215810	240050	106857	299174	280191	406452	165179	169776	157001
184711	24956	209616	78065	249067	336027	371282	440647	331698	342629	287257	304440	351935	261989	304713	295593	65111	135628	100396	357460	396622	359717	570643	222916	241099	236931	55456	283622	155017	175347	222234	324733	91030	229705	221113	468380	266885	270764	262465	253861	312163	284907	454205	300307	332218	447424	106168	256637	292194	189858
241817	310728	129710	265741	109545	163135	59155	185548	134721	18201	43132	213959	32417	157207	576171	173337	346318	381822	228690	40204	321703	221641	851482	106074	199469	221020	309190	115087	329024	372686	471719	152963	307169	180193	202798	298641	88562	78849	75256	487624	38855	156054	186150	47807	237017	220505	379329	204654	109239	164665
108230	266396	100315	246357	72165	64392	224436	350275	278326	183344	157966	55602	162627	14369	569390	24313	318765	378010	199765	205537	448324	358478	840898	128674	43999	63984	282990	50862	350233	391482	474223	54868	300208	261536	59375	452124	195934	93826	107810	499608	127251	272960	351850	185056	359861	382340	361160	41397	236577	91065
145419	190815	29143	150738	62729	172234	171320	269727	174501	137830	83929	182805	144890	113810	473276	149897	231561	277158	109005	155180	325691	243346	748866	16348	134158	150418	193739	103724	236089	279487	371790	158649	198820	134029	125334	346014	87929	69874	57395	392765	105902	154049	277790	103749	238166	291474	268642	147760	128464	61492
330877	148933	306275	149207	348258	452959	411240	433227	330915	396742	345720	438605	418781	382080	187878	419450	96428	27413	195478	403684	311267	317529	463147	300253	374900	376926	119663	388823	62311	29872	83491	439956	95109	224119	355960	411711	304179	358638	344523	104637	387888	277496	451277	346176	279646	423751	61374	391506	308385	304158
416124	233299	386830	233550	428323	534791	474321	477216	383122	464744	416742	522951	489790	465018	134897	502616	179129	108651	279305	469047	320321	351903	398446	377436	459459	461932	204829	469285	131573	87988	49969	521605	179557	283975	440684	431894	371214	436276	421287	34674	462021	331144	496489	413642	312018	460687	138559	476092	368396	387266
410343	225992	385769	229816	427544	533075	479300	486198	390336	468392	419418	519185	492571	462533	124381	499963	171028	101389	276063	473428	333720	362141	392461	377893	455433	457165	198821	468327	132819	88906	33682	519998	175719	289180	436429	444315	374955	436614	421967	26301	463731	337892	505288	417356	322399	470817	129174	472028	373888	384635
418397	233929	393766	237932	435519	541127	486262	491800	396605	475678	426900	527302	500040	470623	119304	508060	178883	109395	284172	480542	336778	367154	385671	385728	463550	465267	206881	476321	140457	96529	35789	528042	183834	296048	444543	448088	382208	444469	429776	19604	471390	344309	510969	424621	327333	475895	136842	480144	380696	392729
127539	296853	134473	279244	103555	46421	242644	371244	305648	202288	184155	28370	177025	48670	600835	13067	350094	410636	232813	224112	479333	387657	871244	161495	62113	75193	314883	73184	384208	425214	506749	44199	333242	294702	81588	478417	225660	120781	136363	532620	146901	303650	371255	210780	390817	405356	392862	49958	265453	124730
372783	189674	347119	191259	388940	494343	444462	457393	358681	432218	382484	480697	455656	423810	154788	461257	135645	65084	237414	437954	317526	336431	427445	339691	417019	419045	161357	429683	95714	52366	50358	481272	137157	255044	398093	424149	338987	398338	383837	63810	426111	305691	476089	381300	297251	444456	95877	433628	339846	345920
198597	245407	77747	199974	79035	173195	110297	213368	128695	78973	23595	205077	93876	137705	512744	166154	280582	317562	163543	94657	301116	208506	788411	45172	171576	191311	243424	107454	267333	311229	408841	160290	242013	130237	168642	302928	46786	59107	42847	426203	64748	125598	219758	43567	212765	239216	314009	181509	86388	115159
148147	311168	138000	290180	102008	23096	226656	356359	296171	187109	174661	48132	159592	56648	613909	22138	363372	421945	243509	208491	473732	379865	885647	160788	82115	97339	327415	65248	392201	433995	518192	21758	343829	293638	100603	467397	219402	113510	130200	543128	133069	298128	355379	200519	385349	391805	405629	71920	257868	134501
437601	276531	376671	253727	414310	523845	418882	395167	315461	418685	379159	526736	448923	461555	240968	499135	233566	172626	291436	417836	214213	264792	480981	357176	467000	474611	243147	454993	142527	122488	162378	510250	208504	236609	450509	329779	328309	414157	397402	145236	429429	269240	415257	368974	225449	371699	206392	483357	313366	388018
418604	391206	298723	337551	304945	382086	175159	73120	98811	206518	216345	427306	240892	362706	553960	386951	396917	393123	328390	188839	142529	67552	810163	262146	397858	417371	370634	326745	324982	356951	453752	371338	347287	185909	394076	79350	185808	280482	267058	453930	255918	132145	92754	189338	107361	41687	409223	407634	144724	334519
83400	137264	68992	117112	104130	192045	250092	347886	248206	214637	162632	172422	215825	118457	438972	154606	188464	248111	71421	233304	378253	307483	711061	95329	109251	114690	152546	137188	225948	265100	344188	180053	171215	181921	91267	414457	164276	129189	124703	370353	173891	218378	356723	183399	294807	367145	230717	125905	202250	43414
366960	181097	351657	191442	393824	496875	460260	480043	378940	445613	394309	478974	467292	424975	139105	461940	125470	59661	238127	452687	346997	361674	414711	347414	414919	415330	156413	434007	110989	72164	36593	484069	138275	272820	395557	452035	353160	405454	391722	65493	435812	325593	498365	395112	322992	468973	82351	431394	357236	347131
667978	481927	643936	489482	685286	791991	717235	695144	616355	712979	668302	778760	740579	722018	198839	759527	426218	359506	535729	714534	497793	564338	215928	633393	714914	716078	457131	726317	387971	344952	265600	778801	435391	529388	695787	614392	620105	692249	676845	236555	715632	568497	715354	662148	525720	668820	382687	731480	610758	644172
224311	78425	187513	39429	229527	334501	307567	354672	245993	287438	233897	323468	305939	264418	302563	302045	77373	106413	80135	297366	293611	261387	578328	182998	260684	265199	50621	270059	74937	113908	200962	321418	30572	137570	242577	368546	198641	240784	227282	223282	272421	194890	370265	238635	231411	355706	102840	277334	213014	186727
259427	269600	138591	218090	145571	234633	92554	156737	62292	87441	62568	271131	119774	204215	505973	231712	293723	316686	192850	87423	239233	143294	779147	102200	237560	256838	259380	172100	257225	299562	400764	222376	248643	98355	233461	236523	27137	124002	108839	413132	112487	68304	166855	40943	152131	176905	320266	247908	22157	175073
183703	339401	155567	314362	114998	13996	209101	339578	289776	172035	170769	81865	140513	85247	639724	57895	390093	445901	267815	192018	472474	375549	912930	171565	117793	134071	353371	73886	411833	454509	542031	22294	367203	300987	135366	457011	219765	116775	134097	565645	122865	298377	336703	194464	384845	377284	431539	108674	255265	159757
124182	76348	121399	61907	161232	253307	288389	370038	263653	257337	202400	230721	264610	179657	378031	215447	127352	189022	29476	273462	364374	307854	649806	136288	166671	168069	92115	197022	174897	210790	284599	241288	114620	175399	147396	417389	189020	182545	174528	311865	224323	223617	381598	218053	287731	382767	169959	183170	220255	103952
163058	312552	127577	286621	87231	23599	196506	326509	269704	157378	148951	78133	129094	60573	612122	42862	362769	418077	240131	178512	450001	354485	885593	144415	98422	117050	325904	46306	383846	426509	514175	11043	339341	275025	114169	439519	196153	91343	108621	537686	104434	275018	325163	173930	361947	362540	404016	92374	233126	132514
198232	161812	104528	109909	140063	249551	194746	257249	149163	174249	121595	258547	194492	190474	411886	227194	186624	217291	89175	184060	262489	194523	687460	82970	204859	217850	151478	180612	166562	210489	307825	235950	143857	66049	192273	303378	86118	141034	124974	325368	164377	108185	270261	125296	179188	267569	216188	219937	108101	125068
469757	358455	373171	315324	399793	502391	338898	271718	229123	354133	333660	526194	389273	456727	403264	490608	335395	296880	334242	344967	59337	148895	634880	342117	477118	491089	327063	435184	237705	246597	318754	489351	292556	210273	465498	175460	283223	387617	370492	306232	384945	205176	291692	313582	122640	237757	325535	491496	250664	398235
298945	243169	191554	189732	215388	317813	180968	186140	83622	182897	151864	342471	215389	273016	429670	306157	249222	252516	185651	180245	163353	93691	698134	158547	296599	312352	222179	250395	186221	224141	325337	304697	199766	39083	286968	203365	100038	202931	185757	332670	203793	31810	203569	135680	77079	183162	264691	310089	75939	220504
317348	195797	239808	152130	275375	384642	283965	286111	189308	279632	237981	392954	308614	325660	324945	362643	179144	159807	174947	280780	178304	168244	592129	217326	336400	346852	165416	315505	91696	122419	221638	371045	132462	96108	321724	266086	187738	273348	256428	227017	287967	137624	304813	229161	131000	274573	180215	352195	177359	256085
158310	124093	90805	78245	132468	239168	227525	302029	195210	200712	145381	235736	214244	171883	399412	209727	159235	203341	44380	214272	305670	241831	674966	87036	176493	185979	121706	173296	165640	208190	298315	225858	124916	111114	161026	350910	123266	143750	130938	320156	177892	155844	314056	156519	224740	314293	195053	192660	152195	96986
277819	136177	221251	98433	261224	369977	306225	330615	226167	293692	244732	367711	317845	304201	292267	342025	117400	108004	131565	299386	240208	222582	566045	207395	307079	314266	104566	302394	43553	86295	187064	356500	70709	118489	290294	324986	200386	266171	250594	201054	290074	172739	348059	242724	188028	324750	122505	323531	202741	228904
148203	315089	145502	295526	110560	27741	236257	366050	305942	196812	184405	40806	169015	62203	618468	24997	367787	427201	248911	218141	483204	389538	889619	169328	82533	95961	332137	74667	398646	440188	523418	30196	349337	302371	101729	477223	228886	123005	139591	548722	142876	307558	364962	210310	394793	401586	410281	70737	267501	140060
355630	185027	311798	169542	352398	460553	391730	398249	301574	382554	335344	454401	408211	393090	212335	430932	139824	80524	212015	386547	259520	276236	480718	299273	392182	397144	152224	393564	57142	28859	110054	447157	119375	201383	374337	364323	289032	358084	342551	114714	381643	249171	417160	331445	236975	384427	113548	408809	285837	316355
109404	201985	16475	171608	35449	135903	191880	302756	214307	153379	107263	138186	149587	70313	497351	107675	249446	302677	125521	173840	371097	287090	771629	51642	88815	105966	212034	72322	268977	311274	398680	122690	223864	179434	81523	387673	127456	61360	60424	422073	107183	198393	308679	132331	283357	328178	289713	102167	169062	29216
422508	330825	319550	282873	343413	443673	276616	215531	166824	292114	273486	470706	327376	401276	424503	434058	316831	290682	294485	282695	41142	88123	670716	286848	424422	439596	301936	377380	225173	244836	330898	430821	269944	158766	414087	141740	224002	329373	312453	324678	324330	145255	235769	252534	60519	185703	315083	438161	189725	347112
20593	178310	101244	172858	115223	164654	281215	392049	299412	241857	197242	125131	233508	94475	482762	121181	233491	298972	130927	262890	440647	365494	749977	136978	62733	58024	201290	130970	285137	322000	393503	155540	225889	244164	43030	470197	212717	145872	149144	421934	191574	275799	398451	222056	355749	415861	277079	77528	253358	64065
23821	204565	111981	199433	116300	146659	284351	400213	311899	243971	203600	100790	231773	82117	508739	102381	259893	325637	156974	265638	459993	381599	775079	148569	42237	32212	227945	123409	311498	348609	420053	138986	252563	263967	26099	484463	224903	146928	153177	448591	190998	292015	405367	229571	374016	426258	303512	54493	266260	77351
242287	334663	143231	293081	112151	134868	81580	211997	174085	47793	78015	193432	12968	146622	609479	154023	374106	414025	252809	65216	361615	260935	885199	128670	191196	212872	336469	102418	364076	407944	505683	126853	337692	219593	198478	332774	127880	83248	88211	522944	38367	197148	209245	88564	277654	250339	409234	193089	150331	173556
261346	349762	160448	306876	130771	150610	69603	198671	170119	44180	87099	211026	14392	165656	620467	172038	387808	425610	267716	55940	357658	256290	895959	143511	210279	231942	350343	121457	373823	417555	516225	143430	350115	225147	217632	322958	133671	101365	104931	532533	55545	198043	194632	92214	275527	238333	422013	211971	151214	191703
588549	406696	549687	404045	589840	698471	607918	580015	504544	606391	564432	692001	635571	631290	183630	669128	352409	282035	448575	606416	381255	449225	321131	535301	629231	632976	377830	631008	294855	254960	200633	685027	350726	423082	610938	497901	514690	593737	577633	166236	613413	458374	600266	556107	411060	552855	311036	645885	502046	554397
489982	309064	452499	305363	493089	601237	521385	506811	422353	516622	472205	593532	544318	533342	145306	571150	255477	184881	349984	518342	325049	376959	368103	439524	530646	534295	279611	534258	196780	156321	113638	587853	252067	333049	512301	441549	423769	498231	482450	79835	520020	373296	526781	465790	337317	484376	215283	547301	414813	456207
242060	322323	135552	278895	109758	149691	66847	196728	152938	28305	59069	204264	14104	151774	592297	164002	359778	397376	240225	48707	340299	239857	867831	116224	195401	217114	322372	108191	345874	389648	488120	140425	321885	198964	200606	314051	107219	79201	79857	504647	33618	175463	195582	67114	256052	233551	393809	199074	128631	168543
360360	186771	319672	174417	360538	468330	402413	409534	312740	392809	345195	460889	418152	400280	201064	438094	139402	76394	217835	397050	269383	287414	469785	307999	398343	402792	154512	401676	63718	27602	98850	454979	122913	212096	380281	374954	299277	366851	351473	103662	391110	260269	428444	341703	248103	395651	110132	414988	296649	323231
410418	373729	292009	320305	301495	383934	183355	94472	93804	211296	214895	426013	246513	359971	530266	386032	377236	371240	313692	195309	122131	44216	786085	255464	393301	412225	352037	325894	303009	334158	430400	372677	327575	168993	388352	80779	179525	278653	264318	430187	257699	118113	114562	188435	83647	65770	388169	403858	137856	326908
100724	237511	64131	213626	41703	92123	206570	327795	249175	165604	131777	90571	151118	21899	538299	59500	288302	345403	166945	187649	414756	326943	811105	93974	52562	73776	251782	43945	315334	357014	441648	79848	267073	226069	56112	423419	164576	69615	80062	466264	111100	240047	331091	158859	326458	357419	330011	61033	205910	58104
467266	295692	416010	281266	455034	564355	468504	446716	366253	466789	425401	562920	496180	499582	201017	537388	246882	179076	322625	466812	261951	316282	430705	399117	501641	507604	263478	496058	168240	136380	139813	550808	231332	283621	484289	378499	375313	457018	440594	114126	474871	319127	466812	416584	276995	422922	212740	518192	362481	424196
216962	31292	225169	71331	266396	359993	374051	432663	323489	348684	293400	333516	361613	286158	273463	321331	26962	97564	108894	361653	371209	342611	543371	232786	269535	267434	31180	303413	120194	137545	186398	348077	60623	217010	249690	449638	266659	285069	274849	217186	323691	273894	447448	303291	312359	435749	69412	285578	287195	210769
185316	314509	120035	282445	77988	60158	156206	286414	233847	117580	115572	117629	88601	81520	607638	79311	361469	411919	237169	138390	417126	319740	882672	126588	125503	146268	323851	43223	371978	415457	507185	50828	333146	250211	137406	401476	165723	68067	84601	528688	66922	243814	284780	138668	329806	323003	400972	123612	199962	136216
348765	334798	228453	281111	234591	315170	119680	84892	29148	143747	146688	357901	179322	292599	528970	317753	347471	354062	266275	129331	174985	73614	794282	191919	327352	346837	317738	257557	287689	324784	425376	303918	298634	132676	323566	147760	115649	210703	196884	430704	188951	75309	102007	119970	102923	90743	365488	337248	75243	264525
338855	152875	326301	165029	368527	470549	441265	467544	364180	424886	372675	451474	445364	398277	162019	435062	97220	34153	211666	432899	346289	352959	437762	323556	387379	387485	128751	408415	95734	65017	63893	457847	112759	256315	367941	447364	333274	381147	367829	93741	412799	310737	485386	374817	315217	458850	54108	403814	339890	320554
82564	267936	150885	262324	136870	113269	296758	421408	344245	255612	226591	48902	235113	80899	571681	73978	323369	389216	218793	277825	505630	420728	836601	185518	45787	33729	291529	123360	373677	411512	483620	111162	315758	312475	58303	518492	259001	163210	175049	512175	199582	332668	423640	253743	417940	452143	367005	34180	300549	124870
315380	161822	260608	132289	300330	409268	336563	348915	248990	326968	279920	407138	352711	343719	264439	381541	130492	97559	169254	331105	232401	232044	535317	245823	346283	353082	128437	341481	32253	59012	159886	395772	92597	146334	329308	327780	233444	304436	288585	169101	326657	195984	367304	275859	194358	338381	121760	362771	231032	268355
81652	266421	146896	260021	132560	110173	292452	417065	339970	251303	222256	47004	230903	76561	570405	70285	321773	387328	216240	273517	501646	416563	835789	181415	41835	31115	289669	119085	371138	409176	481900	107720	313560	308668	55085	514218	254780	158866	170723	510297	195281	328565	419306	249410	413912	447803	365391	29863	296315	121304
444620	372343	333706	321846	351623	444655	257964	174695	154311	280537	272571	479085	316301	410543	480263	440569	363694	342688	327052	267430	40929	67468	724970	298637	438485	455444	345451	381654	275894	298427	386320	432474	315415	182769	430379	85986	227991	333306	317279	380434	320536	151494	194338	248430	69127	139126	365437	450958	188623	364882
296992	362524	185845	315399	164469	199503	25551	149643	135552	39286	94049	258065	52745	207709	617115	218309	394989	425331	280948	25757	319996	218354	891103	160716	251405	273117	358549	163949	368435	411307	512024	191748	353356	211064	256393	276642	125365	133673	131369	525381	89343	173315	145249	84214	242238	190102	425684	254936	128857	220818
189914	310638	114744	276563	73759	74900	142039	272049	219118	103019	101459	130304	75080	88048	600963	90990	356291	404962	231965	124038	402764	305121	876334	117379	132774	154038	318534	45714	363243	406896	499795	65114	326379	237882	143024	386635	152146	58528	74066	520621	52148	229884	270727	124095	315610	308375	395091	132492	185684	134677
470051	468219	348838	414491	345060	401951	186309	58327	161052	226124	255240	456720	254374	398579	642932	416150	478978	479669	399290	204463	219272	156502	898428	313591	438596	459530	450415	357717	411821	445029	542485	393323	429667	264639	438544	115242	240558	316616	306694	542914	281717	207720	58043	228932	196346	48083	494142	445659	204559	386130
360789	195910	310226	175293	350044	458930	380891	382382	287835	373569	327936	455792	400367	392992	228179	430834	153979	98863	215564	376533	239522	258788	493569	295467	394382	400405	162554	391198	62569	46838	127830	445443	128149	190831	377030	345102	280268	354016	338072	129029	375430	236108	401515	322536	219251	367298	131031	410939	274505	317160
199127	117222	133441	63586	173980	282226	244624	300432	191246	223816	170361	280579	242662	216301	364410	254101	137052	168814	60853	233985	274070	221998	640219	122644	221163	230045	102836	215132	123635	167082	261270	268791	94015	89724	205336	331592	135837	181364	166795	280853	210186	143905	314705	175208	198890	306399	166351	237397	154018	141835
478908	421957	362982	370163	375312	459919	257935	150696	168539	287205	290143	500881	322256	434099	536736	461138	416743	398581	370890	270711	87218	93187	778649	326748	465931	484250	396526	401121	331323	355020	443256	448570	367862	224368	459880	30009	251981	353523	338734	437052	333735	182626	167974	263980	114689	108266	420464	477119	210489	396614
146965	225311	31916	188057	28976	136583	153967	266043	181756	115845	69653	156374	114944	87234	511705	119791	268446	315652	144637	136024	347546	258808	787183	30802	118094	137589	230601	67400	274706	318171	410460	123001	237147	163135	114910	355945	96469	31792	23802	431518	73284	172303	271394	95401	259095	292885	306390	128729	137913	66443
119068	281934	115749	262518	85100	51418	229587	357088	288768	188804	167577	43658	165553	30167	585251	8223	334570	394132	215947	210849	461178	370113	856468	142803	53151	70396	298937	57303	366477	407738	490330	44104	316398	275975	70973	462017	207851	103726	118816	515802	132893	285563	357808	194431	372666	390315	377070	45435	247967	107311
363636	177583	349947	189240	392144	494760	460531	481777	380176	445423	393852	476200	466762	422672	139667	459544	121892	57566	235917	452751	350678	364086	415452	346252	412116	412286	153505	432212	111783	74216	39117	482002	136412	273618	392698	455158	353173	404147	390557	69541	434944	326786	500006	395029	325552	471163	78535	428562	357882	344883
136190	310000	151005	293954	120074	48755	255267	384543	321049	215333	199445	19770	188669	65107	614389	29287	363710	425074	247683	236933	495608	403511	884016	178111	72731	82230	328892	88472	399757	440520	521079	51098	348018	311329	92680	493398	241744	136496	152348	547304	160526	319896	383998	225875	407096	419320	406683	58325	281302	140217
353703	307360	239229	253999	255273	348376	173054	135183	63160	189203	176309	382578	224736	314246	475439	343940	311360	308506	248896	179084	126168	32340	737607	203506	343374	360957	285683	285001	240619	274448	373256	336075	261713	103059	336205	140390	131439	236650	220639	376175	225232	57363	154589	152919	43893	123289	323787	355393	92056	271935
375195	196013	341347	190636	382682	489589	429413	437175	340431	419066	370732	479388	443814	420381	173351	458080	144520	75332	235647	423745	292938	314531	442467	331407	416236	419553	165481	423708	85549	42417	71976	476344	137230	239207	397740	400408	325560	390260	375208	76243	415880	287893	456118	367985	275067	422926	108827	432889	323878	342824
531558	346369	505121	351182	546520	653158	584334	573055	487137	577803	531678	640623	604360	583303	108406	620859	290885	222462	397252	580526	390562	443373	301725	494994	576924	578682	320125	587528	249310	206146	132139	639966	297082	394824	557950	507345	484481	553860	538615	100061	578210	437294	592984	526767	403677	550881	247879	593527	477746	505500
402234	390555	281177	336797	283217	354311	143345	41810	85290	177161	193263	402497	210526	339766	571527	361900	401155	403437	322867	158228	175561	89173	831862	244962	376884	397029	372511	301925	335964	370640	469562	344082	351906	186730	374569	110355	169478	257080	244838	472042	228900	129857	62093	166102	128425	34349	416978	385681	130653	317878
290759	211962	194334	159776	224420	331367	215795	225934	123483	212815	174506	348441	243061	279299	389910	314600	212832	212686	163877	212992	171881	123530	659308	165706	297336	310980	188249	262488	146100	184068	285394	317915	163172	32958	285389	231531	122877	217183	199880	293437	225792	70521	243580	163032	96003	220840	225903	311996	109199	218127
61155	246035	135491	240599	126738	122268	291139	413274	332210	250003	216991	64593	232179	75668	549913	79459	301443	367272	197366	272176	489545	406660	815285	171140	32943	13864	269583	119790	352193	389799	461673	117829	293944	295194	39439	506248	246055	155023	165237	490229	194496	317919	416494	243961	402309	442506	345075	29771	287733	106696
299253	115035	283357	122319	325582	427840	401588	434301	328852	383881	331113	409919	403551	355786	204831	392717	61224	9847	168997	392590	329152	324889	480451	280885	345910	346751	87859	365492	66324	56861	105785	415092	69819	219777	326632	423901	293079	338322	325128	132800	370431	275607	451550	334206	288725	428408	27888	362419	301985	277974
481381	489560	360786	436008	353582	402748	189468	72644	181240	230388	265037	460294	255650	404970	671613	420029	502640	505860	418413	208251	249785	185388	928258	326476	446313	467582	473060	362906	438307	472437	570596	394952	453613	287847	447587	143797	255917	324207	315651	571720	286482	230533	63303	239699	225363	76611	519303	452354	222481	398198
398566	272682	314430	232592	346812	454461	323429	291075	216218	328471	295788	468713	361083	400215	334479	436293	247317	209546	256925	324665	122466	160575	584328	288031	414433	426032	240574	385459	149392	160365	241350	440976	205528	156221	400664	231827	243669	340440	323140	234593	347572	174874	311207	281231	121378	267686	237485	429836	221239	334129
274327	110673	235909	88257	277504	383895	339856	370735	265095	324144	272770	374342	345797	314636	260665	352362	80131	69128	131078	331662	277808	263840	536128	227897	311634	316063	77118	318403	25174	63375	156506	370685	41453	156099	293526	365734	232042	286518	272081	175631	314959	211855	387876	273790	229048	365767	81238	328283	238837	237182
167750	271455	75235	235720	37989	100366	138114	262845	195204	96956	73581	138510	82285	78224	559594	98058	315852	363530	191711	119148	373345	278716	835071	75873	120703	142350	278032	37884	321686	365311	458241	87561	285039	200232	125431	367462	119337	17041	33629	479002	41717	198209	264623	99881	285194	295282	354151	125648	156839	100488
377643	192744	357036	198854	399049	503442	458957	473877	374534	445851	395494	487738	468634	432225	139620	469465	137589	68559	245388	452075	334501	353380	413621	350997	423833	425041	166254	439568	109385	67221	34450	490488	144954	270078	404674	441301	352850	409432	395249	54597	438304	321417	492492	395059	314262	461307	95576	440386	354821	354293
365776	269292	268848	221196	296832	401545	258226	228034	150247	265400	236828	422396	298932	353015	386987	387530	257159	236557	233959	260302	102819	99722	644600	238614	372501	386389	240786	333426	169190	194499	287871	388288	209465	105875	360797	188721	184987	286632	269345	286885	288749	111409	247933	219916	59748	208505	258492	386979	158281	293534
457219	296823	394376	273720	431513	541012	430549	401175	325469	431903	393815	545145	462779	479544	247957	517029	253661	191975	310990	430232	212545	270392	479591	374012	485791	493709	263439	472027	162775	142332	175669	527411	228773	251121	469481	329245	342551	430530	413653	155502	444496	280876	421374	382679	231739	375835	225851	502096	325809	406549
300441	298540	179817	245570	186093	270364	94937	120270	22139	106942	99508	310403	142433	244379	515618	270531	317086	332186	225560	98095	208072	108221	785787	143348	278606	298029	284810	210482	268784	309048	410702	258634	269777	107154	274744	195850	67332	163023	148685	419823	145104	56735	132912	73672	124777	136529	339609	288668	29570	216119
572318	386055	558138	399186	600121	704382	649277	643497	554946	640429	592370	686451	665455	632749	94813	669761	330576	267463	445856	644449	463352	514429	229550	551260	622339	622006	363717	640678	306213	262286	171294	691482	345667	459001	602846	580081	546896	609917	595381	147768	637144	504099	663302	589322	474582	622364	286958	638744	542984	554868
386575	377942	265461	324246	267326	339016	129389	44971	70948	162176	177383	386767	195926	323903	565463	346187	390015	394477	309099	143680	181000	88604	827732	229299	360993	381146	360670	286176	327426	363135	462805	328680	340987	175240	358711	124186	154010	241224	228948	466366	213406	117974	64343	150219	126276	49643	407028	369794	115690	302225
290592	356083	179198	309111	158076	195233	24979	152645	133524	32625	87495	253031	47887	201882	611679	213124	388801	419605	274461	20586	318961	217270	885833	154073	245435	267137	352297	158244	363065	406034	506626	187192	347367	206305	250212	278054	119780	127276	124780	520236	83233	169754	149016	78304	240237	192446	419702	249172	124774	214219
134097	153873	49342	114996	91236	197720	204886	294768	193402	173307	118423	197001	181765	131446	439386	169188	195422	243639	72159	189600	326958	252939	714608	52647	140395	152489	157573	131891	207104	249687	339080	184386	164857	130643	126957	359454	110959	104860	93829	361418	142787	163560	304507	135230	241927	312624	233411	155962	147624	60072
473233	421888	356243	369601	367203	449891	245918	136581	159727	276103	281030	492098	310923	425819	544763	452160	418576	402771	368520	259135	98499	89348	788897	319843	458493	477113	397245	392036	335119	360262	450101	438719	369407	221909	452962	22457	244471	344721	330244	444852	323610	177543	153695	254591	115339	93944	423761	469355	202824	390415
131453	304266	145058	287959	114544	49103	252012	380985	316367	211870	194819	20110	185834	59130	608590	23979	357892	419122	241667	233581	490320	398541	878378	172421	67395	77816	323003	83809	393685	434465	515144	49799	342017	305602	87287	488968	236606	131601	147276	541319	156764	314632	380707	221365	401805	415433	400830	53447	276332	134145
146200	323664	168138	309186	137307	56973	269174	398937	337360	229687	215728	22911	201867	82197	628300	46493	377794	439961	263112	251050	512640	420196	897054	195387	85461	91745	343397	104950	415797	456298	535821	62672	363284	328607	105399	509295	258645	153173	169209	562408	175507	336915	397878	241975	424135	434308	420947	69828	298003	156371
443392	442283	322139	388603	319011	378508	162671	32575	134575	201745	229013	432066	231161	373050	622997	391434	454078	456596	372738	180407	209861	137416	881093	286799	412666	433503	424996	332625	389029	423256	521647	369532	404919	239420	412301	116375	213638	290846	280585	523230	256935	182254	38225	202542	177406	30381	470213	419997	177739	359401
425108	360053	312745	308580	329629	421756	234946	156361	131054	257257	249710	456932	293022	388597	483246	418220	354552	337867	311128	244232	61135	44306	732641	277359	417271	434534	334353	359119	270210	295700	386891	409637	305630	165389	409600	87370	205795	310806	294913	383083	297418	130308	176358	225379	53018	123841	358942	429503	166007	344563
221099	134704	147302	81143	186089	295377	239465	285779	176724	222294	170978	297909	244093	232056	362568	269615	147066	169246	84198	230395	250811	201252	637900	131287	239976	249949	115937	227171	116379	160304	258150	281828	100170	70639	224910	310583	130855	190004	174392	275216	214570	126956	300916	172162	176679	289209	171458	255963	142982	159891
426300	390663	307416	337264	315783	395960	191632	91337	108204	221637	228285	439499	256428	374018	543460	399340	393759	386742	330667	204658	124680	59271	797376	270833	408047	427183	368819	339138	318482	348880	444318	384946	344102	185993	403494	66193	194674	292277	278299	443285	269665	134952	110707	201543	97478	56288	404158	418324	153098	342600
146421	210933	25395	172315	43126	152267	159265	265566	176288	123144	72363	168165	126347	98680	495367	133058	252952	299266	129642	142078	336650	250289	770922	15981	125040	143264	215106	83233	257999	301470	393935	138666	220867	149204	119290	349855	89556	47791	36376	414865	85936	162380	272122	95842	248426	290268	290452	137097	131221	62799
474449	478050	353493	424405	347896	400834	186072	63114	169998	226567	258646	457060	253333	400342	657049	416623	490119	492272	407867	204606	234849	170699	913300	318718	441076	462196	460974	358823	424588	458353	556244	392624	440960	275446	441719	130070	246942	318936	309722	557107	282518	218252	57606	232810	210642	61908	506146	447609	212305	390875
667058	483146	632113	483977	672516	780882	690644	658935	586440	689630	647847	772864	718940	713066	225646	750866	428010	358524	529141	689420	455172	528424	275736	618331	709724	712726	455629	713691	376512	335558	270539	767477	430208	506420	691168	570473	598059	676851	660817	237798	696813	540994	679216	639419	490956	630123	385459	726376	584993	635855
543766	507283	423675	454353	428159	498247	283789	154638	223882	320563	338475	547802	352308	485062	630413	507177	506267	491536	449715	300378	178041	172372	868508	387131	521609	541470	483784	447268	423857	448826	537481	488436	456895	304131	518529	66313	310824	402406	389897	530927	373695	254351	162860	311303	203016	115116	512355	530768	269887	459635
360418	174419	346504	185819	388701	491335	457291	478975	377199	442095	390485	472857	463385	419263	143065	456145	118745	54129	232498	449469	348942	361586	418860	342819	408777	408997	150180	428771	108706	71640	42457	478574	132971	270515	389370	453040	349882	400707	387123	72451	431531	323798	497168	391720	323128	468553	75472	425229	354733	341468
193398	330448	137478	299799	95245	48555	168261	298744	250730	131292	133895	112812	99706	88939	625303	78008	378290	429809	254164	151163	435021	337016	900085	145681	130722	150421	340799	57201	390740	434136	525278	43000	350974	269561	144705	416609	184549	87359	103988	547119	83916	262335	296044	156171	347989	336445	418226	126375	218034	150962
160460	324075	149254	302732	112013	14583	228095	358309	301624	189334	180545	54026	160198	69338	626684	34909	376192	434512	256051	210283	480924	386074	898535	170629	94503	108922	340165	73488	404160	446106	530762	21270	356305	302965	113242	471727	226714	121058	138078	555543	136657	305576	356598	205841	392689	394627	418390	83566	264412	147041
699843	514132	672453	519856	713506	820875	739643	712230	636980	736923	693488	809311	765311	751574	234434	789205	458471	390890	565842	737655	510438	581505	226288	660719	745631	747323	488592	754623	416189	373744	298134	807602	465762	553306	726656	626139	644550	719503	703843	268008	741547	590311	732497	686329	543536	684303	415088	762235	633473	673866
401946	345060	288180	292673	304034	395427	209549	139547	104679	231055	223419	431157	266822	363022	485215	392289	343186	331537	292151	218367	85076	17898	739512	252504	392376	409930	320830	333047	263351	292037	386461	383345	293769	145582	385141	98436	180091	284773	268998	385023	271001	105969	159816	198984	40747	112508	350589	404372	139942	320633
328487	338811	207197	286139	206157	277511	74967	84266	43182	102041	115943	324679	136969	262155	555117	284095	358323	373144	264295	85717	219816	118346	824047	171815	299959	320389	325802	224098	309194	348875	450428	266955	311099	148017	298481	184089	99790	179448	167677	458549	151563	94732	94150	88900	145276	109704	380904	308328	69226	244426
139733	50101	149528	54294	189133	279041	314795	392271	284674	284559	229418	252780	292523	205091	354326	240054	103937	169428	46488	300243	373443	323340	624631	163895	188683	187772	71793	224350	164470	196590	263632	267306	100204	190622	168955	433008	213370	210694	202618	292291	252390	241949	404543	244136	300521	402968	147376	204889	242509	130829
289131	110043	264867	106766	306974	410964	377894	409645	304211	360974	308706	396163	381422	339816	225418	377128	62780	30438	153096	369217	308166	300872	501246	260380	332476	334663	78892	347332	43925	49697	123343	398022	52676	195205	313569	400806	269621	318363	304687	146806	349143	250950	426882	311010	265085	403966	45987	349087	277678	261884
24772	161700	115258	161810	134217	186889	297943	405293	309636	259290	212569	145061	252750	116805	465118	143249	217310	284329	123134	279899	443433	372100	730809	149475	84139	76541	186753	152515	274855	310081	377857	177885	213513	247179	64834	478319	223749	164483	166282	407078	210530	282687	412537	236455	360057	427394	260963	98134	263481	77992
382894	197128	365991	206478	408104	511708	470995	487142	387444	457320	406563	494508	479651	440041	127512	477103	141528	74888	253141	463868	347739	366875	402317	360929	430486	431087	172123	448437	121275	79935	22570	498846	152984	282520	411173	454784	364507	419175	405222	49395	448796	334261	505711	406631	327778	474759	98449	446983	367194	362151
349267	242041	259335	195702	290531	397676	270109	252351	166062	272807	238744	413673	304844	344792	359487	380457	227469	205816	212520	270126	130387	127210	620276	231764	360930	373515	212598	328782	138452	164271	259083	384223	180393	99234	347994	219429	186655	283435	266122	259702	290469	120479	271892	224802	87879	235724	227846	375995	165942	280962
475714	289399	462420	302613	504520	608027	561666	566824	472383	550255	500658	589551	573830	536133	50637	573053	233828	170830	349297	555627	404150	441029	310037	456864	525440	525172	266819	544874	213881	170287	74579	595200	249346	371602	505948	517924	456921	515274	501118	56260	544023	420123	586118	499282	401076	549825	190184	541845	456321	458300
409347	389517	288798	335748	293104	367587	158833	57503	89791	191216	203762	414153	225205	350364	561609	373669	397669	396946	324234	173003	158447	76269	820024	252330	386441	406259	370178	313528	329074	362473	460444	357064	348176	184515	383335	94796	176185	267856	254947	461819	241667	128867	77574	176623	116176	34916	411759	395772	135929	325060
307446	352735	190157	303101	176612	227972	12857	118273	100068	51703	92836	282268	81120	226262	594581	241782	380751	405698	272779	29864	282830	181270	867071	159916	268143	289590	345436	184124	345959	387950	489364	218938	336778	185433	270573	240658	108025	146480	139818	500866	107724	142136	117347	73260	206317	156316	408714	273690	100861	226950
495766	438176	379645	386550	391553	475142	271281	159625	184416	301544	305908	516838	336370	450277	547422	476995	432194	412689	387680	284570	95101	110121	786392	343366	482416	500823	412469	416917	345739	368407	455204	463913	383468	241199	476509	26836	268412	369458	354811	448049	348880	199517	175877	279587	130956	116111	435126	493498	226856	413390
681740	495513	666267	508234	708103	813087	749829	734172	651578	743336	696803	795892	769624	741768	197907	778885	440062	376646	554868	746117	541290	603614	165024	658181	731790	731503	473159	748833	412403	368634	280621	800112	454529	560418	712316	658289	649963	716980	702113	255575	742753	602349	754285	692281	564455	709477	396451	748207	643227	663851
189519	79501	148623	25771	190756	295225	279177	338257	229072	255901	201253	284789	271977	225152	340020	262812	102380	144073	43295	267552	302770	257295	615511	146306	222420	227862	66381	231090	112648	152959	239503	282164	65457	126228	204685	366552	171084	203204	190359	262452	236785	181397	352475	208855	231934	343927	135965	239045	191461	147542
155389	293461	104248	265107	62921	48835	179309	308131	246743	139025	125382	91703	114130	51075	590846	51531	342444	396103	218916	160794	425609	330834	864972	119295	94724	115467	305232	21762	360225	403129	492015	35586	317257	249683	107091	417852	171475	66180	83406	514938	84027	250353	307938	151029	337414	342844	383093	93005	209085	113324
168037	301612	109425	271472	67260	52757	168379	297852	239871	128596	119337	103117	102209	64034	597120	63626	349664	401859	225655	150080	420730	324802	871706	120568	107978	128785	312236	28336	364101	407294	497516	40909	322995	248444	119976	409732	167344	64240	81524	519800	74771	246104	297113	144109	332833	333311	389799	106327	203675	122112
374453	236090	300597	200142	336160	445354	334289	317561	232128	334074	295571	453490	364629	386408	297983	423447	206915	166615	229609	333107	164593	189678	554825	277999	396308	406131	203207	376193	108081	117387	201486	431761	167577	152882	381197	270596	244299	333571	316545	197758	346350	184760	337307	284575	149676	298401	195008	412242	228640	316126
477872	435804	359166	382930	367284	445390	236788	119640	159887	269438	279278	490397	303459	425360	567786	450105	435084	422156	379109	251237	123528	100915	813388	322587	459723	478914	412311	389891	354176	380842	472152	434669	385640	233080	455252	16988	246437	343374	329645	467736	319246	184837	135188	252368	132192	75688	442083	469888	204857	394272
439549	290545	368068	260666	403491	512572	392554	359674	286115	395814	360117	520861	427563	453873	283029	490917	253239	199020	293750	393073	172570	228864	520705	345206	463315	472716	256987	443390	156155	147059	201756	498986	221281	217939	447930	288687	308320	400303	383191	186633	411407	243260	379894	347434	190446	334109	231642	479330	288987	383251
501039	448070	383877	396075	394312	475503	268956	153042	186646	300584	307569	518757	335006	452813	561466	478694	443332	425143	395844	282926	109471	116938	800830	347442	485882	504609	422886	418516	357945	381342	468844	464515	394402	249224	480531	16659	271906	371430	357159	462003	349214	205371	168316	280949	140897	109028	447119	496602	230233	418158
356537	325780	238473	272042	249541	336414	148946	105502	44077	169763	165173	375301	205529	308330	504957	335742	333750	334943	262249	157149	145701	44030	768019	201992	340504	359133	306160	275896	267534	302713	402260	324647	284312	120589	335051	134371	126476	228039	213041	405962	211057	65997	124549	139697	72089	98627	348644	351464	84846	273125
255596	174060	167638	121198	202000	311084	223362	253211	145810	213004	167297	321697	239484	253572	375305	290135	179608	189020	124699	217251	210362	160879	648370	143721	267346	279491	152198	241915	126764	168760	270088	297493	130412	36297	254007	269823	119519	199677	182812	282493	215954	93205	269562	161901	135296	252908	197600	282657	119563	187148
63946	188398	58095	169747	71445	140935	236436	348135	257898	197191	152652	120407	189975	66887	491429	102046	240746	300918	123604	218140	407339	327549	762854	94585	58975	69656	205199	93499	276990	316973	396999	129576	223827	212131	44130	430263	170906	101743	104378	423086	147755	238045	354139	177784	320774	373002	283279	75327	212157	23628
565626	495712	451128	445880	464369	548696	343595	226080	257725	374744	379309	590073	409374	523202	570651	550330	483872	455998	451489	357391	127452	179893	793320	415086	554589	572659	467897	490300	391710	408164	485997	537468	436635	306480	548108	90595	340828	442718	427901	473983	422428	269508	240028	353073	193104	181974	481580	565984	299455	484137
179663	321597	131265	292818	89300	36344	179531	309909	257671	141381	138619	98023	111398	75507	618554	62805	370445	423561	246754	161946	440324	343371	892857	143143	116260	135661	333171	48946	386477	429603	519349	28609	344694	270431	130828	425532	187926	86426	103619	541898	90868	266410	307869	162290	352759	346828	410949	111420	223112	141462
313058	319315	191801	266599	193645	270830	80095	101949	30256	99708	104190	314943	135429	250780	537331	274583	338816	354280	245129	86883	215899	114353	807056	155888	287175	307225	306245	214376	290765	330854	432485	259715	291683	129224	284720	191086	82055	168310	155402	441245	144550	77500	113033	77077	136736	123279	361650	296263	49700	228772
89647	201482	36752	176312	45629	129291	210241	323318	235599	170890	127125	122288	163992	58033	501196	95826	251490	308082	129636	191893	391187	308094	774328	72828	68787	85035	214759	73009	278550	319980	404324	116771	229740	198237	60329	408952	148751	75572	78162	428951	121678	219191	328860	152720	303698	349226	292952	83050	190351	21232
305371	225821	207162	174035	235995	341997	217341	218671	119837	217188	181827	360923	248562	291620	394000	326496	224711	220946	178971	215846	156804	110901	661564	177489	310751	324752	201333	273392	153451	189483	290103	328618	175089	44295	299163	217908	129760	227379	210051	296443	233538	68724	236868	168425	81578	211090	235835	325226	111386	231911
511549	347512	449419	327204	486345	595804	479559	440945	372462	482991	446622	600283	514596	534650	251636	572113	301602	236128	365432	480253	239444	310616	456666	428664	540855	548617	314466	526760	215063	189708	200188	582202	280565	304085	524465	356184	395007	484848	467889	172746	497663	330417	461228	434452	273718	412192	270105	557177	376193	461674
216313	242046	95276	193455	104116	200275	109553	197494	105301	86909	37325	231183	109811	163096	498073	192665	272635	304374	161790	97260	274155	182473	773221	59042	194797	213788	236394	134383	250629	294275	393470	187383	231153	105819	190214	279240	19967	86102	69532	409214	87789	98548	205930	38662	185753	219847	303490	205640	61006	131968
370383	401844	251607	350080	240299	288292	74165	63289	109849	115210	154228	344981	140784	290133	622942	304693	424241	440963	324619	93019	263700	167682	891159	219431	332086	353521	390805	247727	377204	416829	518343	280092	377700	215878	334336	197917	157020	210331	203077	526047	171303	162552	56222	131170	201639	106666	448083	337577	134611	288791
79451	245851	99785	230528	83302	91266	245827	368777	290656	204675	173241	59373	186962	30513	550195	47399	299521	361256	184592	226861	453951	367663	820042	133084	14809	35907	264814	74714	338000	378046	457150	83148	284631	262665	31109	464905	205624	110349	121591	483702	149105	280078	371595	200361	365925	398877	342525	19538	247104	79853
404220	234505	354874	218260	394531	503532	419217	411181	322009	414063	369946	500462	441877	437743	205719	475585	187984	123829	259609	415897	248661	283651	461298	339565	438903	444645	201798	435664	105196	76079	116622	490031	168881	230501	421429	360533	321251	397955	381852	105957	418213	271891	430811	363240	243648	392348	157821	455478	312612	361874
189427	350002	168906	326394	128914	20970	222348	352744	304536	185900	185774	79880	153718	94936	651365	63434	401324	458086	279759	205550	487480	390421	924062	185996	123415	137989	364855	87993	425112	467611	554286	33703	379516	315861	141902	471233	234831	131688	149015	578283	137569	313438	349421	209336	399884	390878	443083	112646	270268	171165
395847	283098	304524	239141	334387	440326	298768	260970	190052	306395	277230	458707	339900	389576	364408	424770	263048	231550	258366	301162	97186	130262	615091	275789	406858	419747	252263	371816	167869	184420	269768	426977	218409	142534	394200	202441	225239	325571	308248	264345	329169	152402	281154	260768	91528	236986	257494	421771	199268	327076
142490	237868	41606	203171	12053	117131	157388	275005	195716	117436	78337	139002	110519	70746	527939	101423	282887	332120	158587	138794	365118	274861	803141	50240	105766	126323	245118	47954	292780	336077	427345	103548	253387	182341	105472	369907	112293	21943	26632	448983	68089	189531	279085	105293	276608	303858	321715	114750	153124	68445
383394	344423	266082	290959	277829	364469	172584	106720	72043	196079	193457	403664	231779	336647	507657	364099	348653	344549	284399	182255	122760	24555	766675	229693	368550	387034	322992	304235	276452	308984	406583	352780	299000	139592	362824	107506	154538	256400	241397	407880	238863	89261	126891	167819	63073	87991	360563	379640	112999	300342
544612	367056	498578	358737	537988	647150	550218	521181	446163	549663	508868	643880	579413	581514	192011	619359	314730	244314	401805	549126	323842	390383	372424	482416	581914	586915	336411	579073	246939	210116	176421	633629	306726	366849	564131	440789	458590	540451	524080	142318	558441	400555	541429	499669	352204	494251	275866	598529	444670	505461
349094	356237	227802	303216	226457	295465	87010	64042	52257	118575	136205	344005	152533	282113	565135	303367	373944	386006	282876	100398	212400	112538	832304	192377	320271	340776	342166	243530	320989	359644	460884	285215	326139	161346	318976	167440	119799	199427	187961	467668	170064	105702	75285	109259	143767	89642	395100	328458	86940	265021
125058	307160	165998	296623	140849	80326	285145	413678	346245	244783	225151	14175	219322	82198	611766	54848	362033	426028	251393	266616	516909	427059	878637	196632	70744	71349	328733	114706	405641	445071	521346	82955	350623	328698	89625	519593	264563	161229	176007	548881	189312	341628	413759	252012	428472	447521	405495	54092	305047	148410
150267	275438	82690	244754	40573	72486	166352	292972	226421	125303	104792	107355	105223	51322	570383	66803	323098	375119	199003	147475	403311	309522	845009	95623	95873	117536	285621	7265	337748	380847	470795	59079	296253	225981	104200	398782	148989	43153	60146	493176	69205	227788	294049	131197	314973	326118	363114	98264	187443	96728
135848	296593	124135	275488	89443	34706	222697	351531	287686	182455	166058	48409	156934	41946	599225	10790	348708	407249	228819	204214	463320	370499	871041	148156	69931	86779	312723	55231	377748	419459	503495	27687	329153	281303	87659	459899	209145	103503	119703	528466	127293	287600	351354	192412	374845	385982	390940	61560	248319	119817
230172	46598	223902	62386	265897	364145	362160	413979	305148	339159	284391	342548	354536	291043	266322	327310	19108	79047	106736	350781	344890	319557	539559	227183	278424	278354	20245	304480	92990	113206	173026	351764	34359	197000	258908	425623	253664	282039	270501	201670	318233	254300	429405	292046	288177	415081	58014	294810	270999	213945
118320	181824	14579	147920	56673	161834	193152	295882	201595	157296	105891	163401	159368	96369	473422	133896	227057	278161	102707	176133	350413	269826	748204	40117	110412	125307	189360	96581	242976	285465	373936	148520	199293	156507	99901	373008	114929	75286	68250	396798	117995	180311	303423	128026	263420	318332	266417	124970	155568	34511
382392	203634	347236	197562	388444	495620	432689	438212	342486	422988	375111	486042	448127	426689	172256	464421	152273	83096	242351	427318	290537	314644	439625	336738	422989	426494	172965	429511	91085	48745	73082	482345	144341	242365	404564	399011	329458	395604	380426	73716	420662	290196	457278	371886	275021	423214	116547	439644	326888	349227
472421	499360	354200	446599	341383	378114	173397	89372	194427	214268	256747	439190	234150	388700	699792	399743	517503	526983	424267	192258	292078	217680	960977	322063	431719	453335	485809	345285	460610	497147	597088	371599	469462	303925	435123	191077	257466	310988	304811	600612	269553	247055	70958	233804	257336	113022	537688	436090	229746	391322
302406	198964	216757	150418	250421	359081	253164	259153	159741	249113	208460	370884	278491	302664	353653	339088	190806	181477	165178	250017	173579	146920	622152	191833	316369	328169	171392	289897	113545	148903	249587	345516	141827	65950	302748	250038	157702	246448	229336	256531	258956	107433	277426	198812	112694	250351	198145	331759	146559	236088
514600	328792	506581	345651	548767	651155	608569	613169	519274	596863	546956	630467	620115	578722	34866	615326	273802	214204	392274	602424	446580	486760	263100	502106	566340	565119	308278	588861	260331	216919	118738	638467	293061	418555	546674	561376	503600	560309	546401	103238	589832	467071	632540	545932	446770	595520	230498	582610	503286	501095
90268	102549	153659	120215	184564	252897	335219	428722	325206	299890	247725	212897	299996	180604	400652	209951	157611	227309	98045	318544	432942	374715	663966	180177	151739	144155	132541	211095	229764	259696	317608	243087	164481	242907	132092	483932	245085	212142	209253	348403	257735	288713	438720	267718	355826	444783	200688	166023	280263	122079
460973	397422	347065	346117	361926	450570	255088	158909	158149	281339	279238	488594	316881	420901	509957	449350	390842	371640	348695	266359	63690	75718	753419	311247	451030	468763	371390	389716	304526	327872	416136	438815	342172	202735	444048	56264	237989	341651	326253	410179	325018	165012	177638	253864	90646	119560	393824	462814	197146	379683
269923	90595	249194	89048	291403	394247	369117	406884	300046	350463	297346	377971	369600	322577	239188	359710	46058	43242	135673	359659	315893	302330	514814	246536	314146	315916	59333	331436	53731	68794	139241	381417	35636	190512	295105	404622	260351	303961	290771	164436	336187	247225	423606	301107	267853	403313	43502	330728	271102	244671
239416	208132	130981	154883	156883	262361	162080	209348	100471	150674	106736	283004	177852	213528	436504	247625	226719	246878	138591	155150	224078	147634	710251	98912	235949	251627	193985	193793	187728	230457	331336	248982	180245	36755	226252	255380	57286	147815	130490	344634	157137	59255	223264	99587	137267	218159	251258	249586	63003	159914
97218	207854	33683	181166	37272	124450	202491	316589	230257	162957	120052	121773	155677	55228	506494	93032	257226	312826	134578	184072	388325	303965	780001	68434	71645	89214	220268	65836	281771	323559	409026	111653	234275	196536	65250	403948	143645	67320	70452	433237	113388	215439	321843	145946	300554	343064	298367	84934	185317	27961
114948	199220	8696	167205	37836	141836	187901	297004	207429	150021	102364	145793	147977	77622	492882	114767	245731	297844	121502	170093	363365	279635	767451	44374	96510	113440	208165	76817	262983	305483	393710	128508	218983	171667	88812	380573	120488	60686	57577	416735	105755	190825	303273	126879	275662	321858	285562	109939	162022	32387
140204	312327	150238	295318	118084	42777	250453	379930	317555	210683	195923	25756	183605	64668	616512	27510	365785	426637	248923	232193	492992	400393	886566	176443	75956	86578	330730	85136	400418	441409	522719	45471	349336	309707	95794	489585	238920	133379	149475	548697	156145	317264	379189	222203	404497	414976	408641	62190	278206	140933
581967	399266	584820	422559	627045	726566	694460	701233	606780	681402	630503	701201	703523	653221	97337	688996	346301	293482	468658	687742	532613	574801	178504	582887	637368	634224	382718	666412	345057	302344	201576	714232	371796	504935	617463	648093	588507	640418	627163	190596	671880	554352	720581	630682	534805	683544	304569	653272	589739	576404
182684	258169	69722	217255	52510	137603	117040	234324	159621	78042	38754	172822	78167	107876	536810	133024	298258	340771	176354	98723	336144	242061	812633	52457	146039	166924	260517	73249	294555	338449	433979	124816	263385	164873	146466	332988	82083	25471	15044	453026	38646	160953	238123	65907	247954	264121	334296	153906	119959	104272
378906	288725	278072	239817	303855	406536	252978	213135	143293	263354	238858	430498	297720	361014	405585	394668	277791	257509	250384	256551	84639	82956	660886	246386	382560	397223	260721	339189	190195	215050	307403	393453	229846	115909	371664	167851	187816	291696	274542	305381	290506	110886	233247	220069	43415	191126	279494	396624	157402	304517
478276	402728	367269	352969	384695	476480	285190	191093	184855	309928	304529	512025	345619	443653	494900	473308	391687	366811	359636	295765	41648	98986	732475	332097	471981	489028	375033	414160	301195	320651	404345	464446	344073	216077	463990	77610	260886	365864	350001	395927	351711	184949	209723	279896	102539	151280	391082	484359	221043	398550
232678	336007	141423	296656	106246	115827	101416	231733	192773	67319	89919	176196	32913	133620	616242	137528	377584	420302	254783	85184	380024	279700	892069	131924	178449	199941	339784	89802	372610	416536	513080	108450	343062	232603	187278	352682	141457	80139	88829	531394	41742	213489	228621	104309	295360	270268	413956	179016	166934	168747
398929	216838	368975	215914	410481	516930	457969	463480	368029	447831	399498	505259	472587	447188	147171	484797	163206	92605	261573	452425	312010	339348	414148	359707	441818	444444	187851	451436	113879	70192	51956	503743	161979	267690	423089	421991	354319	418537	403595	48174	444530	315738	482599	396746	299614	448020	123679	458456	352280	369451
156798	245168	50146	208111	26017	122459	142967	260740	183122	103180	64353	150050	97893	83073	531535	111338	288512	335437	164665	124420	355201	263510	807072	47946	119762	140506	250667	54072	293580	337173	430069	109059	257019	176018	119916	357131	101293	11726	12700	450812	55560	179473	264668	91443	266709	289995	326413	128184	141417	80949
79203	212387	56314	191058	53688	116667	221661	338247	253271	181411	141372	103103	170846	42913	514459	79604	264009	322720	144474	202986	411038	327136	786556	91608	48809	66025	227948	69306	295717	336599	418940	104993	244925	218359	42376	427062	166765	84443	90526	444329	129308	238525	342968	167714	323413	365460	306168	62916	208445	36177
156479	83021	121245	41175	163415	265061	268621	340001	231921	241474	186070	251983	253796	193788	366834	231208	121213	172269	10652	255316	324877	270698	641463	125123	189268	194400	83365	202778	145849	185355	268430	252224	93669	137927	171350	380370	163779	179048	167820	292858	216174	188717	352755	197615	249163	349884	159702	205911	190533	115875
254629	72572	240828	78629	283046	383896	369116	412869	305001	348546	294591	365009	366071	311464	247122	348223	27890	54765	125074	358812	330429	312262	521894	240815	300980	301816	43104	322486	71259	87436	150435	371267	30981	195604	281681	416202	260191	297254	284773	177726	331319	252839	429078	300051	278946	411208	41618	317479	273785	233800
29360	207162	107724	200496	110725	141107	278783	395176	307581	238330	198447	96828	225856	76037	511599	96888	262317	327545	157399	260042	457168	377977	778524	144315	36798	29176	229904	117319	312160	349696	422240	133249	253880	261384	20019	480412	220609	141287	147825	450515	185178	288471	400167	224542	370927	421538	305892	49865	262053	73872
122982	243873	55194	214909	19471	93607	181665	303128	226492	140737	107657	108206	127297	39752	540642	71636	292338	346013	168707	162754	395720	305868	814780	77432	77392	98698	255066	29459	311400	353992	441997	80169	267192	210691	80493	400600	143293	44765	56253	465232	86604	220272	306243	134815	307233	333229	332890	84795	184126	64553
166086	319574	136487	294637	96583	13744	204285	334511	279092	165589	158539	73621	136424	65784	619932	42225	370255	426226	248065	186486	459730	364038	893091	154057	100622	118171	333552	55875	392719	435267	522381	3908	347564	284853	117394	448499	205955	101208	118485	546145	113358	284812	332797	183345	371709	370938	411729	93031	242791	139919
412082	231371	378339	227920	419534	526718	461158	461869	368682	452476	405210	516776	478122	457701	151068	495416	178417	107937	273030	456278	303935	336094	412696	367676	453599	456798	201653	460607	122160	79697	64158	513446	174347	270843	435071	415541	358962	426542	411292	50914	451175	317004	481218	401369	296172	444891	139739	470251	354981	380183
443210	401745	324961	348674	334289	415355	211026	106240	126574	241177	247246	458449	275961	392677	543857	418362	402481	392228	344127	224168	113464	67059	794467	288422	426227	445182	378832	358179	324024	352581	446189	404289	352911	198321	421319	47812	212490	311148	296984	443635	289057	149689	124734	220607	101441	66760	410984	436717	170822	359791
219510	154596	133531	100861	169927	279447	214673	263491	154273	198029	147506	286871	220678	219375	386613	256384	170891	193892	93685	205743	244185	185908	661700	112958	231545	243360	138509	210564	139298	183097	281949	265848	124691	53142	217912	295586	106150	170863	154641	298105	192569	106426	278121	147665	165103	268924	196203	247014	118832	151235
440055	468947	321815	416465	309135	348224	141246	68268	166488	182229	224355	408387	203109	356923	676019	368712	488445	500163	393122	160152	281113	199082	939645	289773	399753	421340	456181	313676	434461	472002	572596	341314	440815	275966	402944	189100	225947	278796	272467	577408	237729	219704	48048	201512	237867	102057	509783	404349	199576	358929
124675	295185	134906	278208	104902	50117	245748	374174	307861	205312	186452	25328	180329	48965	599331	15414	348601	409482	231851	227178	480929	389600	869478	162543	59553	71987	313540	75593	383644	424502	505551	48002	332242	295667	79198	480803	227459	122888	138275	531584	149807	305289	374313	213156	392415	408103	391450	46878	267416	124105
378769	399144	258531	346573	250803	305516	89710	41654	98091	129496	162282	360117	158058	302876	610672	319582	418640	431782	323892	107788	241453	147125	877105	224845	343745	364936	386262	261454	366822	405385	506548	296727	371187	206959	344778	174650	157455	221598	212824	512943	185252	151535	39899	137296	182510	83927	440548	350152	129665	295929
459448	471780	339092	418413	331180	379941	166646	54557	163723	207601	242961	437438	232801	382277	661440	397182	486556	492237	399414	185449	249265	176943	920705	305084	423754	445060	456212	340128	425129	460404	559508	372110	437836	271848	425221	149928	235527	301688	293352	561876	263700	214496	41895	217892	216852	70493	504563	429678	203381	376501
430607	299986	346958	262101	379096	486483	350051	308375	241290	357150	326336	501258	390344	432711	333741	468717	271021	227181	288181	352295	119831	177746	574395	320311	446996	458525	267286	417554	171987	176040	246778	473021	231749	188054	433175	235245	274213	372245	354929	235486	378225	203140	328647	310848	140641	281371	257163	462410	249902	366683
91197	246551	86690	227307	65875	84116	227506	350598	273562	186357	155390	67917	168988	13538	549769	43702	299090	358824	180816	208540	439084	351517	821074	118143	31841	53540	263474	57066	332299	373189	454993	74008	281264	249478	42557	447787	189142	92193	103874	480661	130833	264539	353315	182541	350843	380964	341595	37059	230447	72759
174288	267445	72598	229603	41881	114589	127779	250546	180997	86894	59368	152194	76957	90003	552051	111908	310225	355890	186664	108873	359000	264351	827735	66684	131038	152488	272377	51706	312227	355995	450050	101868	277755	187139	134115	353538	105095	11724	22508	470112	34599	183944	252946	85893	270880	282231	347670	137127	142458	102072
366822	244490	283490	202562	316591	424757	302173	281602	197964	304324	268887	437659	335989	369369	333246	405668	222701	191567	225546	302018	137248	153784	590803	257864	382948	394389	213068	355641	127311	145623	235232	411231	178724	127462	369046	237800	216959	311246	293999	233070	320377	152506	301377	255862	113795	262552	217015	398418	197709	302612
320908	372061	205569	322768	188979	231377	21687	117338	116651	61372	109157	288709	83940	235826	614743	248616	400690	425948	291736	39699	295519	194532	887085	176774	278722	300340	365235	192688	366156	408083	509529	223275	356901	205458	282364	246017	127962	158370	153426	520866	116628	161051	112947	91800	221734	158276	428877	283259	120763	241868
111416	293022	154177	282570	131177	82915	280524	408090	337875	239800	217372	15302	215861	72188	597645	50249	347878	411887	237432	261819	506513	417724	864681	185740	56773	57416	314578	108131	391795	431102	507190	83230	336553	317111	75499	511645	255143	153243	167354	534748	183916	331576	408818	244407	418173	441068	391337	40122	295978	135187
354437	265953	254858	216318	281785	385763	241214	214583	133609	248281	220179	407888	281863	338436	397898	372570	257379	241436	225877	243185	109029	88828	657800	223865	359029	373399	238696	317893	173394	201749	297433	372561	208794	92128	347821	184624	168468	270829	253577	298063	272073	94309	234283	202955	49866	197294	261585	373271	141193	280611
135272	316559	171010	305032	143752	74404	283299	412462	347468	243293	226028	16678	216722	85935	621237	54890	371281	434849	259537	264937	519997	429126	888519	200545	79203	81291	337702	115086	413440	453183	530324	78581	359088	333194	98513	520321	266869	162498	177810	557626	188300	344464	412025	252681	431500	446992	414683	62660	306963	155265
285882	182700	203089	133482	237997	347143	251298	265963	163237	244458	201183	356792	272485	289027	350712	325789	177020	172767	147877	246876	190527	158885	621357	179786	301349	312666	155905	277980	105983	144385	245924	333550	127611	61156	287329	263995	151701	235652	218730	255169	250737	109952	283683	193617	126554	259738	187098	316911	145154	220989
114362	219470	30470	189475	20100	118671	185349	300936	217186	145610	104066	125766	138193	56519	515219	92736	267254	320492	143386	166847	379813	293082	789494	58853	82721	102002	229873	54458	286147	328622	416463	105346	241664	190871	79464	391295	131347	49779	53534	439714	95871	205513	305721	130422	291614	328362	307580	94085	172963	42687
229903	53168	215196	52798	257382	357815	348307	398097	289384	326249	271801	339131	342629	285353	273015	322120	33995	80536	99048	337324	329335	303193	547495	216310	275149	276345	19968	296642	81888	107421	176475	345206	18685	180966	255928	409321	239578	272184	260047	203332	307122	238302	413656	278538	271886	398865	65940	291677	255827	207699
358460	212688	291690	179800	328988	438516	340538	333338	242503	337100	295354	442779	366152	376904	278345	414359	181206	139889	212508	337887	190352	208098	540010	271771	384015	392669	179450	369620	82111	91125	179130	424918	143635	153647	368127	293957	245273	328819	312112	178465	345043	192529	352741	286690	168368	316802	168286	400211	234020	304397
356212	172965	332205	175258	374143	479031	433704	450760	350376	420348	369938	464602	443076	408188	164787	445557	119011	48420	221572	426685	318115	331910	439138	325667	400851	402678	144740	414765	84010	42911	59599	466014	121173	245183	381860	422417	327401	384170	369896	78574	412799	297131	469187	369584	293197	439303	79777	417448	329848	330267
203003	324363	128296	289758	87624	77285	138669	269138	221777	101420	107289	137452	70305	100203	613758	99425	369680	417678	245400	121389	406991	308330	889242	129256	144642	165648	331894	59048	375024	418763	512280	69466	339209	246480	155688	386812	158928	70709	85336	532742	55884	235615	266796	128057	320469	306622	408240	143376	190528	148701
126545	232170	38751	200626	6156	111034	173764	291721	211358	133552	94975	125719	124681	56482	526255	89875	279151	331056	154953	155089	378260	289395	800892	59133	89282	109680	241608	43822	294762	337606	426809	97491	252188	192395	88742	385605	126900	36788	43345	449468	82512	203059	295820	121851	289824	320369	319012	98814	168138	56716
394884	412220	274491	359367	267127	321263	105611	28475	107876	145669	178468	376282	173709	319221	618197	335772	430373	441526	337818	123864	238214	147531	883131	240579	360097	381282	398540	277745	375906	413698	514496	312614	382515	217400	361085	164513	172147	237949	229116	519922	201502	161063	23544	153291	184590	72442	451241	366503	142611	311899
270033	151896	199706	105096	237777	347262	271805	296034	190974	260707	213315	350547	286117	284696	326902	322212	144147	142922	126644	265526	220081	191690	599966	181592	292197	301534	123889	278688	78631	120315	221691	333684	94784	83228	276717	296778	167185	239683	223462	234222	260323	137578	313262	209613	159317	291524	155172	308291	167681	212324
88383	173038	36323	147337	67060	158332	220233	325678	231594	182921	133737	147594	181122	86459	472154	123986	222548	279119	100653	202676	376895	298598	745372	69881	88757	100561	185740	100426	250787	291801	375368	145811	200882	181363	75004	402565	145002	93294	90791	400186	138820	208926	332916	156994	290678	348410	263920	104647	185526	8784
156569	160387	61524	115937	100415	209469	192498	275885	172740	163939	108509	214422	176581	147058	435743	184287	196935	239581	78693	178413	304718	230552	711474	49852	160122	173312	159385	141582	197632	241029	333777	195936	161704	108627	147721	337352	92860	107834	94099	354416	140313	141291	286399	121719	219470	292232	232454	175227	127390	80464
200921	48783	179890	17566	222083	323052	316943	373787	264588	293332	238483	306292	308590	250970	308185	287990	64942	114344	64173	305238	323472	286894	582795	181507	242580	245028	28669	261425	99757	133720	210590	310355	37492	158892	223700	395124	208822	237001	225058	236236	272480	215414	388481	246573	258642	377624	101186	259192	228276	173137
349989	390357	232600	339557	218889	263812	51158	86941	111716	92306	135160	321070	116417	267323	621223	280903	415533	436017	311592	70120	278497	179726	891423	201784	309780	331318	381144	224511	373833	414557	516228	255752	370091	211982	312719	219478	144534	188570	182335	525521	148201	161903	80884	114094	210969	129437	441322	314783	128077	269472
129436	121180	77307	85271	119384	221424	236423	320686	216139	205799	150669	211992	214640	151101	410970	188803	164415	216235	40156	221597	334198	267929	685539	85528	150986	159027	126662	158644	185820	226916	312303	208473	137469	138819	134533	376411	138133	136245	126167	336185	175442	180412	331516	166096	252410	335705	203690	167426	171495	73721
311179	265598	199132	211956	218827	317250	164993	162009	61744	171586	147286	346499	205555	277410	452399	308935	273076	276600	205034	166357	157452	75737	719731	164343	304025	320843	245465	251411	210082	247445	348366	304453	223702	60317	295772	184490	97570	203220	186466	354841	198586	18806	179582	127703	68942	159344	288890	316740	65022	230459
290208	329504	171156	279652	161355	222878	27536	126731	85532	45970	73799	273211	80792	213915	571686	232535	357178	382321	249861	30605	272170	170574	844550	139397	254347	275497	321916	173388	322973	365166	466470	212838	313196	163050	255362	239826	84470	132205	123485	478407	98262	122406	129312	51441	192146	160639	385151	261039	79083	208341
390549	229333	333453	206207	372114	481530	389522	379481	291020	385654	342942	481845	414258	417583	236383	455316	187972	131115	244556	386751	220032	251989	492958	315969	421405	428434	195865	413081	94975	79290	143309	467966	161015	202037	404579	330370	293407	373820	357395	136248	392031	241440	399127	335076	211988	360714	164010	437851	282985	343018
449446	457182	328636	403697	322482	375545	160557	39891	148871	200998	233405	431518	227993	374779	644586	391068	471077	475924	385672	179055	233614	160028	903785	294098	415586	436733	441089	333240	408700	443758	542738	367236	422220	256282	416358	137417	223149	293440	284360	544995	256939	198916	32026	207742	199929	54186	488575	422058	189698	366039
431424	435429	310310	381889	305970	363740	147912	19494	127105	187339	216234	417849	216285	359455	623110	377250	448953	453785	364466	165833	217885	139697	883168	275311	399476	420428	419089	318680	386614	421857	521034	354893	400064	234148	399520	129397	203196	277483	267627	523638	242774	176786	23085	190046	179397	39008	466379	406525	168697	347655
155515	44339	191788	86067	229342	311109	361420	438843	330856	330464	275558	276554	336964	237310	334536	269717	94737	165326	93238	346603	409945	365985	598834	209261	213810	208467	77882	261801	179151	202921	252788	300263	113405	233881	193845	475438	260434	253046	246284	284332	296120	286858	451341	290911	341044	448605	136554	228980	289200	168276
475341	412120	360979	360895	375183	462597	264490	162815	170246	291992	291689	501573	327377	434126	520522	462167	405100	384952	363549	276397	70009	89624	761554	325045	464723	482606	385949	402393	318081	340629	427731	450975	356539	217550	457968	47150	251341	354450	339229	420979	336764	179192	180815	266030	105484	121598	407541	476355	210264	393835
166598	32561	196398	78786	234967	319555	362482	436478	328008	332546	277369	286760	340360	245586	322919	278696	81888	152474	92269	348102	401698	360330	588347	211878	223617	219039	66107	268542	167296	190311	240220	308456	101855	228870	203630	469546	259875	257691	250169	271634	299994	282819	449426	291696	334395	445019	123820	239026	287201	174779
174473	11847	186869	53243	227201	318046	345455	414524	305640	317311	261896	290583	327467	244075	316406	278864	67541	136308	74810	331828	375388	335246	585852	198286	226622	224543	42784	263048	143634	169727	228189	306325	77627	204470	206763	444247	240711	247674	238677	258106	288185	259241	428006	274457	308684	421705	111161	242643	265961	169705
461832	276833	437111	281748	478760	584697	524737	523639	431903	515704	467889	571114	540920	514354	98496	551818	221471	152731	327971	519751	356628	396482	349589	428354	507349	508968	250382	519637	182569	138802	65583	571581	227649	334406	488323	470928	422172	487168	472273	31353	513178	380441	543160	464596	356480	505178	178751	523939	418580	436475
436593	254677	403945	252995	445137	552313	484945	482155	390929	476990	430162	542068	502987	483219	136256	520919	200873	130292	298311	480417	317081	355020	390835	393191	478798	481761	225658	486212	147760	105227	67252	539045	199241	294787	460193	430595	383523	452055	436759	41002	476403	339754	501690	425896	315019	463737	160695	495447	378574	405658
356555	382416	236700	330397	228054	283002	67177	63329	89465	106569	139983	337176	135746	279888	602389	296624	404088	420358	305825	84980	249503	151414	870842	203531	320858	342084	370874	238444	356570	396228	497757	274057	357373	195260	322076	191626	138465	198721	190190	505599	162259	141983	62869	115537	183892	103303	427624	327179	114373	274055
98881	265124	109202	248169	85097	71556	240035	365592	292315	198927	172526	45209	178259	26165	569173	27382	318438	379353	201894	221127	460371	371632	839513	139761	32908	50684	283356	66496	354235	394831	475400	64260	302230	271750	51122	466319	209059	108469	121832	501529	142845	285382	367326	199670	372007	397339	361269	26574	250020	94812
105070	191444	16271	161510	45938	145184	198701	306977	216067	160882	112937	144000	158582	77555	487228	115291	239064	292771	115284	180927	368892	286771	761374	52735	91299	106938	201706	82615	260064	302125	388843	132098	214009	175666	81795	388686	129069	70869	68397	412496	116286	197569	313497	137147	281572	331261	279473	105619	170392	21650
132190	272935	89138	246808	51441	59713	192201	318837	250461	151187	129071	82191	130122	28406	572258	42170	322922	378337	200286	173344	424792	332496	845735	110205	73002	94285	286032	18783	345099	387510	474475	46432	299651	243075	84162	423472	170747	65550	81320	498224	95098	249064	319965	155842	336301	351726	364142	73449	210285	92751
148235	38420	170517	65108	209331	295836	337281	413929	305992	306916	251824	265739	314444	221787	341704	255683	94086	162998	68335	322696	388665	342210	609706	186071	202028	199021	68117	243424	167255	195398	254706	284477	101304	209815	182080	451775	235677	231800	224224	284777	274048	262300	426422	266625	318061	423871	137627	217824	264279	149639
526463	344205	531298	368893	573484	672071	646014	658920	561625	631445	579761	645925	652570	598572	48487	634157	291715	241381	414719	638594	499952	534761	231402	530465	582155	578818	328459	612561	296337	254763	153095	659831	318985	457605	562233	613551	539075	587587	574665	148372	620039	508687	677925	581010	494928	643504	250525	598009	542314	522011
305234	123353	283401	124534	325529	429263	395448	424363	319831	379065	327016	413648	399805	357902	206859	395129	71824	14423	171053	387032	315116	313052	482679	279015	349836	351558	93937	365837	53851	42461	104745	416356	70629	211334	330797	410989	287408	337004	323323	128845	367705	266445	441877	328957	276413	417397	42589	366420	294469	279971
162106	98888	112721	52406	154898	259347	252759	322933	214878	226538	171251	250665	240147	189728	375466	227483	133433	179769	24476	239816	311527	254826	650737	112476	189188	196171	95823	195140	147033	188297	275396	246253	100949	122163	172188	364455	147191	168234	156032	298406	203505	172035	335707	181791	234282	332949	169948	205715	173483	112508
440448	451145	319812	397784	312995	365184	150375	34061	143124	190933	224188	421375	217656	364961	642831	380954	466081	472358	378846	168938	237144	159921	903297	285511	405954	427150	435635	323272	405419	441094	540538	356930	417420	251432	406940	144383	215315	283809	274960	543454	246926	194101	22399	198749	199585	57477	484365	412278	182806	357224
237699	161911	151601	108362	187176	296582	220606	259837	151123	207079	158778	305252	231700	237523	378290	274374	172252	188306	107967	213073	227654	174282	652563	129511	250184	262020	142427	227534	129674	172901	273213	282980	124106	43538	236575	283749	113819	186630	170070	287622	205775	100352	275393	156121	150832	262281	193809	265623	120090	169887
169881	264123	68860	226773	37468	113288	131993	254308	183589	91166	62059	149206	81316	86274	549669	109079	307287	353522	183550	113105	360677	266514	825300	64677	126957	148365	269438	48997	310478	354198	447867	100389	275267	187254	129827	356444	106517	7611	21124	468169	38989	185398	256879	88830	272455	285703	344962	133271	144470	97832
199484	296605	102156	257767	69037	111840	110461	238465	181121	69646	63997	161079	50675	106905	578720	120500	338599	382611	215497	91684	364769	267036	854521	93402	150690	172415	300772	63383	336774	380670	476078	100915	304927	203588	156590	349641	115528	41031	49653	495245	14513	192456	238680	86008	277784	273221	375426	154199	147810	130829
235932	337669	143501	297908	108905	119595	97940	228182	190344	64465	89262	180044	29609	137203	616934	141357	378875	421069	256307	81909	377724	277249	892754	133111	182025	203540	341096	93311	372909	416831	513635	112278	343990	231854	190699	349543	140508	82288	90379	531733	42396	211853	224954	102760	293309	266858	415022	182708	165201	171323
281517	325491	163155	276308	151978	212591	26892	136808	93061	36012	65658	262978	71259	204000	571935	222306	354535	381487	245235	23355	280364	178933	845367	132274	244702	265921	318885	163253	323154	365695	466752	202530	311269	164504	246039	249901	82056	122560	114360	479396	87980	126758	138943	45461	199254	170947	383411	251191	81906	200175
532637	446859	423396	399114	441736	533940	340758	238767	242167	366681	361990	569183	402300	500655	507712	530593	430697	398453	409576	351983	75139	156443	731012	388550	528311	545032	417534	471538	335956	349446	424281	521909	384862	269010	519864	108056	318065	423222	407288	411450	409091	241473	256002	337337	156838	196224	425388	540922	278426	453970
496577	426324	383541	376050	398898	487527	290159	186766	195096	317514	316289	525640	352938	457881	519504	486417	416348	392184	381182	302028	66363	112464	754920	347863	487717	505297	399063	426788	326420	346107	429546	475811	368490	236308	480492	60440	274939	378721	363305	420752	361859	201226	204236	290850	122823	144573	416281	499622	234181	415790
136710	228292	32030	193777	14608	123830	163011	278263	196004	123656	81362	141512	118620	72340	518710	105208	273395	322972	149077	144632	362426	273598	793841	44175	104057	123971	235639	55010	284297	327486	418306	110229	244198	177289	102000	370244	111160	30513	30961	440159	76210	187197	282974	107845	273981	306047	312329	114223	152494	60132
[truncated: 421 more columns]
