# Supplementary material for: Evolution within a language: environmental differences contribute to divergence of dialect groups
Source: BMC Evol Biol. 2018 Sep 3;18:132. doi: 10.1186/s12862-018-1238-6 (PMC6122686; doi:10.1186/s12862-018-1238-6)
Supplement: Supplementary file 4 — Linguistic distances between municipalities. Rough equivalents of Séguy’s dialect distance metric, i.e. a percentage of disagreeing linguistic features between pairs of municipal dialects. (CSV 1277 kb) [file 12862_2018_1238_MOESM4_ESM.csv]

1	2	3	4	5	7	8	9	10	11	12	13	14	15	16	17	18	19	20	21	22	23	24	25	26	27	28	29	30	33	34	35	36	37	38	39	40	41	43	44	45	46	47	48	49	53	54	55	56	57
	0.15	0.109	0.191	0.101	0.185	0.172	0.248	0.259	0.176	0.201	0.179	0.135	0.109	0.188	0.118	0.127	0.141	0.154	0.17	0.254	0.272	0.171	0.117	0.179	0.182	0.192	0.105	0.19	0.169	0.166	0.184	0.135	0.256	0.093	0.264	0.213	0.105	0.127	0.157	0.108	0.252	0.246	0.198	0.263	0.285	0.139	0.182	0.256	0.109
0.15		0.175	0.183	0.155	0.231	0.209	0.255	0.266	0.218	0.241	0.216	0.192	0.17	0.201	0.191	0.116	0.159	0.052	0.21	0.25	0.273	0.186	0.179	0.225	0.229	0.177	0.17	0.196	0.182	0.176	0.231	0.12	0.26	0.18	0.27	0.245	0.159	0.191	0.171	0.164	0.265	0.252	0.242	0.26	0.288	0.141	0.227	0.266	0.163
0.109	0.175		0.187	0.061	0.215	0.163	0.252	0.26	0.153	0.159	0.213	0.137	0.12	0.199	0.165	0.159	0.17	0.181	0.159	0.255	0.277	0.184	0.023	0.221	0.219	0.186	0.07	0.198	0.18	0.171	0.213	0.17	0.252	0.127	0.272	0.189	0.069	0.064	0.18	0.088	0.254	0.25	0.163	0.26	0.298	0.179	0.219	0.252	0.096
0.191	0.183	0.187		0.195	0.253	0.187	0.168	0.167	0.209	0.207	0.245	0.194	0.225	0.189	0.224	0.147	0.146	0.196	0.198	0.149	0.171	0.184	0.186	0.249	0.256	0.03	0.199	0.093	0.111	0.177	0.25	0.158	0.139	0.219	0.177	0.156	0.197	0.186	0.141	0.208	0.15	0.165	0.201	0.156	0.206	0.167	0.246	0.168	0.207
0.101	0.155	0.061	0.195		0.204	0.171	0.26	0.267	0.164	0.175	0.207	0.129	0.119	0.203	0.153	0.165	0.176	0.159	0.165	0.265	0.288	0.19	0.072	0.219	0.221	0.194	0.075	0.204	0.183	0.173	0.198	0.172	0.265	0.128	0.284	0.2	0.032	0.079	0.184	0.057	0.262	0.258	0.177	0.27	0.306	0.18	0.218	0.268	0.09
0.185	0.231	0.215	0.253	0.204		0.213	0.263	0.281	0.222	0.243	0.069	0.207	0.177	0.224	0.117	0.195	0.215	0.238	0.223	0.302	0.291	0.204	0.223	0.087	0.105	0.25	0.196	0.254	0.237	0.182	0.02	0.212	0.297	0.183	0.278	0.249	0.213	0.218	0.227	0.204	0.286	0.265	0.249	0.302	0.282	0.214	0.082	0.278	0.222
0.172	0.209	0.163	0.187	0.171	0.213		0.204	0.237	0.05	0.143	0.219	0.101	0.201	0.199	0.189	0.172	0.199	0.217	0.025	0.247	0.237	0.189	0.164	0.231	0.234	0.189	0.159	0.21	0.199	0.181	0.207	0.182	0.243	0.206	0.246	0.19	0.166	0.147	0.202	0.153	0.241	0.194	0.137	0.249	0.231	0.196	0.229	0.233	0.199
0.248	0.255	0.252	0.168	0.26	0.263	0.204		0.141	0.228	0.241	0.257	0.218	0.266	0.235	0.243	0.21	0.214	0.277	0.215	0.177	0.155	0.219	0.248	0.262	0.27	0.167	0.259	0.193	0.19	0.189	0.271	0.226	0.189	0.262	0.141	0.206	0.264	0.251	0.204	0.254	0.157	0.014	0.238	0.173	0.106	0.239	0.261	0.159	0.276
0.259	0.266	0.26	0.167	0.267	0.281	0.237	0.141		0.258	0.242	0.278	0.246	0.275	0.253	0.26	0.211	0.224	0.276	0.247	0.14	0.101	0.242	0.257	0.28	0.284	0.177	0.266	0.177	0.189	0.189	0.285	0.232	0.116	0.268	0.125	0.16	0.272	0.26	0.21	0.271	0.075	0.145	0.241	0.117	0.159	0.245	0.278	0.061	0.272
0.176	0.218	0.153	0.209	0.164	0.222	0.05	0.228	0.258		0.121	0.23	0.093	0.194	0.201	0.191	0.189	0.221	0.222	0.049	0.271	0.268	0.188	0.159	0.242	0.243	0.208	0.153	0.236	0.219	0.196	0.218	0.195	0.266	0.204	0.27	0.192	0.158	0.136	0.221	0.138	0.26	0.219	0.12	0.274	0.255	0.213	0.237	0.254	0.183
0.201	0.241	0.159	0.207	0.175	0.243	0.143	0.241	0.242	0.121		0.244	0.15	0.222	0.22	0.225	0.204	0.217	0.247	0.141	0.265	0.262	0.206	0.161	0.253	0.255	0.202	0.172	0.235	0.22	0.19	0.243	0.213	0.246	0.229	0.264	0.164	0.171	0.146	0.222	0.159	0.25	0.237	0.056	0.263	0.253	0.23	0.252	0.234	0.188
0.179	0.216	0.213	0.245	0.207	0.069	0.219	0.257	0.278	0.23	0.244		0.214	0.168	0.209	0.111	0.193	0.219	0.234	0.229	0.295	0.287	0.198	0.217	0.057	0.075	0.244	0.194	0.248	0.238	0.177	0.067	0.207	0.29	0.18	0.277	0.247	0.218	0.22	0.233	0.203	0.284	0.26	0.243	0.293	0.283	0.213	0.045	0.274	0.214
0.135	0.192	0.137	0.194	0.129	0.207	0.101	0.218	0.246	0.093	0.15	0.214		0.161	0.197	0.164	0.169	0.189	0.198	0.097	0.255	0.254	0.183	0.143	0.23	0.232	0.193	0.134	0.21	0.197	0.181	0.202	0.165	0.25	0.159	0.254	0.195	0.12	0.128	0.189	0.099	0.243	0.211	0.153	0.255	0.252	0.193	0.224	0.245	0.168
0.109	0.17	0.12	0.225	0.119	0.177	0.201	0.266	0.275	0.194	0.222	0.168	0.161		0.183	0.08	0.148	0.168	0.181	0.201	0.286	0.302	0.174	0.124	0.173	0.176	0.219	0.093	0.219	0.199	0.186	0.173	0.159	0.29	0.063	0.296	0.238	0.127	0.141	0.182	0.131	0.282	0.264	0.218	0.291	0.31	0.169	0.176	0.281	0.144
0.188	0.201	0.199	0.189	0.203	0.224	0.199	0.235	0.253	0.201	0.22	0.209	0.197	0.183		0.188	0.143	0.159	0.21	0.203	0.247	0.258	0.081	0.203	0.204	0.21	0.181	0.195	0.186	0.161	0.189	0.223	0.153	0.259	0.189	0.239	0.226	0.206	0.205	0.151	0.203	0.256	0.231	0.219	0.26	0.257	0.16	0.21	0.259	0.197
0.118	0.191	0.165	0.224	0.153	0.117	0.189	0.243	0.26	0.191	0.225	0.111	0.164	0.08	0.188		0.161	0.188	0.202	0.195	0.285	0.29	0.175	0.166	0.126	0.135	0.219	0.128	0.218	0.208	0.178	0.109	0.176	0.284	0.112	0.279	0.227	0.159	0.17	0.201	0.147	0.272	0.243	0.222	0.285	0.289	0.185	0.123	0.265	0.172
0.127	0.116	0.159	0.147	0.165	0.195	0.172	0.21	0.211	0.189	0.204	0.193	0.169	0.148	0.143	0.161		0.075	0.13	0.185	0.207	0.226	0.135	0.161	0.181	0.189	0.144	0.153	0.123	0.112	0.135	0.193	0.044	0.213	0.15	0.218	0.193	0.167	0.17	0.104	0.166	0.214	0.208	0.205	0.219	0.237	0.06	0.183	0.217	0.155
0.141	0.159	0.17	0.146	0.176	0.215	0.199	0.214	0.224	0.221	0.217	0.219	0.189	0.168	0.159	0.188	0.075		0.159	0.207	0.218	0.236	0.159	0.172	0.207	0.219	0.133	0.168	0.093	0.069	0.16	0.219	0.091	0.213	0.168	0.234	0.189	0.183	0.183	0.058	0.189	0.219	0.214	0.218	0.23	0.245	0.047	0.212	0.216	0.173
0.154	0.052	0.181	0.196	0.159	0.238	0.217	0.277	0.276	0.222	0.247	0.234	0.198	0.181	0.21	0.202	0.13	0.159		0.218	0.26	0.283	0.209	0.187	0.243	0.245	0.194	0.177	0.194	0.181	0.19	0.239	0.133	0.266	0.183	0.283	0.249	0.164	0.194	0.174	0.168	0.272	0.273	0.244	0.272	0.306	0.141	0.245	0.275	0.159
0.17	0.21	0.159	0.198	0.165	0.223	0.025	0.215	0.247	0.049	0.141	0.229	0.097	0.201	0.203	0.195	0.185	0.207	0.218		0.254	0.254	0.195	0.158	0.241	0.243	0.201	0.162	0.219	0.203	0.185	0.215	0.188	0.251	0.207	0.259	0.189	0.16	0.142	0.205	0.151	0.249	0.207	0.131	0.258	0.244	0.202	0.24	0.239	0.196
0.254	0.25	0.255	0.149	0.265	0.302	0.247	0.177	0.14	0.271	0.265	0.295	0.255	0.286	0.247	0.285	0.207	0.218	0.26	0.254		0.087	0.241	0.251	0.296	0.301	0.157	0.266	0.164	0.18	0.191	0.305	0.235	0.108	0.272	0.102	0.199	0.271	0.256	0.199	0.275	0.097	0.18	0.266	0.075	0.187	0.241	0.296	0.158	0.264
0.272	0.273	0.277	0.171	0.288	0.291	0.237	0.155	0.101	0.268	0.262	0.287	0.254	0.302	0.258	0.29	0.226	0.236	0.283	0.254	0.087		0.25	0.274	0.292	0.295	0.178	0.285	0.182	0.205	0.192	0.294	0.249	0.104	0.285	0.075	0.198	0.292	0.276	0.225	0.291	0.069	0.157	0.265	0.064	0.15	0.257	0.29	0.126	0.292
0.171	0.186	0.184	0.184	0.19	0.204	0.189	0.219	0.242	0.188	0.206	0.198	0.183	0.174	0.081	0.175	0.135	0.159	0.209	0.195	0.241	0.25		0.189	0.189	0.201	0.18	0.184	0.187	0.164	0.166	0.207	0.147	0.253	0.184	0.23	0.217	0.191	0.192	0.162	0.189	0.245	0.215	0.21	0.253	0.243	0.153	0.197	0.248	0.191
0.117	0.179	0.023	0.186	0.072	0.223	0.164	0.248	0.257	0.159	0.161	0.217	0.143	0.124	0.203	0.166	0.161	0.172	0.187	0.158	0.251	0.274	0.189		0.225	0.223	0.189	0.071	0.197	0.177	0.168	0.22	0.174	0.249	0.128	0.267	0.189	0.073	0.058	0.183	0.094	0.25	0.246	0.162	0.256	0.292	0.183	0.225	0.248	0.107
0.179	0.225	0.221	0.249	0.219	0.087	0.231	0.262	0.28	0.242	0.253	0.057	0.23	0.173	0.204	0.126	0.181	0.207	0.243	0.241	0.296	0.292	0.189	0.225		0.03	0.248	0.204	0.249	0.24	0.181	0.086	0.195	0.291	0.183	0.28	0.255	0.228	0.227	0.228	0.219	0.284	0.264	0.255	0.298	0.284	0.2	0.02	0.276	0.219
0.182	0.229	0.219	0.256	0.221	0.105	0.234	0.27	0.284	0.243	0.255	0.075	0.232	0.176	0.21	0.135	0.189	0.219	0.245	0.243	0.301	0.295	0.201	0.223	0.03		0.255	0.207	0.26	0.253	0.183	0.105	0.203	0.296	0.177	0.284	0.26	0.227	0.23	0.239	0.214	0.291	0.272	0.254	0.301	0.292	0.209	0.043	0.284	0.227
0.192	0.177	0.186	0.03	0.194	0.25	0.189	0.167	0.177	0.208	0.202	0.244	0.193	0.219	0.181	0.219	0.144	0.133	0.194	0.201	0.157	0.178	0.18	0.189	0.248	0.255		0.193	0.099	0.104	0.173	0.249	0.157	0.152	0.22	0.182	0.162	0.196	0.189	0.129	0.206	0.161	0.165	0.198	0.164	0.21	0.156	0.245	0.174	0.205
0.105	0.17	0.07	0.199	0.075	0.196	0.159	0.259	0.266	0.153	0.172	0.194	0.134	0.093	0.195	0.128	0.153	0.168	0.177	0.162	0.266	0.285	0.184	0.071	0.204	0.207	0.193		0.205	0.183	0.165	0.19	0.166	0.266	0.115	0.282	0.207	0.077	0.076	0.182	0.083	0.263	0.257	0.178	0.276	0.303	0.171	0.203	0.267	0.111
0.19	0.196	0.198	0.093	0.204	0.254	0.21	0.193	0.177	0.236	0.235	0.248	0.21	0.219	0.186	0.218	0.123	0.093	0.194	0.219	0.164	0.182	0.187	0.197	0.249	0.26	0.099	0.205		0.056	0.173	0.251	0.135	0.159	0.215	0.189	0.174	0.208	0.202	0.09	0.219	0.161	0.191	0.227	0.172	0.231	0.123	0.249	0.179	0.207
0.169	0.182	0.18	0.111	0.183	0.237	0.199	0.19	0.189	0.219	0.22	0.238	0.197	0.199	0.161	0.208	0.112	0.069	0.181	0.203	0.18	0.205	0.164	0.177	0.24	0.253	0.104	0.183	0.056		0.162	0.238	0.129	0.18	0.197	0.198	0.178	0.189	0.183	0.048	0.2	0.177	0.19	0.216	0.199	0.226	0.105	0.241	0.185	0.185
0.166	0.176	0.171	0.177	0.173	0.182	0.181	0.189	0.189	0.196	0.19	0.177	0.181	0.186	0.189	0.178	0.135	0.16	0.19	0.185	0.191	0.192	0.166	0.168	0.181	0.183	0.173	0.165	0.173	0.162		0.188	0.171	0.195	0.183	0.185	0.195	0.177	0.177	0.167	0.175	0.187	0.189	0.196	0.201	0.196	0.165	0.177	0.201	0.181
0.184	0.231	0.213	0.25	0.198	0.02	0.207	0.271	0.285	0.218	0.243	0.067	0.202	0.173	0.223	0.109	0.193	0.219	0.239	0.215	0.305	0.294	0.207	0.22	0.086	0.105	0.249	0.19	0.251	0.238	0.188		0.211	0.3	0.177	0.282	0.247	0.209	0.213	0.231	0.2	0.289	0.271	0.245	0.307	0.29	0.213	0.081	0.284	0.223
0.135	0.12	0.17	0.158	0.172	0.212	0.182	0.226	0.232	0.195	0.213	0.207	0.165	0.159	0.153	0.176	0.044	0.091	0.133	0.188	0.235	0.249	0.147	0.174	0.195	0.203	0.157	0.166	0.135	0.129	0.171	0.211		0.23	0.159	0.243	0.211	0.168	0.177	0.122	0.171	0.236	0.225	0.214	0.24	0.262	0.069	0.2	0.238	0.171
0.256	0.26	0.252	0.139	0.265	0.297	0.243	0.189	0.116	0.266	0.246	0.29	0.25	0.29	0.259	0.284	0.213	0.213	0.266	0.251	0.108	0.104	0.253	0.249	0.291	0.296	0.152	0.266	0.159	0.18	0.195	0.3	0.23		0.278	0.143	0.175	0.266	0.248	0.209	0.27	0.075	0.19	0.249	0.086	0.197	0.237	0.29	0.129	0.272
0.093	0.18	0.127	0.219	0.128	0.183	0.206	0.262	0.268	0.204	0.229	0.18	0.159	0.063	0.189	0.112	0.15	0.168	0.183	0.207	0.272	0.285	0.184	0.128	0.183	0.177	0.22	0.115	0.215	0.197	0.183	0.177	0.159	0.278		0.28	0.235	0.13	0.147	0.189	0.135	0.268	0.26	0.226	0.283	0.302	0.165	0.186	0.271	0.141
0.264	0.27	0.272	0.177	0.284	0.278	0.246	0.141	0.125	0.27	0.264	0.277	0.254	0.296	0.239	0.279	0.218	0.234	0.283	0.259	0.102	0.075	0.23	0.267	0.28	0.284	0.182	0.282	0.189	0.198	0.185	0.282	0.243	0.143	0.28		0.201	0.287	0.274	0.215	0.288	0.12	0.143	0.265	0.117	0.126	0.252	0.278	0.147	0.28
0.213	0.245	0.189	0.156	0.2	0.249	0.19	0.206	0.16	0.192	0.164	0.247	0.195	0.238	0.226	0.227	0.193	0.189	0.249	0.189	0.199	0.198	0.217	0.189	0.255	0.26	0.162	0.207	0.174	0.178	0.195	0.247	0.211	0.175	0.235	0.201		0.195	0.186	0.199	0.2	0.174	0.206	0.153	0.19	0.225	0.205	0.253	0.139	0.209
0.105	0.159	0.069	0.197	0.032	0.213	0.166	0.264	0.272	0.158	0.171	0.218	0.12	0.127	0.206	0.159	0.167	0.183	0.164	0.16	0.271	0.292	0.191	0.073	0.228	0.227	0.196	0.077	0.208	0.189	0.177	0.209	0.168	0.266	0.13	0.287	0.195		0.064	0.19	0.04	0.266	0.262	0.173	0.274	0.307	0.184	0.229	0.271	0.105
0.127	0.191	0.064	0.186	0.079	0.218	0.147	0.251	0.26	0.136	0.146	0.22	0.128	0.141	0.205	0.17	0.17	0.183	0.194	0.142	0.256	0.276	0.192	0.058	0.227	0.23	0.189	0.076	0.202	0.183	0.177	0.213	0.177	0.248	0.147	0.274	0.186	0.064		0.183	0.082	0.25	0.249	0.155	0.263	0.29	0.189	0.226	0.256	0.126
0.157	0.171	0.18	0.141	0.184	0.227	0.202	0.204	0.21	0.221	0.222	0.233	0.189	0.182	0.151	0.201	0.104	0.058	0.174	0.205	0.199	0.225	0.162	0.183	0.228	0.239	0.129	0.182	0.09	0.048	0.167	0.231	0.122	0.209	0.189	0.215	0.199	0.19	0.183		0.196	0.207	0.204	0.219	0.221	0.238	0.095	0.232	0.204	0.187
0.108	0.164	0.088	0.208	0.057	0.204	0.153	0.254	0.271	0.138	0.159	0.203	0.099	0.131	0.203	0.147	0.166	0.189	0.168	0.151	0.275	0.291	0.189	0.094	0.219	0.214	0.206	0.083	0.219	0.2	0.175	0.2	0.171	0.27	0.135	0.288	0.2	0.04	0.082	0.196		0.269	0.253	0.16	0.278	0.296	0.189	0.214	0.272	0.112
0.252	0.265	0.254	0.15	0.262	0.286	0.241	0.157	0.075	0.26	0.25	0.284	0.243	0.282	0.256	0.272	0.214	0.219	0.272	0.249	0.097	0.069	0.245	0.25	0.284	0.291	0.161	0.263	0.161	0.177	0.187	0.289	0.236	0.075	0.268	0.12	0.174	0.266	0.25	0.207	0.269		0.159	0.256	0.059	0.171	0.243	0.281	0.099	0.266
0.246	0.252	0.25	0.165	0.258	0.265	0.194	0.014	0.145	0.219	0.237	0.26	0.211	0.264	0.231	0.243	0.208	0.214	0.273	0.207	0.18	0.157	0.215	0.246	0.264	0.272	0.165	0.257	0.191	0.19	0.189	0.271	0.225	0.19	0.26	0.143	0.206	0.262	0.249	0.204	0.253	0.159		0.233	0.178	0.108	0.239	0.263	0.165	0.276
0.198	0.242	0.163	0.201	0.177	0.249	0.137	0.238	0.241	0.12	0.056	0.243	0.153	0.218	0.219	0.222	0.205	0.218	0.244	0.131	0.266	0.265	0.21	0.162	0.255	0.254	0.198	0.178	0.227	0.216	0.196	0.245	0.214	0.249	0.226	0.265	0.153	0.173	0.155	0.219	0.16	0.256	0.233		0.267	0.25	0.231	0.253	0.228	0.189
0.263	0.26	0.26	0.156	0.27	0.302	0.249	0.173	0.117	0.274	0.263	0.293	0.255	0.291	0.26	0.285	0.219	0.23	0.272	0.258	0.075	0.064	0.253	0.256	0.298	0.301	0.164	0.276	0.172	0.199	0.201	0.307	0.24	0.086	0.283	0.117	0.19	0.274	0.263	0.221	0.278	0.059	0.178	0.267		0.187	0.249	0.296	0.142	0.276
0.285	0.288	0.298	0.206	0.306	0.282	0.231	0.106	0.159	0.255	0.253	0.283	0.252	0.31	0.257	0.289	0.237	0.245	0.306	0.244	0.187	0.15	0.243	0.292	0.284	0.292	0.21	0.303	0.231	0.226	0.196	0.29	0.262	0.197	0.302	0.126	0.225	0.307	0.29	0.238	0.296	0.171	0.108	0.25	0.187		0.266	0.284	0.178	0.298
0.139	0.141	0.179	0.167	0.18	0.214	0.196	0.239	0.245	0.213	0.23	0.213	0.193	0.169	0.16	0.185	0.06	0.047	0.141	0.202	0.241	0.257	0.153	0.183	0.2	0.209	0.156	0.171	0.123	0.105	0.165	0.213	0.069	0.237	0.165	0.252	0.205	0.184	0.189	0.095	0.189	0.243	0.239	0.231	0.249	0.266		0.204	0.241	0.174
0.182	0.227	0.219	0.246	0.218	0.082	0.229	0.261	0.278	0.237	0.252	0.045	0.224	0.176	0.21	0.123	0.183	0.212	0.245	0.24	0.296	0.29	0.197	0.225	0.02	0.043	0.245	0.203	0.249	0.241	0.177	0.081	0.2	0.29	0.186	0.278	0.253	0.229	0.226	0.232	0.214	0.281	0.263	0.253	0.296	0.284	0.204		0.275	0.219
0.256	0.266	0.252	0.168	0.268	0.278	0.233	0.159	0.061	0.254	0.234	0.274	0.245	0.281	0.259	0.265	0.217	0.216	0.275	0.239	0.158	0.126	0.248	0.248	0.276	0.284	0.174	0.267	0.179	0.185	0.201	0.284	0.238	0.129	0.271	0.147	0.139	0.271	0.256	0.204	0.272	0.099	0.165	0.228	0.142	0.178	0.241	0.275		0.266
0.109	0.163	0.096	0.207	0.09	0.222	0.199	0.276	0.272	0.183	0.188	0.214	0.168	0.144	0.197	0.172	0.155	0.173	0.159	0.196	0.264	0.292	0.191	0.107	0.219	0.227	0.205	0.111	0.207	0.185	0.181	0.223	0.171	0.272	0.141	0.28	0.209	0.105	0.126	0.187	0.112	0.266	0.276	0.189	0.276	0.298	0.174	0.219	0.266
0.189	0.23	0.147	0.206	0.167	0.231	0.127	0.243	0.249	0.099	0.039	0.242	0.132	0.216	0.218	0.22	0.198	0.209	0.237	0.123	0.272	0.266	0.201	0.15	0.249	0.251	0.2	0.161	0.231	0.216	0.189	0.23	0.204	0.25	0.225	0.266	0.175	0.159	0.124	0.216	0.141	0.254	0.237	0.079	0.271	0.252	0.22	0.248	0.242	0.18
0.063	0.118	0.103	0.182	0.078	0.207	0.189	0.255	0.263	0.187	0.203	0.202	0.144	0.12	0.199	0.145	0.129	0.141	0.123	0.188	0.25	0.28	0.186	0.116	0.204	0.208	0.181	0.105	0.183	0.165	0.167	0.209	0.134	0.257	0.108	0.28	0.211	0.086	0.126	0.156	0.097	0.254	0.254	0.202	0.266	0.296	0.145	0.207	0.262	0.079
0.179	0.226	0.216	0.247	0.215	0.081	0.228	0.26	0.277	0.237	0.249	0.046	0.223	0.17	0.207	0.121	0.181	0.209	0.243	0.239	0.295	0.289	0.193	0.222	0.022	0.042	0.246	0.201	0.249	0.242	0.176	0.082	0.197	0.29	0.18	0.277	0.252	0.226	0.225	0.231	0.212	0.28	0.262	0.252	0.295	0.283	0.201	0.008	0.274	0.214
0.099	0.177	0.117	0.222	0.117	0.182	0.207	0.27	0.274	0.201	0.225	0.181	0.165	0.045	0.191	0.106	0.151	0.167	0.18	0.207	0.28	0.295	0.178	0.115	0.188	0.189	0.221	0.099	0.216	0.195	0.183	0.176	0.16	0.28	0.042	0.291	0.232	0.117	0.139	0.188	0.123	0.272	0.268	0.224	0.285	0.311	0.166	0.19	0.275	0.135
0.094	0.165	0.066	0.198	0.07	0.195	0.165	0.258	0.264	0.159	0.178	0.191	0.131	0.078	0.191	0.118	0.149	0.162	0.173	0.165	0.27	0.288	0.182	0.067	0.201	0.206	0.192	0.016	0.199	0.181	0.171	0.189	0.159	0.266	0.102	0.284	0.205	0.076	0.081	0.177	0.086	0.26	0.256	0.177	0.275	0.302	0.165	0.199	0.265	0.1
0.217	0.221	0.225	0.099	0.232	0.266	0.23	0.202	0.176	0.254	0.243	0.259	0.231	0.242	0.194	0.239	0.157	0.147	0.22	0.239	0.12	0.164	0.201	0.224	0.259	0.268	0.107	0.233	0.088	0.103	0.169	0.266	0.178	0.132	0.237	0.16	0.183	0.237	0.229	0.125	0.244	0.16	0.201	0.237	0.151	0.214	0.176	0.258	0.183	0.225
0.109	0.173	0.103	0.218	0.076	0.181	0.149	0.25	0.27	0.146	0.177	0.19	0.087	0.139	0.214	0.135	0.165	0.194	0.177	0.153	0.274	0.285	0.186	0.116	0.207	0.208	0.213	0.098	0.22	0.206	0.171	0.177	0.173	0.278	0.142	0.28	0.213	0.072	0.117	0.201	0.049	0.27	0.249	0.18	0.281	0.291	0.189	0.203	0.271	0.123
0.154	0.171	0.176	0.14	0.178	0.219	0.201	0.203	0.213	0.22	0.223	0.225	0.188	0.177	0.145	0.194	0.096	0.057	0.171	0.207	0.2	0.226	0.151	0.178	0.224	0.235	0.13	0.176	0.093	0.047	0.158	0.225	0.117	0.21	0.183	0.216	0.201	0.184	0.185	0.021	0.19	0.207	0.203	0.222	0.22	0.239	0.089	0.226	0.212	0.181
0.237	0.239	0.234	0.124	0.242	0.295	0.234	0.181	0.139	0.256	0.24	0.287	0.237	0.265	0.241	0.269	0.192	0.198	0.249	0.242	0.064	0.098	0.233	0.231	0.29	0.295	0.134	0.246	0.141	0.162	0.187	0.297	0.212	0.076	0.258	0.125	0.184	0.246	0.237	0.184	0.25	0.086	0.183	0.246	0.063	0.2	0.221	0.29	0.162	0.246
0.183	0.217	0.157	0.208	0.17	0.231	0.051	0.222	0.243	0.052	0.13	0.236	0.114	0.21	0.215	0.206	0.185	0.213	0.228	0.048	0.263	0.26	0.201	0.158	0.246	0.249	0.209	0.165	0.228	0.217	0.194	0.227	0.191	0.254	0.217	0.262	0.183	0.165	0.149	0.217	0.151	0.252	0.217	0.111	0.263	0.246	0.209	0.245	0.234	0.189
0.103	0.152	0.099	0.196	0.087	0.216	0.188	0.263	0.26	0.184	0.19	0.212	0.165	0.152	0.198	0.173	0.154	0.169	0.147	0.183	0.249	0.279	0.194	0.108	0.219	0.223	0.194	0.112	0.195	0.176	0.173	0.217	0.172	0.261	0.145	0.272	0.203	0.104	0.129	0.179	0.113	0.257	0.265	0.191	0.263	0.289	0.17	0.218	0.253	0.021
0.15	0.034	0.178	0.201	0.159	0.237	0.218	0.271	0.284	0.225	0.249	0.228	0.197	0.173	0.202	0.193	0.133	0.168	0.056	0.219	0.264	0.29	0.196	0.186	0.235	0.239	0.193	0.178	0.207	0.185	0.189	0.243	0.135	0.272	0.183	0.285	0.257	0.166	0.196	0.178	0.171	0.282	0.267	0.249	0.276	0.303	0.153	0.239	0.278	0.161
0.26	0.262	0.26	0.154	0.272	0.308	0.254	0.185	0.152	0.274	0.27	0.3	0.26	0.295	0.255	0.292	0.219	0.228	0.27	0.26	0.022	0.093	0.249	0.256	0.303	0.308	0.16	0.272	0.174	0.19	0.201	0.31	0.245	0.117	0.279	0.104	0.211	0.276	0.261	0.206	0.28	0.111	0.189	0.271	0.089	0.189	0.249	0.302	0.17	0.269
0.264	0.278	0.275	0.196	0.286	0.293	0.254	0.169	0.154	0.273	0.279	0.297	0.265	0.299	0.251	0.29	0.226	0.241	0.286	0.267	0.128	0.123	0.245	0.276	0.297	0.302	0.202	0.292	0.204	0.208	0.211	0.299	0.253	0.176	0.284	0.057	0.222	0.289	0.283	0.213	0.293	0.149	0.171	0.275	0.153	0.152	0.255	0.298	0.172	0.278
0.147	0.051	0.176	0.203	0.154	0.238	0.215	0.272	0.283	0.219	0.247	0.232	0.196	0.179	0.201	0.202	0.129	0.157	0.055	0.213	0.26	0.29	0.195	0.182	0.239	0.237	0.195	0.174	0.197	0.176	0.18	0.244	0.131	0.27	0.177	0.29	0.251	0.162	0.197	0.169	0.166	0.281	0.268	0.244	0.273	0.299	0.137	0.243	0.282	0.159
0.148	0.024	0.175	0.192	0.152	0.237	0.213	0.262	0.272	0.219	0.244	0.225	0.195	0.171	0.197	0.196	0.128	0.163	0.052	0.212	0.254	0.278	0.191	0.177	0.235	0.237	0.186	0.175	0.203	0.183	0.181	0.24	0.134	0.266	0.177	0.277	0.249	0.158	0.189	0.175	0.164	0.272	0.259	0.247	0.267	0.293	0.147	0.237	0.271	0.163
0.276	0.285	0.285	0.196	0.298	0.288	0.246	0.131	0.137	0.268	0.271	0.29	0.26	0.309	0.254	0.295	0.231	0.246	0.3	0.259	0.152	0.108	0.243	0.279	0.294	0.295	0.202	0.297	0.214	0.21	0.197	0.296	0.256	0.174	0.292	0.074	0.222	0.299	0.29	0.224	0.298	0.149	0.131	0.272	0.153	0.081	0.266	0.291	0.159	0.29
0.179	0.214	0.156	0.202	0.171	0.234	0.06	0.218	0.239	0.063	0.128	0.237	0.12	0.207	0.214	0.198	0.179	0.206	0.225	0.059	0.266	0.258	0.196	0.157	0.245	0.246	0.203	0.168	0.22	0.209	0.195	0.231	0.183	0.252	0.216	0.263	0.177	0.166	0.15	0.213	0.153	0.253	0.213	0.101	0.262	0.247	0.205	0.244	0.237	0.185
0.153	0.05	0.182	0.204	0.162	0.248	0.221	0.272	0.28	0.226	0.249	0.235	0.199	0.18	0.204	0.201	0.131	0.165	0.054	0.222	0.26	0.287	0.198	0.189	0.242	0.241	0.196	0.183	0.201	0.182	0.188	0.252	0.13	0.272	0.183	0.284	0.259	0.17	0.2	0.173	0.174	0.277	0.271	0.249	0.276	0.305	0.143	0.244	0.276	0.159
0.113	0.164	0.087	0.198	0.045	0.209	0.155	0.256	0.271	0.147	0.163	0.212	0.112	0.133	0.201	0.156	0.168	0.188	0.168	0.154	0.268	0.29	0.19	0.091	0.225	0.226	0.199	0.076	0.211	0.193	0.177	0.205	0.172	0.265	0.133	0.288	0.201	0.028	0.072	0.195	0.029	0.264	0.254	0.171	0.273	0.299	0.189	0.223	0.27	0.111
0.143	0.074	0.166	0.182	0.153	0.196	0.187	0.221	0.22	0.201	0.21	0.183	0.175	0.161	0.173	0.172	0.1	0.142	0.1	0.191	0.223	0.232	0.164	0.167	0.19	0.191	0.174	0.156	0.176	0.161	0.112	0.199	0.118	0.233	0.168	0.225	0.218	0.159	0.177	0.156	0.157	0.225	0.218	0.211	0.237	0.245	0.133	0.191	0.233	0.163
0.258	0.254	0.259	0.156	0.266	0.297	0.245	0.178	0.136	0.267	0.26	0.291	0.255	0.29	0.25	0.285	0.208	0.223	0.265	0.254	0.021	0.085	0.243	0.254	0.293	0.299	0.164	0.267	0.169	0.187	0.186	0.3	0.237	0.105	0.276	0.099	0.197	0.272	0.26	0.206	0.277	0.093	0.18	0.262	0.069	0.183	0.243	0.292	0.154	0.266
0.224	0.242	0.242	0.163	0.249	0.254	0.183	0.072	0.16	0.211	0.244	0.249	0.202	0.249	0.225	0.229	0.193	0.206	0.261	0.195	0.189	0.174	0.21	0.239	0.254	0.261	0.164	0.243	0.191	0.189	0.183	0.259	0.214	0.201	0.243	0.162	0.218	0.254	0.241	0.199	0.249	0.171	0.06	0.233	0.187	0.141	0.222	0.251	0.177	0.264
0.102	0.168	0.07	0.201	0.076	0.195	0.166	0.262	0.272	0.159	0.179	0.195	0.134	0.084	0.192	0.126	0.148	0.163	0.176	0.169	0.272	0.292	0.184	0.073	0.202	0.207	0.195	0.015	0.203	0.185	0.172	0.189	0.159	0.269	0.106	0.289	0.211	0.081	0.076	0.178	0.09	0.266	0.26	0.182	0.279	0.307	0.165	0.201	0.272	0.11
0.257	0.272	0.258	0.164	0.267	0.293	0.246	0.162	0.093	0.266	0.257	0.289	0.246	0.289	0.265	0.279	0.225	0.227	0.281	0.252	0.1	0.065	0.257	0.255	0.292	0.296	0.171	0.27	0.173	0.191	0.199	0.299	0.246	0.083	0.275	0.125	0.176	0.272	0.259	0.219	0.274	0.036	0.171	0.261	0.049	0.188	0.25	0.291	0.112	0.273
0.219	0.247	0.194	0.158	0.205	0.256	0.192	0.199	0.148	0.194	0.167	0.252	0.197	0.243	0.235	0.234	0.196	0.197	0.251	0.191	0.195	0.186	0.225	0.193	0.26	0.265	0.165	0.213	0.176	0.182	0.196	0.254	0.216	0.163	0.237	0.196	0.022	0.201	0.189	0.202	0.205	0.162	0.199	0.156	0.183	0.219	0.213	0.258	0.123	0.213
0.271	0.273	0.287	0.189	0.293	0.281	0.234	0.1	0.146	0.254	0.243	0.278	0.249	0.296	0.256	0.276	0.219	0.231	0.293	0.245	0.189	0.166	0.238	0.283	0.284	0.291	0.192	0.287	0.209	0.213	0.192	0.287	0.241	0.191	0.285	0.146	0.213	0.296	0.279	0.229	0.286	0.161	0.104	0.244	0.184	0.068	0.25	0.283	0.165	0.282
0.245	0.243	0.244	0.138	0.254	0.295	0.241	0.179	0.129	0.265	0.255	0.287	0.246	0.272	0.248	0.274	0.202	0.212	0.252	0.25	0.051	0.086	0.242	0.238	0.29	0.293	0.149	0.253	0.154	0.176	0.183	0.297	0.227	0.075	0.261	0.118	0.196	0.256	0.245	0.196	0.262	0.07	0.183	0.258	0.052	0.195	0.235	0.29	0.152	0.256
0.147	0.029	0.171	0.19	0.15	0.234	0.211	0.26	0.27	0.219	0.243	0.219	0.194	0.171	0.199	0.193	0.123	0.161	0.054	0.21	0.249	0.277	0.191	0.172	0.228	0.227	0.184	0.173	0.198	0.18	0.172	0.235	0.13	0.262	0.173	0.275	0.24	0.154	0.188	0.17	0.16	0.27	0.257	0.24	0.264	0.291	0.14	0.231	0.267	0.158
0.255	0.256	0.254	0.143	0.264	0.312	0.253	0.191	0.153	0.273	0.269	0.304	0.261	0.287	0.249	0.286	0.211	0.215	0.262	0.262	0.045	0.108	0.243	0.252	0.304	0.31	0.156	0.265	0.156	0.176	0.197	0.313	0.237	0.114	0.277	0.13	0.205	0.268	0.259	0.196	0.274	0.113	0.193	0.27	0.09	0.201	0.24	0.303	0.172	0.261
0.119	0.178	0.021	0.183	0.069	0.222	0.168	0.249	0.26	0.161	0.165	0.219	0.144	0.125	0.199	0.169	0.157	0.168	0.183	0.162	0.25	0.275	0.184	0.015	0.225	0.224	0.184	0.074	0.195	0.175	0.172	0.219	0.17	0.25	0.135	0.272	0.194	0.077	0.064	0.178	0.097	0.251	0.247	0.166	0.259	0.295	0.181	0.224	0.25	0.098
0.272	0.283	0.272	0.182	0.282	0.299	0.257	0.158	0.047	0.276	0.26	0.296	0.26	0.295	0.278	0.282	0.232	0.24	0.294	0.265	0.132	0.097	0.266	0.272	0.298	0.302	0.193	0.279	0.191	0.204	0.21	0.305	0.252	0.111	0.284	0.133	0.177	0.288	0.273	0.228	0.287	0.063	0.166	0.259	0.099	0.177	0.263	0.297	0.081	0.284
0.233	0.253	0.215	0.141	0.231	0.283	0.232	0.205	0.146	0.243	0.216	0.278	0.231	0.265	0.256	0.26	0.206	0.198	0.254	0.235	0.136	0.139	0.25	0.211	0.282	0.288	0.151	0.234	0.161	0.174	0.194	0.287	0.229	0.085	0.26	0.163	0.131	0.231	0.214	0.198	0.233	0.111	0.207	0.213	0.123	0.22	0.225	0.281	0.133	0.234
0.09	0.142	0.105	0.199	0.087	0.21	0.194	0.267	0.263	0.192	0.2	0.206	0.163	0.141	0.199	0.167	0.148	0.165	0.143	0.193	0.252	0.28	0.193	0.116	0.209	0.215	0.198	0.113	0.193	0.177	0.169	0.216	0.163	0.26	0.135	0.278	0.209	0.096	0.133	0.175	0.107	0.258	0.267	0.201	0.264	0.293	0.165	0.212	0.255	0.033
0.207	0.24	0.173	0.163	0.188	0.254	0.19	0.231	0.212	0.195	0.15	0.257	0.197	0.235	0.235	0.241	0.196	0.189	0.246	0.198	0.209	0.215	0.229	0.169	0.264	0.268	0.167	0.201	0.184	0.178	0.191	0.257	0.214	0.178	0.237	0.212	0.101	0.185	0.164	0.194	0.191	0.205	0.23	0.159	0.214	0.238	0.21	0.263	0.185	0.201
0.252	0.26	0.249	0.15	0.259	0.288	0.237	0.171	0.096	0.261	0.25	0.284	0.241	0.284	0.254	0.274	0.213	0.213	0.267	0.243	0.081	0.065	0.247	0.247	0.285	0.29	0.159	0.263	0.161	0.181	0.192	0.29	0.232	0.059	0.268	0.123	0.169	0.263	0.247	0.208	0.266	0.031	0.172	0.253	0.044	0.186	0.238	0.284	0.116	0.266
0.254	0.258	0.258	0.169	0.266	0.272	0.207	0.027	0.13	0.232	0.245	0.268	0.225	0.273	0.239	0.252	0.209	0.215	0.278	0.219	0.181	0.153	0.225	0.254	0.273	0.281	0.17	0.265	0.194	0.193	0.194	0.278	0.227	0.189	0.266	0.135	0.203	0.27	0.257	0.205	0.26	0.154	0.032	0.241	0.179	0.097	0.24	0.272	0.147	0.277
0.125	0.201	0.167	0.231	0.154	0.101	0.189	0.237	0.264	0.189	0.225	0.095	0.162	0.093	0.191	0.024	0.173	0.198	0.214	0.194	0.287	0.288	0.18	0.168	0.112	0.125	0.225	0.131	0.23	0.22	0.173	0.093	0.186	0.285	0.119	0.276	0.229	0.159	0.168	0.21	0.149	0.274	0.237	0.222	0.284	0.284	0.194	0.11	0.268	0.181
0.258	0.252	0.257	0.151	0.268	0.308	0.249	0.185	0.138	0.274	0.263	0.3	0.257	0.286	0.257	0.289	0.213	0.221	0.263	0.258	0.043	0.085	0.251	0.253	0.302	0.304	0.16	0.267	0.167	0.189	0.193	0.31	0.237	0.087	0.276	0.117	0.204	0.271	0.26	0.207	0.275	0.085	0.189	0.267	0.055	0.197	0.244	0.302	0.159	0.269
0.215	0.219	0.223	0.103	0.232	0.27	0.233	0.207	0.179	0.257	0.246	0.262	0.235	0.24	0.192	0.241	0.155	0.142	0.219	0.243	0.12	0.164	0.198	0.222	0.26	0.27	0.109	0.235	0.087	0.103	0.174	0.269	0.177	0.13	0.235	0.162	0.183	0.238	0.231	0.122	0.246	0.157	0.206	0.242	0.146	0.221	0.172	0.261	0.183	0.225
0.178	0.22	0.196	0.237	0.187	0.038	0.203	0.251	0.271	0.21	0.231	0.051	0.193	0.162	0.213	0.101	0.183	0.208	0.228	0.213	0.292	0.279	0.197	0.204	0.08	0.099	0.235	0.176	0.237	0.224	0.17	0.033	0.203	0.285	0.172	0.267	0.234	0.195	0.201	0.219	0.19	0.276	0.253	0.234	0.292	0.273	0.206	0.074	0.266	0.21
0.187	0.229	0.22	0.248	0.219	0.086	0.232	0.263	0.278	0.239	0.25	0.04	0.225	0.184	0.212	0.125	0.189	0.217	0.249	0.242	0.296	0.288	0.195	0.225	0.027	0.048	0.247	0.207	0.25	0.243	0.177	0.085	0.207	0.289	0.189	0.276	0.251	0.229	0.228	0.236	0.216	0.281	0.265	0.249	0.294	0.284	0.214	0.017	0.275	0.222
0.133	0.153	0.173	0.151	0.176	0.219	0.197	0.221	0.232	0.216	0.22	0.219	0.185	0.166	0.161	0.183	0.066	0.021	0.152	0.205	0.226	0.244	0.162	0.176	0.209	0.219	0.143	0.166	0.105	0.082	0.159	0.221	0.082	0.223	0.165	0.241	0.192	0.183	0.183	0.069	0.186	0.229	0.223	0.219	0.238	0.254	0.037	0.212	0.226	0.17
0.095	0.154	0.062	0.192	0.015	0.203	0.17	0.259	0.266	0.163	0.174	0.206	0.122	0.118	0.204	0.148	0.16	0.175	0.159	0.164	0.266	0.287	0.189	0.069	0.216	0.217	0.191	0.075	0.203	0.182	0.172	0.199	0.166	0.262	0.123	0.282	0.199	0.019	0.073	0.182	0.047	0.261	0.257	0.177	0.269	0.305	0.179	0.217	0.267	0.094
0.115	0.183	0.02	0.195	0.065	0.218	0.174	0.263	0.267	0.162	0.17	0.219	0.147	0.128	0.203	0.168	0.168	0.177	0.18	0.168	0.265	0.286	0.189	0.031	0.224	0.226	0.197	0.075	0.204	0.186	0.178	0.213	0.181	0.26	0.131	0.279	0.2	0.068	0.063	0.188	0.091	0.26	0.261	0.172	0.27	0.308	0.187	0.226	0.261	0.097
0.225	0.249	0.24	0.171	0.249	0.253	0.189	0.07	0.164	0.209	0.239	0.247	0.202	0.255	0.233	0.231	0.208	0.216	0.263	0.2	0.199	0.183	0.219	0.239	0.252	0.261	0.172	0.247	0.201	0.202	0.179	0.259	0.226	0.202	0.245	0.171	0.216	0.252	0.241	0.213	0.241	0.171	0.06	0.23	0.197	0.142	0.234	0.249	0.18	0.26
0.25	0.253	0.248	0.117	0.26	0.295	0.241	0.195	0.141	0.266	0.245	0.282	0.249	0.284	0.254	0.278	0.204	0.205	0.259	0.25	0.109	0.117	0.243	0.245	0.287	0.291	0.13	0.263	0.147	0.174	0.185	0.296	0.222	0.037	0.273	0.153	0.176	0.261	0.245	0.203	0.266	0.098	0.196	0.246	0.099	0.203	0.228	0.286	0.15	0.265
0.254	0.266	0.252	0.154	0.263	0.29	0.238	0.165	0.092	0.262	0.254	0.284	0.243	0.286	0.262	0.275	0.219	0.226	0.275	0.246	0.087	0.051	0.251	0.249	0.29	0.294	0.162	0.262	0.169	0.192	0.191	0.293	0.24	0.082	0.272	0.114	0.185	0.267	0.251	0.218	0.27	0.042	0.168	0.259	0.038	0.183	0.249	0.287	0.118	0.269
0.259	0.268	0.248	0.155	0.262	0.29	0.246	0.162	0.074	0.265	0.245	0.278	0.248	0.282	0.263	0.269	0.223	0.224	0.279	0.252	0.121	0.101	0.254	0.247	0.284	0.29	0.165	0.261	0.171	0.188	0.195	0.294	0.246	0.081	0.275	0.142	0.145	0.265	0.25	0.217	0.266	0.07	0.167	0.244	0.095	0.186	0.249	0.283	0.083	0.266
0.146	0.143	0.188	0.171	0.187	0.218	0.207	0.244	0.25	0.222	0.233	0.217	0.201	0.169	0.167	0.185	0.065	0.051	0.142	0.213	0.243	0.26	0.154	0.192	0.201	0.209	0.158	0.174	0.127	0.109	0.168	0.215	0.075	0.243	0.169	0.255	0.208	0.191	0.197	0.095	0.192	0.249	0.244	0.232	0.253	0.272	0.014	0.207	0.244	0.179
0.087	0.144	0.115	0.202	0.092	0.215	0.197	0.266	0.27	0.195	0.207	0.214	0.159	0.141	0.206	0.165	0.159	0.17	0.143	0.195	0.259	0.285	0.198	0.124	0.216	0.22	0.201	0.12	0.2	0.187	0.181	0.219	0.163	0.267	0.129	0.287	0.219	0.101	0.14	0.18	0.112	0.261	0.264	0.209	0.269	0.3	0.174	0.219	0.264	0.055
0.143	0.05	0.17	0.197	0.155	0.224	0.207	0.255	0.263	0.211	0.236	0.214	0.189	0.175	0.204	0.195	0.121	0.161	0.057	0.207	0.242	0.272	0.188	0.177	0.226	0.227	0.188	0.171	0.201	0.18	0.159	0.231	0.132	0.255	0.182	0.27	0.242	0.159	0.188	0.171	0.162	0.261	0.252	0.237	0.257	0.283	0.14	0.227	0.26	0.158
0.123	0.193	0.165	0.224	0.151	0.111	0.183	0.239	0.262	0.184	0.223	0.109	0.162	0.087	0.189	0.017	0.166	0.189	0.206	0.19	0.287	0.291	0.178	0.168	0.124	0.137	0.219	0.128	0.223	0.212	0.182	0.107	0.177	0.285	0.116	0.281	0.229	0.157	0.168	0.203	0.149	0.272	0.241	0.222	0.287	0.289	0.187	0.122	0.263	0.174
0.087	0.153	0.067	0.195	0.071	0.195	0.185	0.25	0.26	0.178	0.191	0.194	0.142	0.079	0.185	0.133	0.143	0.156	0.16	0.181	0.259	0.284	0.177	0.076	0.207	0.207	0.196	0.077	0.193	0.175	0.167	0.19	0.151	0.266	0.081	0.273	0.204	0.079	0.099	0.17	0.095	0.256	0.249	0.19	0.271	0.295	0.164	0.207	0.26	0.089
0.149	0.195	0.181	0.241	0.173	0.125	0.177	0.249	0.276	0.188	0.23	0.152	0.159	0.153	0.219	0.118	0.171	0.196	0.201	0.185	0.287	0.286	0.201	0.187	0.155	0.161	0.233	0.157	0.242	0.224	0.166	0.123	0.183	0.285	0.162	0.283	0.248	0.172	0.183	0.215	0.161	0.283	0.249	0.231	0.297	0.285	0.19	0.158	0.282	0.21
0.253	0.249	0.247	0.111	0.258	0.294	0.242	0.194	0.143	0.267	0.241	0.284	0.25	0.279	0.254	0.277	0.203	0.202	0.253	0.251	0.115	0.128	0.246	0.244	0.29	0.294	0.123	0.26	0.143	0.166	0.186	0.296	0.221	0.048	0.271	0.16	0.173	0.259	0.243	0.195	0.263	0.105	0.192	0.243	0.106	0.207	0.225	0.289	0.154	0.26
0.256	0.255	0.252	0.141	0.261	0.306	0.243	0.18	0.131	0.269	0.256	0.298	0.249	0.286	0.26	0.285	0.212	0.218	0.265	0.251	0.07	0.088	0.249	0.246	0.302	0.306	0.148	0.264	0.159	0.185	0.195	0.308	0.233	0.07	0.276	0.131	0.189	0.264	0.251	0.211	0.268	0.071	0.187	0.259	0.043	0.197	0.241	0.301	0.149	0.267
0.183	0.219	0.211	0.249	0.205	0.069	0.223	0.264	0.28	0.231	0.244	0.021	0.214	0.168	0.207	0.112	0.188	0.218	0.236	0.232	0.298	0.29	0.195	0.215	0.041	0.063	0.248	0.194	0.253	0.243	0.179	0.067	0.201	0.291	0.182	0.278	0.249	0.214	0.219	0.237	0.201	0.284	0.266	0.245	0.296	0.286	0.213	0.033	0.278	0.213
0.174	0.223	0.207	0.238	0.195	0.027	0.206	0.255	0.27	0.216	0.236	0.067	0.201	0.173	0.213	0.109	0.186	0.209	0.227	0.215	0.291	0.28	0.196	0.212	0.087	0.105	0.236	0.183	0.239	0.226	0.171	0.033	0.204	0.286	0.182	0.266	0.238	0.207	0.212	0.221	0.198	0.275	0.255	0.238	0.291	0.272	0.207	0.081	0.271	0.211
0.176	0.19	0.189	0.18	0.195	0.215	0.19	0.225	0.244	0.189	0.212	0.201	0.187	0.177	0.024	0.176	0.136	0.158	0.205	0.196	0.242	0.251	0.068	0.193	0.199	0.203	0.176	0.189	0.183	0.159	0.181	0.218	0.147	0.252	0.183	0.234	0.218	0.194	0.193	0.154	0.189	0.248	0.226	0.211	0.25	0.249	0.15	0.201	0.25	0.187
0.101	0.117	0.128	0.203	0.108	0.223	0.205	0.278	0.279	0.203	0.218	0.219	0.165	0.145	0.205	0.17	0.139	0.153	0.105	0.202	0.261	0.295	0.194	0.141	0.222	0.223	0.201	0.136	0.192	0.172	0.178	0.225	0.141	0.27	0.138	0.295	0.224	0.114	0.156	0.167	0.129	0.274	0.277	0.217	0.278	0.311	0.149	0.225	0.272	0.088
0.147	0.012	0.173	0.189	0.15	0.232	0.207	0.262	0.268	0.218	0.244	0.221	0.192	0.168	0.202	0.193	0.123	0.159	0.045	0.21	0.254	0.277	0.193	0.176	0.23	0.234	0.184	0.17	0.198	0.18	0.181	0.235	0.127	0.266	0.173	0.273	0.247	0.156	0.188	0.171	0.162	0.268	0.259	0.243	0.266	0.295	0.145	0.234	0.266	0.159
0.155	0.046	0.183	0.201	0.162	0.246	0.221	0.272	0.282	0.23	0.253	0.238	0.202	0.183	0.206	0.207	0.131	0.161	0.052	0.222	0.255	0.289	0.201	0.189	0.247	0.244	0.195	0.183	0.201	0.18	0.186	0.252	0.132	0.267	0.183	0.287	0.255	0.168	0.2	0.171	0.172	0.28	0.269	0.25	0.271	0.303	0.14	0.251	0.278	0.168
0.282	0.284	0.296	0.204	0.308	0.282	0.231	0.111	0.16	0.254	0.253	0.279	0.252	0.308	0.257	0.285	0.232	0.243	0.304	0.246	0.187	0.152	0.243	0.292	0.284	0.29	0.207	0.305	0.231	0.231	0.195	0.29	0.26	0.192	0.3	0.128	0.223	0.307	0.29	0.238	0.296	0.171	0.113	0.252	0.18	0.021	0.261	0.284	0.18	0.298
0.133	0.118	0.17	0.158	0.172	0.207	0.183	0.228	0.234	0.199	0.215	0.206	0.168	0.158	0.151	0.172	0.039	0.086	0.135	0.191	0.237	0.251	0.143	0.174	0.194	0.205	0.155	0.166	0.135	0.123	0.171	0.206	0.012	0.233	0.159	0.244	0.214	0.17	0.181	0.113	0.172	0.237	0.226	0.216	0.242	0.264	0.068	0.198	0.24	0.171
0.099	0.175	0.118	0.218	0.117	0.186	0.206	0.262	0.266	0.204	0.225	0.183	0.166	0.055	0.187	0.116	0.147	0.165	0.177	0.207	0.272	0.289	0.181	0.117	0.189	0.189	0.219	0.106	0.212	0.187	0.181	0.183	0.159	0.279	0.022	0.282	0.233	0.125	0.141	0.185	0.126	0.266	0.26	0.225	0.281	0.303	0.164	0.191	0.271	0.132
0.1	0.177	0.118	0.219	0.116	0.179	0.204	0.266	0.268	0.199	0.222	0.18	0.165	0.045	0.19	0.104	0.148	0.168	0.181	0.207	0.278	0.289	0.179	0.114	0.187	0.189	0.22	0.098	0.212	0.19	0.181	0.175	0.161	0.279	0.038	0.287	0.233	0.12	0.138	0.185	0.124	0.266	0.264	0.223	0.283	0.307	0.165	0.189	0.272	0.135
0.238	0.246	0.236	0.129	0.245	0.3	0.236	0.181	0.139	0.258	0.243	0.292	0.237	0.272	0.253	0.274	0.197	0.207	0.254	0.243	0.076	0.091	0.242	0.231	0.297	0.3	0.137	0.248	0.149	0.177	0.187	0.302	0.217	0.069	0.261	0.129	0.183	0.248	0.24	0.2	0.252	0.081	0.183	0.246	0.059	0.201	0.23	0.296	0.157	0.248
0.179	0.175	0.197	0.183	0.2	0.224	0.195	0.219	0.239	0.206	0.224	0.209	0.197	0.173	0.065	0.181	0.111	0.129	0.193	0.201	0.247	0.26	0.095	0.201	0.202	0.213	0.181	0.185	0.16	0.134	0.171	0.223	0.117	0.254	0.185	0.239	0.221	0.199	0.205	0.123	0.198	0.249	0.221	0.221	0.254	0.252	0.129	0.21	0.243	0.194
0.168	0.174	0.184	0.153	0.189	0.219	0.193	0.212	0.221	0.208	0.225	0.222	0.193	0.193	0.119	0.199	0.11	0.107	0.173	0.201	0.225	0.245	0.115	0.187	0.217	0.228	0.149	0.179	0.125	0.092	0.166	0.22	0.119	0.234	0.196	0.225	0.201	0.184	0.183	0.095	0.192	0.223	0.212	0.225	0.237	0.243	0.101	0.223	0.222	0.188
0.16	0.178	0.183	0.141	0.189	0.231	0.207	0.207	0.213	0.226	0.229	0.233	0.195	0.189	0.158	0.207	0.105	0.063	0.179	0.212	0.195	0.224	0.164	0.184	0.23	0.243	0.131	0.185	0.09	0.05	0.164	0.233	0.129	0.206	0.194	0.212	0.201	0.194	0.184	0.014	0.2	0.205	0.207	0.226	0.219	0.238	0.1	0.232	0.207	0.185
0.286	0.285	0.292	0.189	0.305	0.3	0.254	0.16	0.106	0.282	0.276	0.297	0.275	0.316	0.268	0.302	0.237	0.249	0.293	0.269	0.102	0.031	0.26	0.29	0.302	0.305	0.197	0.299	0.192	0.219	0.201	0.304	0.26	0.129	0.301	0.087	0.208	0.309	0.293	0.239	0.308	0.089	0.165	0.277	0.078	0.153	0.267	0.3	0.133	0.304
0.177	0.183	0.186	0.104	0.19	0.245	0.201	0.196	0.183	0.225	0.228	0.246	0.205	0.205	0.167	0.213	0.115	0.08	0.182	0.207	0.157	0.192	0.171	0.185	0.243	0.255	0.101	0.195	0.048	0.039	0.166	0.243	0.131	0.169	0.203	0.187	0.172	0.196	0.189	0.059	0.209	0.171	0.195	0.224	0.181	0.229	0.111	0.245	0.181	0.193
0.282	0.271	0.286	0.18	0.297	0.296	0.254	0.165	0.128	0.279	0.273	0.288	0.271	0.308	0.255	0.294	0.232	0.245	0.284	0.266	0.086	0.042	0.251	0.284	0.293	0.296	0.186	0.296	0.195	0.211	0.2	0.298	0.255	0.123	0.293	0.073	0.207	0.302	0.287	0.228	0.301	0.095	0.17	0.276	0.081	0.154	0.261	0.29	0.146	0.3
0.167	0.204	0.146	0.108	0.16	0.248	0.189	0.204	0.198	0.199	0.2	0.242	0.177	0.192	0.197	0.201	0.162	0.137	0.207	0.188	0.19	0.208	0.198	0.14	0.243	0.251	0.111	0.171	0.126	0.115	0.184	0.247	0.171	0.159	0.195	0.219	0.153	0.166	0.155	0.142	0.177	0.176	0.204	0.197	0.187	0.247	0.167	0.241	0.185	0.177
0.093	0.131	0.102	0.186	0.093	0.213	0.188	0.253	0.255	0.191	0.199	0.21	0.162	0.141	0.196	0.165	0.139	0.157	0.13	0.189	0.246	0.271	0.19	0.11	0.217	0.218	0.18	0.123	0.183	0.167	0.168	0.217	0.145	0.251	0.133	0.267	0.196	0.102	0.137	0.171	0.111	0.247	0.253	0.193	0.256	0.287	0.158	0.214	0.244	0.059
0.255	0.253	0.256	0.153	0.267	0.296	0.248	0.176	0.137	0.268	0.26	0.292	0.253	0.287	0.249	0.283	0.213	0.224	0.264	0.257	0.016	0.082	0.242	0.252	0.296	0.298	0.161	0.268	0.175	0.188	0.19	0.301	0.241	0.105	0.272	0.098	0.2	0.272	0.259	0.21	0.274	0.094	0.179	0.265	0.073	0.184	0.247	0.295	0.155	0.268
0.174	0.226	0.202	0.25	0.188	0.028	0.206	0.271	0.284	0.211	0.236	0.067	0.192	0.168	0.225	0.105	0.189	0.216	0.232	0.212	0.308	0.296	0.205	0.208	0.087	0.104	0.249	0.18	0.251	0.24	0.179	0.015	0.207	0.302	0.168	0.282	0.245	0.197	0.201	0.231	0.188	0.289	0.271	0.24	0.308	0.291	0.212	0.081	0.286	0.211
0.088	0.154	0.079	0.199	0.076	0.193	0.19	0.255	0.261	0.183	0.196	0.192	0.146	0.079	0.189	0.133	0.143	0.156	0.16	0.186	0.262	0.285	0.176	0.087	0.206	0.208	0.196	0.082	0.196	0.17	0.169	0.189	0.153	0.266	0.07	0.277	0.211	0.084	0.107	0.168	0.099	0.258	0.254	0.199	0.272	0.3	0.164	0.207	0.264	0.093
0.086	0.148	0.083	0.195	0.081	0.192	0.188	0.249	0.255	0.184	0.202	0.189	0.15	0.081	0.181	0.135	0.139	0.152	0.153	0.185	0.26	0.279	0.171	0.091	0.205	0.202	0.192	0.087	0.194	0.167	0.168	0.189	0.148	0.263	0.068	0.272	0.208	0.088	0.115	0.165	0.098	0.252	0.248	0.2	0.268	0.294	0.159	0.206	0.258	0.095
0.162	0.175	0.185	0.135	0.189	0.229	0.206	0.206	0.21	0.226	0.227	0.233	0.194	0.189	0.154	0.203	0.105	0.063	0.176	0.208	0.194	0.222	0.164	0.189	0.23	0.243	0.126	0.187	0.087	0.046	0.165	0.231	0.125	0.206	0.194	0.213	0.202	0.194	0.188	0.014	0.2	0.203	0.206	0.226	0.218	0.24	0.097	0.232	0.207	0.19
0.25	0.248	0.251	0.117	0.262	0.298	0.243	0.195	0.142	0.268	0.247	0.285	0.251	0.28	0.248	0.279	0.197	0.196	0.252	0.252	0.107	0.123	0.243	0.25	0.29	0.295	0.13	0.265	0.141	0.162	0.185	0.299	0.217	0.047	0.272	0.158	0.176	0.263	0.25	0.195	0.267	0.105	0.195	0.249	0.102	0.207	0.221	0.29	0.157	0.261
0.268	0.278	0.276	0.19	0.284	0.287	0.225	0.046	0.15	0.25	0.256	0.281	0.237	0.286	0.25	0.265	0.227	0.231	0.299	0.237	0.185	0.16	0.239	0.27	0.284	0.292	0.189	0.283	0.215	0.211	0.205	0.291	0.249	0.201	0.283	0.141	0.218	0.288	0.273	0.218	0.278	0.171	0.05	0.254	0.187	0.07	0.261	0.284	0.166	0.291
0.186	0.23	0.209	0.254	0.198	0.021	0.209	0.262	0.284	0.219	0.241	0.077	0.201	0.18	0.225	0.119	0.196	0.216	0.234	0.215	0.303	0.294	0.205	0.215	0.091	0.107	0.251	0.19	0.253	0.238	0.174	0.031	0.211	0.298	0.185	0.278	0.25	0.204	0.212	0.23	0.196	0.287	0.264	0.249	0.303	0.281	0.217	0.088	0.283	0.218
0.284	0.278	0.288	0.183	0.301	0.299	0.26	0.173	0.131	0.281	0.277	0.291	0.272	0.308	0.26	0.297	0.237	0.249	0.29	0.272	0.069	0.052	0.254	0.285	0.296	0.301	0.191	0.298	0.198	0.213	0.201	0.302	0.26	0.117	0.296	0.075	0.209	0.305	0.289	0.23	0.306	0.093	0.177	0.281	0.084	0.163	0.268	0.294	0.153	0.303
0.174	0.189	0.189	0.189	0.193	0.219	0.201	0.228	0.241	0.207	0.219	0.23	0.194	0.195	0.089	0.201	0.129	0.141	0.2	0.207	0.252	0.263	0.081	0.191	0.223	0.234	0.181	0.18	0.177	0.141	0.176	0.223	0.139	0.262	0.197	0.241	0.216	0.187	0.184	0.132	0.191	0.251	0.231	0.221	0.262	0.255	0.14	0.231	0.25	0.187
0.18	0.231	0.224	0.251	0.223	0.094	0.229	0.265	0.281	0.239	0.254	0.064	0.229	0.174	0.201	0.127	0.185	0.213	0.247	0.238	0.297	0.291	0.195	0.228	0.013	0.021	0.25	0.208	0.255	0.246	0.183	0.093	0.198	0.29	0.177	0.279	0.256	0.231	0.228	0.234	0.218	0.284	0.266	0.253	0.297	0.285	0.206	0.033	0.278	0.227
0.237	0.242	0.237	0.123	0.243	0.297	0.237	0.189	0.143	0.262	0.241	0.288	0.242	0.269	0.237	0.27	0.188	0.192	0.249	0.246	0.079	0.109	0.229	0.234	0.291	0.296	0.131	0.245	0.126	0.158	0.188	0.298	0.207	0.075	0.26	0.136	0.182	0.245	0.236	0.18	0.251	0.095	0.189	0.247	0.072	0.202	0.213	0.29	0.158	0.247
0.239	0.255	0.247	0.173	0.256	0.268	0.206	0.046	0.153	0.225	0.243	0.266	0.213	0.267	0.231	0.248	0.21	0.216	0.275	0.217	0.187	0.167	0.219	0.244	0.267	0.275	0.174	0.255	0.2	0.199	0.191	0.276	0.235	0.195	0.255	0.152	0.214	0.26	0.248	0.204	0.249	0.162	0.045	0.238	0.18	0.12	0.241	0.266	0.168	0.271
0.253	0.25	0.252	0.115	0.265	0.297	0.243	0.195	0.145	0.269	0.248	0.284	0.252	0.283	0.254	0.28	0.201	0.202	0.254	0.253	0.11	0.121	0.246	0.249	0.29	0.294	0.128	0.267	0.145	0.168	0.188	0.298	0.219	0.045	0.272	0.155	0.177	0.266	0.249	0.201	0.27	0.102	0.195	0.249	0.101	0.206	0.225	0.289	0.153	0.264
0.183	0.228	0.219	0.254	0.217	0.092	0.23	0.269	0.282	0.238	0.256	0.046	0.226	0.178	0.206	0.128	0.188	0.218	0.246	0.241	0.296	0.29	0.195	0.225	0.019	0.039	0.253	0.202	0.251	0.243	0.181	0.089	0.206	0.293	0.183	0.278	0.257	0.228	0.231	0.235	0.215	0.285	0.271	0.255	0.296	0.29	0.21	0.021	0.279	0.219
0.096	0.153	0.054	0.188	0.026	0.206	0.162	0.254	0.264	0.157	0.17	0.208	0.138	0.117	0.198	0.151	0.158	0.169	0.158	0.156	0.261	0.286	0.185	0.062	0.213	0.214	0.187	0.059	0.201	0.179	0.168	0.2	0.171	0.263	0.123	0.279	0.201	0.04	0.074	0.179	0.067	0.257	0.253	0.172	0.268	0.301	0.173	0.214	0.265	0.08
0.219	0.235	0.237	0.161	0.244	0.248	0.177	0.075	0.16	0.204	0.234	0.238	0.195	0.247	0.214	0.225	0.189	0.204	0.253	0.186	0.183	0.172	0.2	0.236	0.243	0.251	0.16	0.237	0.188	0.185	0.16	0.252	0.209	0.194	0.24	0.162	0.214	0.247	0.234	0.195	0.239	0.165	0.065	0.226	0.185	0.135	0.217	0.241	0.178	0.257
0.103	0.183	0.126	0.224	0.127	0.182	0.212	0.266	0.271	0.208	0.231	0.183	0.169	0.063	0.189	0.113	0.153	0.171	0.185	0.213	0.28	0.293	0.185	0.127	0.186	0.182	0.225	0.116	0.221	0.198	0.19	0.177	0.164	0.285	0.016	0.288	0.239	0.135	0.146	0.191	0.135	0.271	0.266	0.231	0.285	0.306	0.168	0.189	0.275	0.141
0.188	0.199	0.201	0.19	0.207	0.227	0.202	0.235	0.26	0.206	0.22	0.216	0.197	0.185	0.06	0.186	0.136	0.158	0.213	0.208	0.259	0.268	0.066	0.203	0.211	0.22	0.188	0.199	0.188	0.166	0.191	0.225	0.144	0.267	0.197	0.249	0.226	0.201	0.2	0.159	0.2	0.261	0.237	0.221	0.264	0.264	0.152	0.217	0.266	0.197
0.25	0.253	0.246	0.124	0.259	0.3	0.243	0.196	0.139	0.265	0.249	0.287	0.249	0.284	0.26	0.279	0.207	0.207	0.259	0.247	0.109	0.12	0.249	0.243	0.292	0.296	0.137	0.263	0.151	0.174	0.189	0.301	0.227	0.035	0.275	0.156	0.174	0.26	0.245	0.205	0.264	0.099	0.195	0.248	0.097	0.208	0.23	0.291	0.148	0.265
0.25	0.253	0.244	0.129	0.257	0.298	0.243	0.188	0.123	0.265	0.245	0.285	0.248	0.28	0.261	0.278	0.206	0.21	0.26	0.247	0.1	0.108	0.252	0.242	0.29	0.295	0.141	0.261	0.159	0.179	0.189	0.299	0.229	0.025	0.272	0.147	0.171	0.258	0.243	0.208	0.262	0.086	0.189	0.246	0.087	0.2	0.233	0.29	0.138	0.265
0.258	0.257	0.259	0.153	0.268	0.306	0.249	0.178	0.14	0.271	0.266	0.298	0.257	0.291	0.252	0.29	0.212	0.223	0.266	0.258	0.012	0.092	0.246	0.254	0.3	0.306	0.162	0.269	0.169	0.187	0.198	0.308	0.24	0.108	0.278	0.105	0.202	0.274	0.261	0.206	0.278	0.097	0.18	0.267	0.077	0.189	0.246	0.299	0.158	0.266
0.156	0.032	0.179	0.167	0.165	0.242	0.21	0.251	0.257	0.215	0.24	0.236	0.189	0.183	0.2	0.204	0.13	0.16	0.065	0.213	0.243	0.264	0.197	0.18	0.244	0.247	0.158	0.181	0.187	0.176	0.199	0.244	0.128	0.248	0.184	0.266	0.239	0.167	0.192	0.172	0.173	0.254	0.248	0.241	0.253	0.284	0.153	0.249	0.256	0.169
0.211	0.239	0.179	0.157	0.195	0.266	0.2	0.21	0.171	0.203	0.178	0.265	0.198	0.248	0.246	0.242	0.19	0.186	0.24	0.201	0.172	0.185	0.235	0.175	0.275	0.279	0.163	0.208	0.17	0.169	0.192	0.266	0.21	0.147	0.239	0.185	0.097	0.195	0.18	0.191	0.197	0.154	0.212	0.186	0.172	0.22	0.206	0.271	0.157	0.2
0.264	0.26	0.266	0.167	0.278	0.295	0.246	0.164	0.132	0.275	0.264	0.289	0.258	0.294	0.241	0.286	0.216	0.227	0.276	0.259	0.044	0.072	0.235	0.264	0.292	0.295	0.17	0.277	0.18	0.193	0.192	0.297	0.243	0.121	0.28	0.07	0.2	0.282	0.267	0.205	0.283	0.108	0.167	0.263	0.092	0.157	0.249	0.291	0.153	0.277
0.179	0.219	0.13	0.202	0.145	0.229	0.142	0.249	0.249	0.12	0.064	0.231	0.137	0.204	0.226	0.208	0.195	0.206	0.227	0.133	0.267	0.272	0.208	0.133	0.242	0.243	0.201	0.146	0.225	0.211	0.181	0.226	0.202	0.247	0.214	0.268	0.168	0.141	0.111	0.211	0.124	0.251	0.247	0.091	0.267	0.26	0.219	0.239	0.245	0.168
0.21	0.235	0.177	0.153	0.191	0.251	0.187	0.225	0.195	0.194	0.155	0.254	0.194	0.237	0.233	0.239	0.188	0.18	0.236	0.193	0.195	0.198	0.225	0.172	0.262	0.266	0.159	0.204	0.172	0.166	0.184	0.254	0.206	0.163	0.237	0.196	0.096	0.189	0.172	0.185	0.191	0.186	0.223	0.163	0.201	0.226	0.201	0.26	0.173	0.207
0.118	0.191	0.16	0.22	0.147	0.111	0.176	0.237	0.254	0.179	0.216	0.111	0.157	0.083	0.188	0.031	0.159	0.186	0.201	0.183	0.282	0.284	0.173	0.161	0.129	0.141	0.218	0.123	0.219	0.21	0.177	0.105	0.171	0.282	0.109	0.272	0.224	0.152	0.163	0.201	0.141	0.269	0.236	0.215	0.282	0.284	0.178	0.125	0.26	0.176
0.121	0.183	0.026	0.19	0.073	0.222	0.163	0.25	0.263	0.154	0.165	0.219	0.142	0.125	0.204	0.169	0.164	0.175	0.191	0.157	0.255	0.278	0.189	0.008	0.226	0.225	0.193	0.074	0.201	0.182	0.171	0.219	0.177	0.254	0.132	0.27	0.195	0.07	0.056	0.185	0.093	0.253	0.249	0.168	0.26	0.291	0.188	0.225	0.255	0.11
0.224	0.23	0.231	0.111	0.241	0.275	0.24	0.207	0.176	0.267	0.251	0.267	0.242	0.252	0.204	0.249	0.169	0.161	0.231	0.249	0.103	0.155	0.207	0.231	0.267	0.277	0.123	0.242	0.1	0.118	0.177	0.274	0.192	0.122	0.247	0.153	0.189	0.245	0.237	0.141	0.253	0.153	0.206	0.247	0.147	0.216	0.188	0.265	0.187	0.231
0.207	0.243	0.17	0.183	0.181	0.254	0.199	0.242	0.229	0.194	0.141	0.257	0.19	0.23	0.24	0.234	0.201	0.185	0.251	0.201	0.231	0.239	0.227	0.164	0.262	0.265	0.188	0.197	0.2	0.195	0.191	0.255	0.218	0.204	0.237	0.231	0.118	0.178	0.159	0.207	0.183	0.225	0.242	0.147	0.235	0.252	0.203	0.261	0.206	0.201
0.15	0.166	0.17	0.142	0.172	0.22	0.201	0.209	0.213	0.214	0.219	0.226	0.182	0.171	0.137	0.189	0.093	0.062	0.169	0.207	0.201	0.225	0.145	0.171	0.225	0.234	0.135	0.166	0.092	0.057	0.16	0.225	0.11	0.211	0.177	0.213	0.201	0.175	0.179	0.033	0.181	0.207	0.207	0.218	0.218	0.245	0.087	0.229	0.213	0.173
0.073	0.165	0.125	0.213	0.123	0.172	0.197	0.252	0.261	0.201	0.227	0.177	0.156	0.074	0.18	0.1	0.14	0.158	0.174	0.2	0.272	0.28	0.172	0.124	0.171	0.167	0.21	0.103	0.205	0.19	0.176	0.171	0.149	0.278	0.051	0.277	0.23	0.125	0.147	0.175	0.129	0.26	0.25	0.223	0.279	0.295	0.155	0.177	0.267	0.137
0.23	0.241	0.241	0.172	0.249	0.255	0.184	0.08	0.173	0.212	0.242	0.249	0.201	0.251	0.227	0.233	0.201	0.21	0.259	0.194	0.198	0.185	0.211	0.242	0.253	0.262	0.17	0.244	0.197	0.196	0.173	0.26	0.217	0.21	0.244	0.171	0.224	0.251	0.242	0.205	0.245	0.177	0.069	0.237	0.198	0.145	0.225	0.25	0.189	0.26
0.254	0.253	0.253	0.143	0.26	0.307	0.246	0.179	0.13	0.272	0.259	0.299	0.251	0.282	0.26	0.284	0.211	0.219	0.266	0.254	0.066	0.087	0.252	0.247	0.301	0.305	0.151	0.263	0.165	0.188	0.195	0.309	0.236	0.078	0.273	0.132	0.188	0.263	0.252	0.21	0.267	0.072	0.186	0.261	0.037	0.2	0.242	0.302	0.155	0.265
0.149	0.037	0.176	0.186	0.154	0.237	0.208	0.265	0.267	0.217	0.245	0.229	0.195	0.179	0.205	0.204	0.125	0.159	0.024	0.211	0.254	0.274	0.201	0.177	0.241	0.242	0.183	0.172	0.189	0.176	0.182	0.239	0.131	0.261	0.179	0.271	0.249	0.159	0.185	0.171	0.163	0.266	0.261	0.246	0.265	0.296	0.142	0.242	0.268	0.155
0.117	0.18	0.045	0.166	0.087	0.225	0.165	0.242	0.246	0.159	0.162	0.216	0.146	0.13	0.189	0.167	0.153	0.158	0.184	0.159	0.235	0.261	0.183	0.039	0.223	0.225	0.169	0.086	0.176	0.159	0.181	0.221	0.163	0.235	0.139	0.26	0.175	0.093	0.071	0.165	0.109	0.237	0.24	0.159	0.245	0.286	0.174	0.222	0.231	0.108
0.153	0.039	0.18	0.197	0.157	0.243	0.218	0.269	0.28	0.226	0.249	0.231	0.199	0.18	0.202	0.201	0.131	0.165	0.051	0.219	0.255	0.287	0.196	0.184	0.242	0.241	0.191	0.182	0.203	0.183	0.184	0.249	0.135	0.267	0.185	0.284	0.252	0.165	0.195	0.175	0.169	0.28	0.266	0.249	0.269	0.3	0.141	0.244	0.274	0.165
0.275	0.291	0.291	0.207	0.301	0.275	0.228	0.118	0.152	0.252	0.249	0.281	0.247	0.305	0.254	0.284	0.234	0.242	0.304	0.241	0.187	0.143	0.243	0.284	0.284	0.287	0.213	0.295	0.227	0.221	0.195	0.284	0.259	0.197	0.291	0.112	0.225	0.298	0.284	0.23	0.289	0.171	0.12	0.243	0.189	0.033	0.261	0.282	0.173	0.293
0.104	0.154	0.053	0.18	0.068	0.222	0.168	0.252	0.256	0.165	0.183	0.218	0.151	0.132	0.19	0.171	0.15	0.163	0.152	0.164	0.25	0.273	0.184	0.064	0.225	0.225	0.181	0.087	0.189	0.175	0.181	0.219	0.161	0.257	0.135	0.27	0.194	0.084	0.088	0.173	0.1	0.251	0.252	0.182	0.259	0.295	0.167	0.222	0.252	0.07
0.177	0.218	0.206	0.238	0.203	0.088	0.223	0.255	0.27	0.225	0.237	0.036	0.211	0.171	0.201	0.124	0.181	0.209	0.234	0.232	0.288	0.28	0.191	0.21	0.057	0.071	0.237	0.19	0.239	0.233	0.169	0.086	0.197	0.281	0.177	0.268	0.242	0.213	0.213	0.225	0.203	0.273	0.255	0.237	0.286	0.278	0.203	0.042	0.271	0.206
0.206	0.213	0.22	0.105	0.225	0.262	0.229	0.21	0.189	0.253	0.252	0.26	0.225	0.232	0.188	0.233	0.151	0.143	0.213	0.242	0.136	0.18	0.19	0.219	0.26	0.271	0.113	0.227	0.093	0.099	0.173	0.265	0.174	0.147	0.229	0.168	0.189	0.231	0.226	0.114	0.238	0.175	0.208	0.248	0.167	0.219	0.168	0.26	0.195	0.213
0.177	0.226	0.206	0.249	0.191	0.025	0.206	0.269	0.284	0.214	0.239	0.062	0.195	0.168	0.223	0.104	0.188	0.218	0.236	0.213	0.307	0.294	0.201	0.212	0.082	0.102	0.248	0.183	0.251	0.238	0.179	0.009	0.206	0.3	0.171	0.28	0.245	0.201	0.205	0.231	0.191	0.287	0.269	0.242	0.307	0.29	0.21	0.076	0.284	0.214
0.254	0.257	0.257	0.153	0.268	0.301	0.238	0.175	0.141	0.262	0.26	0.293	0.249	0.288	0.254	0.284	0.212	0.225	0.27	0.248	0.033	0.081	0.243	0.254	0.296	0.299	0.164	0.269	0.171	0.192	0.188	0.303	0.24	0.101	0.276	0.107	0.202	0.272	0.261	0.209	0.277	0.099	0.175	0.26	0.067	0.183	0.246	0.296	0.159	0.271
0.105	0.15	0.057	0.196	0.026	0.204	0.177	0.26	0.271	0.171	0.178	0.205	0.143	0.117	0.193	0.154	0.163	0.171	0.156	0.173	0.266	0.29	0.185	0.07	0.213	0.219	0.195	0.083	0.204	0.183	0.177	0.201	0.167	0.272	0.126	0.281	0.201	0.052	0.091	0.181	0.077	0.26	0.258	0.181	0.273	0.304	0.175	0.213	0.27	0.076
0.178	0.198	0.165	0.188	0.166	0.219	0.059	0.205	0.238	0.085	0.159	0.22	0.097	0.193	0.21	0.183	0.175	0.205	0.207	0.074	0.253	0.242	0.194	0.165	0.239	0.243	0.192	0.171	0.213	0.205	0.19	0.213	0.174	0.241	0.2	0.249	0.193	0.164	0.159	0.212	0.154	0.243	0.196	0.153	0.248	0.241	0.202	0.235	0.231	0.205
0.247	0.243	0.246	0.105	0.255	0.29	0.236	0.189	0.139	0.261	0.238	0.28	0.244	0.275	0.249	0.272	0.197	0.198	0.249	0.245	0.112	0.123	0.242	0.243	0.285	0.29	0.117	0.258	0.139	0.164	0.185	0.292	0.215	0.051	0.268	0.158	0.167	0.256	0.24	0.191	0.26	0.101	0.188	0.243	0.102	0.203	0.219	0.284	0.152	0.258
0.281	0.284	0.292	0.208	0.302	0.279	0.225	0.097	0.158	0.249	0.245	0.277	0.248	0.306	0.26	0.279	0.233	0.244	0.305	0.238	0.191	0.158	0.243	0.288	0.284	0.286	0.211	0.301	0.231	0.229	0.189	0.287	0.261	0.195	0.297	0.132	0.225	0.301	0.286	0.236	0.29	0.18	0.099	0.246	0.188	0.039	0.267	0.283	0.184	0.299
0.146	0.141	0.186	0.167	0.19	0.216	0.198	0.237	0.24	0.208	0.225	0.219	0.189	0.172	0.155	0.185	0.055	0.052	0.149	0.202	0.241	0.257	0.144	0.189	0.201	0.211	0.158	0.174	0.123	0.107	0.166	0.215	0.061	0.236	0.169	0.25	0.205	0.193	0.194	0.093	0.192	0.24	0.237	0.225	0.248	0.268	0.027	0.206	0.237	0.179
0.173	0.212	0.126	0.198	0.141	0.221	0.129	0.243	0.249	0.109	0.069	0.225	0.123	0.198	0.215	0.204	0.19	0.203	0.221	0.122	0.263	0.267	0.206	0.129	0.237	0.237	0.197	0.143	0.225	0.208	0.178	0.22	0.196	0.243	0.205	0.26	0.171	0.135	0.11	0.208	0.118	0.249	0.239	0.083	0.261	0.254	0.213	0.237	0.244	0.167
0.188	0.192	0.199	0.089	0.203	0.251	0.213	0.192	0.176	0.235	0.232	0.247	0.211	0.213	0.173	0.217	0.124	0.093	0.189	0.22	0.158	0.186	0.181	0.198	0.249	0.261	0.095	0.206	0.032	0.043	0.171	0.25	0.137	0.158	0.209	0.189	0.168	0.209	0.201	0.079	0.22	0.164	0.19	0.226	0.171	0.223	0.124	0.248	0.177	0.201
0.105	0.195	0.161	0.23	0.148	0.15	0.207	0.25	0.268	0.218	0.231	0.135	0.178	0.081	0.194	0.064	0.16	0.178	0.203	0.212	0.283	0.287	0.183	0.16	0.123	0.131	0.229	0.141	0.231	0.218	0.188	0.149	0.168	0.283	0.077	0.28	0.237	0.156	0.169	0.202	0.157	0.278	0.25	0.228	0.286	0.29	0.174	0.129	0.269	0.159
0.152	0.027	0.177	0.195	0.153	0.237	0.211	0.269	0.278	0.219	0.244	0.228	0.195	0.175	0.201	0.2	0.131	0.17	0.054	0.21	0.259	0.285	0.196	0.179	0.235	0.236	0.189	0.175	0.212	0.19	0.186	0.238	0.137	0.271	0.178	0.282	0.247	0.158	0.191	0.18	0.164	0.278	0.266	0.245	0.272	0.298	0.153	0.239	0.276	0.165
0.19	0.232	0.227	0.254	0.223	0.084	0.237	0.272	0.286	0.246	0.259	0.037	0.229	0.184	0.215	0.127	0.192	0.22	0.25	0.247	0.304	0.296	0.202	0.231	0.03	0.053	0.254	0.208	0.255	0.246	0.185	0.081	0.208	0.297	0.191	0.284	0.26	0.232	0.233	0.239	0.219	0.29	0.273	0.26	0.302	0.292	0.216	0.021	0.284	0.227
0.184	0.225	0.137	0.204	0.148	0.229	0.147	0.243	0.246	0.129	0.059	0.233	0.147	0.209	0.225	0.213	0.193	0.204	0.232	0.145	0.266	0.27	0.208	0.135	0.243	0.244	0.203	0.153	0.225	0.211	0.184	0.226	0.201	0.245	0.213	0.265	0.166	0.146	0.111	0.213	0.131	0.254	0.242	0.091	0.269	0.259	0.215	0.241	0.243	0.17
0.134	0.188	0.136	0.179	0.13	0.199	0.066	0.196	0.228	0.061	0.129	0.205	0.056	0.162	0.189	0.159	0.163	0.188	0.192	0.06	0.246	0.243	0.182	0.141	0.222	0.223	0.183	0.136	0.204	0.188	0.173	0.193	0.165	0.239	0.165	0.245	0.181	0.126	0.127	0.186	0.11	0.233	0.193	0.131	0.248	0.236	0.19	0.216	0.227	0.171
0.244	0.245	0.242	0.132	0.249	0.297	0.242	0.187	0.143	0.264	0.249	0.293	0.245	0.272	0.249	0.277	0.201	0.209	0.253	0.251	0.063	0.099	0.239	0.237	0.295	0.297	0.141	0.25	0.15	0.173	0.189	0.302	0.223	0.077	0.264	0.126	0.192	0.252	0.244	0.197	0.258	0.09	0.189	0.255	0.062	0.202	0.232	0.294	0.166	0.254
0.198	0.185	0.192	0.022	0.201	0.258	0.194	0.168	0.169	0.211	0.212	0.252	0.201	0.228	0.187	0.227	0.147	0.144	0.198	0.207	0.153	0.174	0.188	0.195	0.255	0.263	0.02	0.202	0.097	0.11	0.177	0.257	0.161	0.144	0.226	0.179	0.158	0.204	0.195	0.137	0.213	0.153	0.166	0.206	0.159	0.209	0.162	0.253	0.168	0.209
0.234	0.242	0.238	0.146	0.249	0.261	0.195	0.101	0.126	0.221	0.234	0.257	0.218	0.252	0.225	0.237	0.184	0.185	0.251	0.208	0.189	0.172	0.213	0.234	0.26	0.272	0.152	0.243	0.169	0.168	0.201	0.266	0.201	0.183	0.254	0.167	0.182	0.252	0.237	0.182	0.248	0.155	0.098	0.221	0.183	0.158	0.212	0.256	0.137	0.254
0.177	0.226	0.219	0.252	0.219	0.088	0.231	0.266	0.284	0.242	0.254	0.055	0.23	0.171	0.207	0.123	0.186	0.211	0.243	0.243	0.298	0.292	0.191	0.224	0.009	0.03	0.251	0.202	0.251	0.243	0.184	0.089	0.201	0.293	0.178	0.28	0.257	0.226	0.229	0.231	0.215	0.287	0.267	0.257	0.298	0.288	0.201	0.02	0.279	0.219
0.151	0.023	0.176	0.196	0.154	0.235	0.213	0.268	0.272	0.219	0.249	0.227	0.196	0.174	0.203	0.197	0.13	0.165	0.039	0.214	0.263	0.279	0.201	0.182	0.236	0.24	0.19	0.172	0.204	0.184	0.19	0.237	0.135	0.272	0.179	0.278	0.253	0.16	0.192	0.174	0.168	0.274	0.265	0.251	0.273	0.299	0.153	0.24	0.272	0.162
0.148	0.06	0.17	0.195	0.16	0.225	0.202	0.249	0.251	0.207	0.232	0.216	0.189	0.177	0.195	0.196	0.114	0.159	0.069	0.203	0.24	0.266	0.184	0.176	0.226	0.225	0.186	0.171	0.193	0.175	0.145	0.233	0.13	0.252	0.183	0.26	0.235	0.163	0.189	0.168	0.167	0.258	0.245	0.233	0.252	0.274	0.138	0.227	0.254	0.159
0.239	0.247	0.226	0.135	0.239	0.282	0.235	0.202	0.138	0.25	0.225	0.272	0.238	0.269	0.254	0.265	0.201	0.199	0.249	0.239	0.135	0.129	0.246	0.224	0.278	0.282	0.15	0.243	0.152	0.173	0.184	0.284	0.223	0.058	0.262	0.159	0.141	0.238	0.222	0.201	0.243	0.112	0.207	0.221	0.111	0.216	0.222	0.277	0.141	0.249
0.08	0.151	0.081	0.19	0.064	0.191	0.185	0.247	0.258	0.178	0.193	0.192	0.144	0.096	0.18	0.14	0.136	0.151	0.152	0.183	0.26	0.282	0.165	0.087	0.204	0.207	0.193	0.087	0.195	0.17	0.172	0.187	0.146	0.266	0.082	0.273	0.204	0.074	0.107	0.168	0.083	0.254	0.245	0.192	0.269	0.293	0.153	0.205	0.26	0.082
0.187	0.176	0.184	0.018	0.192	0.254	0.189	0.177	0.178	0.21	0.209	0.243	0.193	0.22	0.188	0.223	0.142	0.138	0.187	0.195	0.153	0.18	0.187	0.183	0.246	0.255	0.041	0.196	0.093	0.102	0.178	0.251	0.157	0.145	0.215	0.18	0.155	0.195	0.183	0.131	0.206	0.161	0.174	0.205	0.164	0.212	0.159	0.243	0.174	0.198
0.224	0.254	0.199	0.17	0.213	0.26	0.206	0.207	0.145	0.209	0.176	0.257	0.211	0.252	0.247	0.244	0.203	0.204	0.254	0.205	0.183	0.174	0.232	0.196	0.266	0.27	0.177	0.223	0.183	0.189	0.198	0.26	0.221	0.144	0.242	0.188	0.05	0.209	0.196	0.206	0.213	0.147	0.207	0.17	0.168	0.221	0.222	0.263	0.118	0.221
0.277	0.276	0.274	0.206	0.285	0.28	0.219	0.151	0.145	0.243	0.231	0.281	0.245	0.293	0.267	0.27	0.227	0.238	0.287	0.231	0.211	0.189	0.254	0.272	0.286	0.292	0.208	0.278	0.219	0.225	0.208	0.286	0.247	0.187	0.295	0.181	0.192	0.284	0.27	0.237	0.277	0.171	0.151	0.228	0.199	0.123	0.251	0.282	0.146	0.281
0.107	0.168	0.034	0.199	0.042	0.205	0.175	0.257	0.268	0.166	0.179	0.206	0.139	0.101	0.194	0.15	0.16	0.17	0.172	0.169	0.26	0.289	0.181	0.045	0.216	0.217	0.198	0.067	0.205	0.182	0.174	0.201	0.17	0.266	0.117	0.278	0.204	0.058	0.076	0.182	0.085	0.261	0.255	0.18	0.269	0.303	0.179	0.215	0.266	0.098
0.183	0.218	0.214	0.249	0.208	0.073	0.225	0.262	0.28	0.233	0.246	0.01	0.218	0.173	0.209	0.116	0.188	0.218	0.236	0.234	0.296	0.289	0.198	0.219	0.055	0.075	0.248	0.197	0.251	0.242	0.181	0.067	0.202	0.291	0.183	0.278	0.249	0.219	0.224	0.237	0.207	0.285	0.266	0.245	0.295	0.284	0.212	0.045	0.276	0.216
0.26	0.263	0.26	0.153	0.269	0.305	0.246	0.172	0.12	0.272	0.262	0.299	0.251	0.29	0.263	0.286	0.221	0.229	0.278	0.254	0.073	0.077	0.254	0.255	0.302	0.307	0.163	0.272	0.173	0.198	0.206	0.309	0.243	0.08	0.282	0.129	0.184	0.273	0.259	0.219	0.278	0.062	0.179	0.265	0.028	0.195	0.252	0.302	0.143	0.273
0.152	0.153	0.171	0.127	0.183	0.227	0.199	0.213	0.21	0.218	0.224	0.226	0.185	0.18	0.17	0.193	0.076	0.058	0.153	0.208	0.201	0.224	0.16	0.179	0.221	0.229	0.117	0.173	0.087	0.074	0.165	0.23	0.084	0.204	0.177	0.215	0.185	0.187	0.184	0.084	0.186	0.207	0.211	0.225	0.216	0.245	0.064	0.222	0.207	0.17
0.129	0.201	0.168	0.235	0.157	0.107	0.195	0.245	0.268	0.195	0.229	0.099	0.168	0.094	0.194	0.023	0.174	0.201	0.215	0.2	0.291	0.292	0.183	0.169	0.117	0.129	0.229	0.132	0.231	0.221	0.177	0.098	0.187	0.29	0.12	0.278	0.233	0.159	0.172	0.213	0.15	0.278	0.245	0.228	0.288	0.291	0.195	0.112	0.272	0.182
0.131	0.185	0.127	0.165	0.126	0.191	0.07	0.185	0.217	0.074	0.129	0.197	0.046	0.158	0.178	0.159	0.157	0.177	0.189	0.069	0.228	0.227	0.171	0.135	0.216	0.219	0.167	0.132	0.193	0.177	0.16	0.187	0.161	0.225	0.156	0.229	0.173	0.123	0.123	0.177	0.104	0.217	0.182	0.132	0.231	0.221	0.183	0.21	0.216	0.165
0.159	0.176	0.179	0.135	0.185	0.228	0.207	0.208	0.211	0.219	0.221	0.231	0.193	0.186	0.152	0.202	0.098	0.061	0.175	0.211	0.198	0.223	0.159	0.18	0.225	0.238	0.123	0.179	0.091	0.044	0.166	0.229	0.117	0.205	0.189	0.206	0.196	0.188	0.18	0.023	0.194	0.202	0.208	0.217	0.215	0.239	0.093	0.228	0.205	0.181
0.266	0.271	0.271	0.171	0.282	0.304	0.25	0.173	0.136	0.272	0.272	0.3	0.26	0.302	0.26	0.296	0.224	0.242	0.28	0.26	0.045	0.081	0.253	0.266	0.303	0.308	0.183	0.283	0.186	0.206	0.195	0.307	0.254	0.12	0.286	0.102	0.207	0.286	0.273	0.225	0.29	0.105	0.18	0.272	0.067	0.175	0.26	0.302	0.161	0.278
0.162	0.202	0.189	0.26	0.179	0.145	0.192	0.259	0.285	0.192	0.243	0.171	0.168	0.17	0.233	0.129	0.186	0.216	0.208	0.196	0.298	0.297	0.219	0.195	0.18	0.186	0.253	0.166	0.256	0.243	0.184	0.142	0.202	0.3	0.171	0.294	0.26	0.182	0.193	0.231	0.167	0.296	0.26	0.243	0.307	0.295	0.21	0.181	0.291	0.211
0.14	0.141	0.177	0.168	0.181	0.213	0.195	0.24	0.244	0.213	0.227	0.213	0.19	0.168	0.163	0.183	0.056	0.051	0.141	0.201	0.24	0.256	0.155	0.181	0.199	0.207	0.157	0.168	0.124	0.108	0.162	0.213	0.065	0.237	0.165	0.253	0.204	0.183	0.188	0.099	0.184	0.243	0.24	0.228	0.25	0.267	0.006	0.203	0.24	0.173
0.117	0.174	0.124	0.219	0.123	0.175	0.191	0.26	0.266	0.188	0.219	0.165	0.157	0.023	0.179	0.075	0.153	0.174	0.185	0.197	0.284	0.298	0.173	0.127	0.174	0.178	0.213	0.092	0.213	0.196	0.183	0.171	0.162	0.282	0.073	0.291	0.232	0.128	0.144	0.186	0.132	0.276	0.258	0.213	0.287	0.304	0.175	0.175	0.272	0.143
0.178	0.219	0.208	0.243	0.206	0.086	0.225	0.26	0.271	0.229	0.242	0.033	0.215	0.169	0.2	0.122	0.183	0.212	0.235	0.235	0.289	0.281	0.19	0.213	0.052	0.069	0.242	0.193	0.243	0.237	0.17	0.083	0.198	0.282	0.177	0.269	0.246	0.215	0.216	0.229	0.206	0.274	0.26	0.241	0.287	0.278	0.206	0.038	0.272	0.208
0.112	0.159	0.093	0.209	0.057	0.203	0.166	0.262	0.275	0.159	0.179	0.206	0.11	0.134	0.209	0.152	0.169	0.192	0.162	0.164	0.276	0.296	0.191	0.1	0.225	0.222	0.203	0.081	0.219	0.199	0.176	0.199	0.173	0.272	0.137	0.287	0.207	0.041	0.088	0.197	0.028	0.27	0.26	0.182	0.279	0.303	0.191	0.222	0.276	0.117
0.207	0.237	0.181	0.155	0.197	0.247	0.188	0.21	0.173	0.188	0.154	0.248	0.189	0.236	0.229	0.23	0.194	0.183	0.247	0.183	0.203	0.202	0.216	0.177	0.256	0.26	0.161	0.205	0.18	0.174	0.192	0.248	0.208	0.181	0.231	0.204	0.039	0.189	0.177	0.191	0.192	0.182	0.21	0.152	0.201	0.225	0.197	0.254	0.148	0.205
0.153	0.169	0.176	0.136	0.183	0.226	0.201	0.208	0.211	0.217	0.221	0.225	0.188	0.181	0.148	0.199	0.091	0.059	0.173	0.207	0.193	0.223	0.156	0.177	0.22	0.231	0.127	0.177	0.087	0.051	0.156	0.229	0.112	0.207	0.188	0.209	0.195	0.183	0.177	0.021	0.189	0.202	0.208	0.219	0.215	0.241	0.087	0.223	0.205	0.177
0.274	0.284	0.282	0.2	0.295	0.279	0.236	0.126	0.146	0.258	0.26	0.282	0.253	0.304	0.248	0.286	0.23	0.241	0.296	0.25	0.164	0.12	0.235	0.276	0.285	0.286	0.206	0.294	0.216	0.212	0.192	0.287	0.254	0.181	0.289	0.087	0.22	0.294	0.283	0.224	0.29	0.156	0.128	0.26	0.164	0.071	0.262	0.283	0.165	0.287
0.124	0.187	0.038	0.192	0.075	0.227	0.156	0.252	0.266	0.142	0.157	0.225	0.135	0.132	0.213	0.172	0.176	0.185	0.193	0.15	0.259	0.278	0.196	0.028	0.231	0.231	0.193	0.075	0.21	0.187	0.172	0.223	0.187	0.254	0.137	0.277	0.19	0.069	0.039	0.192	0.087	0.258	0.25	0.161	0.264	0.296	0.198	0.231	0.255	0.118
0.207	0.223	0.201	0.123	0.21	0.249	0.165	0.137	0.164	0.187	0.2	0.249	0.18	0.226	0.201	0.229	0.164	0.158	0.236	0.174	0.195	0.193	0.188	0.198	0.255	0.261	0.129	0.211	0.141	0.135	0.193	0.249	0.178	0.187	0.23	0.189	0.161	0.213	0.201	0.154	0.21	0.177	0.135	0.187	0.195	0.187	0.179	0.251	0.154	0.226
0.173	0.224	0.215	0.251	0.216	0.099	0.227	0.268	0.281	0.239	0.247	0.075	0.229	0.169	0.205	0.129	0.185	0.217	0.237	0.235	0.297	0.29	0.194	0.219	0.039	0.024	0.25	0.2	0.255	0.248	0.178	0.097	0.2	0.29	0.174	0.278	0.256	0.222	0.228	0.236	0.209	0.284	0.268	0.248	0.296	0.289	0.206	0.048	0.28	0.219
0.125	0.183	0.037	0.193	0.087	0.23	0.164	0.256	0.264	0.155	0.159	0.224	0.147	0.129	0.201	0.177	0.165	0.174	0.189	0.156	0.258	0.278	0.192	0.022	0.231	0.228	0.195	0.085	0.201	0.184	0.178	0.225	0.177	0.254	0.14	0.276	0.186	0.083	0.062	0.186	0.101	0.259	0.254	0.159	0.263	0.299	0.189	0.23	0.249	0.107
0.254	0.25	0.25	0.144	0.26	0.308	0.249	0.182	0.135	0.271	0.258	0.302	0.252	0.283	0.262	0.289	0.208	0.219	0.261	0.258	0.069	0.088	0.249	0.246	0.305	0.308	0.152	0.26	0.164	0.185	0.198	0.312	0.233	0.079	0.274	0.129	0.192	0.262	0.253	0.213	0.266	0.083	0.189	0.26	0.046	0.202	0.241	0.304	0.161	0.264
0.182	0.224	0.21	0.246	0.204	0.063	0.222	0.26	0.278	0.231	0.242	0.02	0.212	0.167	0.205	0.113	0.185	0.213	0.238	0.231	0.294	0.286	0.19	0.216	0.052	0.072	0.245	0.193	0.249	0.239	0.177	0.061	0.2	0.289	0.183	0.276	0.244	0.213	0.218	0.231	0.204	0.283	0.263	0.243	0.292	0.282	0.209	0.043	0.273	0.215
0.121	0.192	0.166	0.225	0.148	0.112	0.18	0.242	0.26	0.183	0.219	0.115	0.161	0.091	0.189	0.023	0.162	0.19	0.203	0.186	0.286	0.29	0.177	0.164	0.125	0.138	0.222	0.129	0.222	0.213	0.183	0.103	0.173	0.286	0.113	0.282	0.225	0.154	0.165	0.204	0.145	0.273	0.24	0.218	0.288	0.29	0.183	0.128	0.262	0.177
0.183	0.219	0.213	0.245	0.207	0.069	0.223	0.259	0.28	0.231	0.243	0.01	0.216	0.17	0.209	0.112	0.186	0.216	0.237	0.232	0.296	0.289	0.196	0.217	0.053	0.075	0.244	0.195	0.248	0.238	0.181	0.063	0.201	0.291	0.183	0.278	0.245	0.218	0.22	0.233	0.205	0.285	0.262	0.243	0.295	0.284	0.21	0.044	0.276	0.214
0.111	0.169	0.129	0.212	0.12	0.161	0.183	0.249	0.257	0.179	0.211	0.157	0.147	0.03	0.172	0.067	0.146	0.165	0.18	0.189	0.277	0.288	0.166	0.134	0.167	0.173	0.206	0.095	0.206	0.189	0.178	0.159	0.155	0.277	0.076	0.283	0.224	0.126	0.146	0.177	0.125	0.266	0.248	0.207	0.278	0.292	0.168	0.166	0.265	0.141
0.142	0.16	0.165	0.138	0.171	0.216	0.193	0.205	0.213	0.212	0.211	0.215	0.181	0.169	0.15	0.185	0.079	0.02	0.163	0.201	0.205	0.228	0.153	0.168	0.21	0.219	0.129	0.164	0.077	0.052	0.161	0.219	0.093	0.208	0.171	0.223	0.181	0.177	0.173	0.047	0.183	0.209	0.205	0.21	0.224	0.237	0.06	0.211	0.205	0.169
0.023	0.137	0.11	0.19	0.088	0.193	0.182	0.255	0.263	0.183	0.208	0.189	0.144	0.117	0.197	0.129	0.129	0.149	0.147	0.179	0.259	0.28	0.181	0.121	0.187	0.189	0.189	0.106	0.195	0.173	0.165	0.194	0.142	0.262	0.106	0.27	0.219	0.093	0.131	0.163	0.1	0.256	0.254	0.204	0.269	0.291	0.147	0.189	0.262	0.098
0.177	0.218	0.207	0.243	0.201	0.073	0.218	0.257	0.275	0.226	0.239	0.012	0.209	0.166	0.204	0.111	0.183	0.214	0.232	0.227	0.293	0.285	0.193	0.212	0.057	0.075	0.243	0.19	0.246	0.237	0.174	0.069	0.199	0.288	0.178	0.273	0.243	0.211	0.213	0.23	0.2	0.28	0.26	0.238	0.291	0.281	0.21	0.047	0.272	0.209
0.114	0.18	0.014	0.19	0.063	0.215	0.166	0.257	0.261	0.158	0.162	0.213	0.141	0.122	0.204	0.164	0.164	0.175	0.183	0.16	0.259	0.28	0.189	0.025	0.223	0.222	0.193	0.072	0.201	0.183	0.172	0.211	0.175	0.255	0.127	0.273	0.194	0.067	0.063	0.185	0.088	0.254	0.255	0.166	0.264	0.302	0.184	0.22	0.255	0.099
0.111	0.171	0.112	0.222	0.117	0.18	0.195	0.263	0.269	0.188	0.223	0.174	0.162	0.02	0.184	0.086	0.146	0.167	0.18	0.197	0.282	0.298	0.177	0.115	0.179	0.182	0.216	0.083	0.213	0.195	0.18	0.177	0.16	0.282	0.066	0.291	0.234	0.123	0.139	0.183	0.127	0.276	0.261	0.217	0.287	0.308	0.168	0.18	0.273	0.136
0.276	0.282	0.292	0.212	0.302	0.272	0.227	0.109	0.161	0.249	0.247	0.272	0.249	0.304	0.263	0.276	0.23	0.241	0.302	0.24	0.195	0.159	0.245	0.286	0.278	0.284	0.214	0.299	0.231	0.229	0.187	0.28	0.26	0.193	0.294	0.132	0.227	0.302	0.286	0.236	0.293	0.175	0.111	0.248	0.188	0.056	0.262	0.278	0.183	0.296
0.191	0.218	0.187	0.132	0.196	0.241	0.158	0.144	0.169	0.177	0.196	0.242	0.165	0.211	0.197	0.213	0.162	0.156	0.231	0.165	0.192	0.198	0.181	0.186	0.25	0.256	0.133	0.197	0.145	0.144	0.186	0.242	0.177	0.183	0.219	0.191	0.149	0.194	0.186	0.153	0.195	0.179	0.141	0.187	0.194	0.201	0.172	0.246	0.17	0.218
0.18	0.219	0.215	0.251	0.209	0.074	0.227	0.263	0.279	0.236	0.249	0.015	0.217	0.174	0.21	0.117	0.19	0.222	0.238	0.235	0.297	0.29	0.199	0.219	0.049	0.065	0.25	0.198	0.254	0.244	0.178	0.071	0.207	0.292	0.184	0.276	0.253	0.219	0.223	0.237	0.207	0.284	0.266	0.248	0.296	0.284	0.216	0.038	0.277	0.217
0.26	0.274	0.259	0.17	0.268	0.282	0.245	0.146	0.03	0.26	0.244	0.281	0.245	0.284	0.262	0.268	0.222	0.233	0.284	0.253	0.135	0.099	0.253	0.256	0.283	0.287	0.179	0.267	0.188	0.199	0.195	0.29	0.243	0.113	0.271	0.129	0.165	0.271	0.258	0.219	0.272	0.069	0.154	0.243	0.11	0.168	0.254	0.28	0.067	0.271
0.081	0.152	0.066	0.193	0.067	0.19	0.184	0.248	0.259	0.174	0.189	0.191	0.145	0.083	0.181	0.134	0.141	0.153	0.156	0.182	0.258	0.283	0.168	0.074	0.203	0.202	0.192	0.075	0.194	0.171	0.168	0.189	0.15	0.261	0.078	0.274	0.201	0.073	0.098	0.167	0.087	0.255	0.246	0.189	0.268	0.292	0.161	0.204	0.258	0.081
0.161	0.177	0.177	0.131	0.183	0.235	0.205	0.208	0.207	0.224	0.221	0.236	0.193	0.188	0.16	0.202	0.105	0.066	0.182	0.207	0.191	0.218	0.161	0.177	0.236	0.247	0.122	0.179	0.086	0.04	0.166	0.234	0.126	0.201	0.195	0.211	0.193	0.189	0.178	0.025	0.197	0.201	0.207	0.219	0.212	0.244	0.099	0.237	0.203	0.186
0.212	0.237	0.199	0.117	0.213	0.258	0.218	0.219	0.177	0.231	0.205	0.257	0.214	0.233	0.226	0.234	0.177	0.165	0.232	0.22	0.165	0.171	0.222	0.195	0.259	0.266	0.124	0.214	0.131	0.141	0.188	0.26	0.194	0.111	0.233	0.184	0.132	0.216	0.201	0.171	0.217	0.153	0.221	0.202	0.163	0.231	0.193	0.256	0.163	0.214
0.251	0.259	0.257	0.178	0.266	0.268	0.199	0.034	0.152	0.221	0.246	0.262	0.216	0.271	0.235	0.249	0.215	0.221	0.28	0.21	0.185	0.167	0.224	0.254	0.267	0.272	0.177	0.266	0.205	0.201	0.191	0.276	0.237	0.201	0.264	0.15	0.216	0.271	0.258	0.209	0.258	0.167	0.031	0.238	0.18	0.111	0.246	0.266	0.168	0.281
0.175	0.198	0.196	0.198	0.199	0.225	0.2	0.232	0.26	0.196	0.223	0.217	0.188	0.172	0.064	0.177	0.142	0.167	0.213	0.204	0.253	0.267	0.058	0.199	0.208	0.218	0.194	0.189	0.199	0.176	0.185	0.229	0.152	0.266	0.181	0.25	0.231	0.196	0.195	0.167	0.194	0.254	0.234	0.222	0.258	0.263	0.159	0.216	0.268	0.191
0.207	0.236	0.177	0.155	0.192	0.264	0.196	0.213	0.173	0.203	0.18	0.263	0.196	0.244	0.243	0.24	0.187	0.183	0.237	0.197	0.171	0.185	0.233	0.173	0.273	0.278	0.161	0.205	0.166	0.167	0.189	0.265	0.207	0.143	0.236	0.187	0.097	0.191	0.178	0.189	0.195	0.153	0.215	0.184	0.169	0.222	0.202	0.269	0.159	0.198
0.183	0.227	0.21	0.253	0.197	0.014	0.212	0.268	0.284	0.22	0.242	0.071	0.203	0.177	0.224	0.117	0.195	0.213	0.231	0.218	0.304	0.293	0.207	0.216	0.088	0.103	0.252	0.189	0.252	0.237	0.178	0.021	0.212	0.299	0.179	0.279	0.249	0.207	0.213	0.229	0.197	0.288	0.27	0.248	0.304	0.284	0.214	0.082	0.282	0.217
0.249	0.246	0.248	0.14	0.255	0.3	0.244	0.184	0.132	0.268	0.255	0.292	0.249	0.275	0.251	0.279	0.206	0.213	0.255	0.254	0.052	0.086	0.243	0.242	0.296	0.298	0.151	0.256	0.158	0.177	0.189	0.304	0.231	0.076	0.265	0.12	0.195	0.258	0.247	0.203	0.264	0.074	0.188	0.26	0.049	0.196	0.237	0.295	0.155	0.26
0.188	0.223	0.216	0.252	0.21	0.071	0.228	0.267	0.285	0.237	0.249	0.024	0.218	0.173	0.214	0.117	0.195	0.221	0.239	0.234	0.303	0.296	0.203	0.22	0.046	0.064	0.253	0.199	0.256	0.247	0.184	0.07	0.206	0.296	0.187	0.282	0.254	0.219	0.222	0.24	0.208	0.289	0.269	0.25	0.302	0.29	0.219	0.035	0.283	0.219
0.135	0.198	0.128	0.196	0.125	0.206	0.087	0.212	0.243	0.069	0.13	0.213	0.035	0.16	0.193	0.166	0.178	0.196	0.204	0.079	0.256	0.254	0.18	0.137	0.227	0.228	0.197	0.131	0.218	0.2	0.178	0.203	0.176	0.251	0.164	0.255	0.184	0.114	0.115	0.193	0.098	0.24	0.205	0.133	0.256	0.246	0.201	0.221	0.237	0.164
0.24	0.256	0.22	0.172	0.235	0.272	0.201	0.193	0.141	0.203	0.183	0.27	0.21	0.258	0.239	0.249	0.199	0.2	0.26	0.202	0.195	0.192	0.23	0.214	0.277	0.284	0.18	0.236	0.18	0.186	0.214	0.272	0.213	0.171	0.263	0.195	0.09	0.231	0.218	0.2	0.231	0.173	0.193	0.171	0.198	0.207	0.221	0.272	0.121	0.229
0.123	0.184	0.121	0.201	0.115	0.194	0.129	0.229	0.252	0.109	0.147	0.208	0.052	0.152	0.203	0.156	0.166	0.184	0.187	0.127	0.263	0.269	0.183	0.134	0.219	0.221	0.199	0.121	0.213	0.195	0.182	0.195	0.164	0.258	0.157	0.267	0.195	0.107	0.117	0.184	0.079	0.25	0.225	0.147	0.263	0.27	0.19	0.214	0.249	0.15
0.177	0.217	0.212	0.243	0.206	0.074	0.22	0.254	0.274	0.225	0.24	0.011	0.21	0.165	0.203	0.11	0.185	0.215	0.233	0.23	0.292	0.284	0.192	0.214	0.056	0.075	0.242	0.191	0.245	0.236	0.175	0.068	0.2	0.287	0.179	0.272	0.244	0.215	0.218	0.231	0.201	0.279	0.258	0.239	0.29	0.28	0.209	0.046	0.272	0.212
0.078	0.175	0.125	0.214	0.126	0.16	0.192	0.243	0.253	0.195	0.224	0.159	0.154	0.067	0.182	0.088	0.145	0.165	0.181	0.195	0.269	0.273	0.171	0.131	0.154	0.152	0.213	0.113	0.207	0.194	0.165	0.159	0.159	0.272	0.057	0.272	0.228	0.132	0.148	0.18	0.133	0.256	0.242	0.218	0.274	0.286	0.162	0.159	0.257	0.142
0.188	0.226	0.149	0.197	0.167	0.232	0.118	0.235	0.251	0.103	0.052	0.235	0.132	0.211	0.207	0.215	0.2	0.213	0.234	0.119	0.264	0.256	0.198	0.153	0.247	0.246	0.189	0.158	0.231	0.213	0.186	0.228	0.207	0.25	0.219	0.256	0.18	0.161	0.131	0.214	0.148	0.253	0.23	0.062	0.262	0.235	0.224	0.244	0.245	0.185
0.25	0.248	0.249	0.143	0.259	0.303	0.244	0.191	0.141	0.27	0.257	0.296	0.251	0.278	0.253	0.283	0.207	0.217	0.255	0.254	0.047	0.094	0.245	0.245	0.297	0.3	0.154	0.26	0.161	0.181	0.19	0.306	0.232	0.081	0.266	0.123	0.196	0.261	0.25	0.203	0.266	0.087	0.195	0.261	0.056	0.203	0.24	0.298	0.162	0.26
0.176	0.182	0.187	0.115	0.193	0.246	0.207	0.206	0.196	0.228	0.22	0.238	0.206	0.207	0.18	0.212	0.111	0.062	0.186	0.212	0.183	0.21	0.176	0.186	0.242	0.253	0.102	0.189	0.045	0.036	0.172	0.243	0.123	0.183	0.207	0.208	0.175	0.195	0.188	0.069	0.203	0.186	0.204	0.216	0.202	0.242	0.097	0.243	0.19	0.192
0.238	0.249	0.241	0.129	0.25	0.3	0.243	0.193	0.159	0.266	0.259	0.289	0.249	0.27	0.236	0.271	0.195	0.195	0.252	0.252	0.054	0.122	0.231	0.24	0.292	0.3	0.139	0.251	0.139	0.157	0.192	0.299	0.217	0.116	0.261	0.141	0.2	0.254	0.245	0.177	0.26	0.12	0.195	0.258	0.102	0.21	0.219	0.291	0.177	0.244
0.147	0.029	0.173	0.195	0.15	0.232	0.213	0.266	0.273	0.219	0.244	0.221	0.19	0.171	0.202	0.196	0.128	0.163	0.044	0.212	0.259	0.28	0.193	0.174	0.231	0.236	0.191	0.171	0.2	0.18	0.184	0.237	0.132	0.272	0.175	0.278	0.252	0.154	0.184	0.173	0.162	0.272	0.262	0.247	0.276	0.296	0.148	0.234	0.269	0.159
0.106	0.164	0.03	0.195	0.046	0.206	0.174	0.253	0.267	0.167	0.173	0.205	0.138	0.104	0.195	0.151	0.159	0.169	0.171	0.168	0.26	0.284	0.182	0.038	0.215	0.216	0.195	0.066	0.202	0.181	0.168	0.203	0.167	0.265	0.117	0.276	0.201	0.059	0.072	0.179	0.086	0.257	0.251	0.179	0.266	0.301	0.178	0.214	0.263	0.1
0.034	0.14	0.1	0.188	0.091	0.182	0.181	0.244	0.257	0.179	0.201	0.181	0.138	0.093	0.183	0.111	0.12	0.143	0.144	0.18	0.256	0.274	0.165	0.106	0.181	0.182	0.187	0.092	0.192	0.167	0.163	0.181	0.129	0.26	0.083	0.267	0.212	0.093	0.12	0.157	0.099	0.254	0.243	0.198	0.265	0.287	0.137	0.185	0.256	0.104
0.184	0.221	0.214	0.252	0.208	0.066	0.226	0.267	0.284	0.235	0.248	0.017	0.218	0.17	0.207	0.112	0.188	0.218	0.237	0.236	0.302	0.294	0.196	0.219	0.043	0.064	0.251	0.195	0.254	0.243	0.181	0.062	0.202	0.295	0.182	0.282	0.252	0.218	0.222	0.237	0.205	0.287	0.269	0.249	0.3	0.29	0.213	0.035	0.281	0.216
0.233	0.244	0.243	0.155	0.25	0.266	0.191	0.057	0.134	0.217	0.237	0.261	0.208	0.254	0.227	0.243	0.19	0.2	0.264	0.204	0.183	0.163	0.211	0.24	0.266	0.272	0.156	0.249	0.18	0.179	0.189	0.272	0.21	0.188	0.249	0.144	0.203	0.254	0.245	0.191	0.25	0.156	0.057	0.225	0.177	0.124	0.221	0.264	0.153	0.261
0.161	0.191	0.183	0.253	0.178	0.141	0.195	0.256	0.284	0.196	0.243	0.165	0.169	0.162	0.234	0.123	0.182	0.215	0.201	0.199	0.297	0.298	0.218	0.189	0.174	0.178	0.245	0.165	0.252	0.239	0.189	0.138	0.196	0.299	0.171	0.291	0.258	0.174	0.189	0.229	0.165	0.295	0.258	0.246	0.304	0.297	0.206	0.173	0.292	0.215
0.11	0.176	0.126	0.227	0.099	0.177	0.147	0.256	0.272	0.15	0.194	0.188	0.092	0.152	0.212	0.141	0.17	0.2	0.182	0.154	0.28	0.284	0.185	0.139	0.203	0.199	0.223	0.123	0.23	0.217	0.177	0.174	0.176	0.285	0.148	0.279	0.222	0.095	0.146	0.207	0.074	0.278	0.254	0.189	0.287	0.292	0.194	0.199	0.277	0.143
0.159	0.137	0.161	0.165	0.165	0.189	0.163	0.185	0.184	0.185	0.198	0.177	0.171	0.175	0.173	0.172	0.097	0.137	0.155	0.171	0.187	0.195	0.157	0.16	0.175	0.177	0.16	0.163	0.153	0.146	0.059	0.192	0.129	0.194	0.173	0.186	0.195	0.17	0.174	0.153	0.172	0.191	0.182	0.199	0.199	0.204	0.136	0.174	0.197	0.18
0.167	0.218	0.137	0.204	0.141	0.224	0.111	0.228	0.249	0.081	0.097	0.231	0.082	0.192	0.214	0.195	0.201	0.218	0.224	0.104	0.269	0.265	0.2	0.147	0.25	0.249	0.201	0.146	0.231	0.213	0.196	0.218	0.197	0.252	0.197	0.265	0.177	0.134	0.128	0.216	0.112	0.253	0.221	0.103	0.267	0.259	0.224	0.244	0.243	0.177
0.106	0.176	0.129	0.222	0.125	0.166	0.193	0.253	0.269	0.189	0.223	0.153	0.157	0.018	0.184	0.07	0.151	0.171	0.187	0.199	0.277	0.293	0.171	0.13	0.164	0.166	0.216	0.099	0.213	0.2	0.178	0.162	0.16	0.284	0.068	0.284	0.236	0.133	0.144	0.186	0.134	0.276	0.251	0.219	0.285	0.297	0.171	0.163	0.275	0.147
0.123	0.178	0.021	0.187	0.068	0.222	0.166	0.25	0.261	0.159	0.167	0.219	0.146	0.125	0.201	0.171	0.16	0.173	0.183	0.162	0.254	0.278	0.189	0.02	0.225	0.224	0.186	0.072	0.198	0.178	0.174	0.218	0.173	0.254	0.137	0.272	0.194	0.074	0.063	0.182	0.095	0.254	0.249	0.166	0.262	0.296	0.184	0.224	0.252	0.098
0.155	0.17	0.178	0.137	0.184	0.227	0.201	0.206	0.21	0.221	0.22	0.225	0.19	0.182	0.153	0.195	0.09	0.036	0.167	0.208	0.209	0.231	0.159	0.179	0.221	0.229	0.128	0.175	0.071	0.041	0.162	0.23	0.105	0.207	0.182	0.225	0.187	0.19	0.184	0.048	0.195	0.207	0.206	0.219	0.225	0.24	0.075	0.222	0.204	0.178
0.154	0.172	0.174	0.135	0.182	0.23	0.205	0.205	0.209	0.22	0.223	0.231	0.188	0.184	0.153	0.202	0.101	0.061	0.178	0.207	0.193	0.221	0.158	0.178	0.229	0.24	0.125	0.183	0.087	0.047	0.165	0.232	0.123	0.205	0.189	0.209	0.193	0.188	0.178	0.013	0.194	0.204	0.205	0.219	0.217	0.239	0.094	0.23	0.203	0.183
0.149	0.169	0.174	0.136	0.18	0.223	0.201	0.203	0.211	0.213	0.219	0.225	0.184	0.181	0.148	0.197	0.094	0.057	0.177	0.206	0.196	0.225	0.153	0.177	0.219	0.233	0.127	0.181	0.093	0.049	0.161	0.225	0.116	0.208	0.183	0.209	0.193	0.184	0.18	0.016	0.19	0.204	0.203	0.217	0.219	0.236	0.089	0.221	0.205	0.179
0.153	0.171	0.176	0.136	0.182	0.226	0.205	0.203	0.211	0.219	0.223	0.229	0.188	0.183	0.153	0.202	0.099	0.059	0.177	0.207	0.195	0.223	0.156	0.178	0.225	0.238	0.127	0.183	0.091	0.049	0.165	0.231	0.121	0.207	0.188	0.209	0.195	0.188	0.18	0.011	0.194	0.204	0.203	0.22	0.219	0.236	0.093	0.228	0.205	0.181
0.126	0.199	0.166	0.231	0.155	0.111	0.19	0.242	0.265	0.192	0.224	0.106	0.166	0.086	0.192	0.013	0.169	0.194	0.212	0.196	0.29	0.289	0.183	0.165	0.12	0.133	0.225	0.132	0.224	0.214	0.181	0.101	0.182	0.286	0.113	0.28	0.231	0.161	0.171	0.207	0.152	0.277	0.242	0.225	0.286	0.29	0.189	0.117	0.269	0.18
0.158	0.174	0.176	0.14	0.183	0.226	0.205	0.213	0.219	0.219	0.223	0.227	0.191	0.189	0.153	0.199	0.099	0.064	0.173	0.211	0.201	0.226	0.158	0.177	0.231	0.24	0.13	0.176	0.091	0.047	0.161	0.229	0.117	0.208	0.193	0.213	0.198	0.184	0.18	0.037	0.187	0.209	0.213	0.222	0.219	0.244	0.093	0.231	0.213	0.181
0.186	0.228	0.141	0.199	0.148	0.232	0.149	0.24	0.236	0.134	0.069	0.235	0.147	0.204	0.228	0.207	0.195	0.201	0.236	0.147	0.259	0.263	0.208	0.143	0.242	0.246	0.2	0.156	0.222	0.209	0.183	0.231	0.206	0.233	0.211	0.261	0.146	0.147	0.117	0.214	0.14	0.244	0.237	0.094	0.26	0.252	0.215	0.241	0.228	0.17
0.182	0.231	0.21	0.246	0.199	0.027	0.208	0.263	0.281	0.213	0.24	0.059	0.201	0.171	0.222	0.103	0.192	0.217	0.237	0.216	0.304	0.291	0.206	0.216	0.081	0.099	0.243	0.183	0.249	0.234	0.182	0.021	0.21	0.297	0.179	0.278	0.244	0.207	0.214	0.231	0.197	0.284	0.265	0.241	0.304	0.285	0.214	0.075	0.28	0.217
0.214	0.219	0.222	0.099	0.231	0.269	0.234	0.207	0.18	0.26	0.247	0.261	0.236	0.239	0.193	0.24	0.154	0.143	0.218	0.243	0.124	0.17	0.195	0.221	0.26	0.269	0.106	0.234	0.089	0.104	0.173	0.268	0.177	0.136	0.234	0.165	0.184	0.237	0.23	0.121	0.245	0.163	0.205	0.243	0.152	0.219	0.171	0.26	0.184	0.224
0.288	0.278	0.29	0.193	0.305	0.288	0.254	0.138	0.132	0.278	0.276	0.285	0.272	0.311	0.258	0.291	0.235	0.249	0.3	0.271	0.136	0.101	0.247	0.29	0.29	0.295	0.199	0.304	0.214	0.22	0.195	0.296	0.26	0.164	0.301	0.081	0.219	0.309	0.296	0.237	0.307	0.142	0.141	0.272	0.138	0.083	0.267	0.288	0.152	0.296
0.111	0.148	0.111	0.196	0.096	0.233	0.203	0.273	0.269	0.201	0.207	0.231	0.177	0.162	0.213	0.187	0.161	0.176	0.141	0.199	0.256	0.286	0.209	0.122	0.236	0.238	0.195	0.131	0.197	0.183	0.19	0.236	0.165	0.263	0.148	0.284	0.212	0.111	0.144	0.183	0.123	0.264	0.273	0.207	0.27	0.308	0.177	0.237	0.258	0.056
0.149	0.167	0.169	0.136	0.177	0.223	0.198	0.205	0.211	0.215	0.218	0.225	0.183	0.177	0.148	0.199	0.087	0.049	0.17	0.204	0.195	0.219	0.156	0.171	0.22	0.231	0.127	0.174	0.087	0.047	0.154	0.224	0.109	0.205	0.181	0.207	0.193	0.179	0.177	0.025	0.185	0.202	0.203	0.217	0.213	0.236	0.082	0.223	0.207	0.174
0.16	0.171	0.182	0.158	0.188	0.219	0.185	0.211	0.224	0.201	0.215	0.223	0.18	0.187	0.113	0.196	0.097	0.103	0.183	0.196	0.228	0.248	0.102	0.184	0.214	0.225	0.153	0.178	0.129	0.101	0.167	0.221	0.11	0.238	0.192	0.224	0.197	0.183	0.183	0.096	0.186	0.225	0.214	0.219	0.238	0.242	0.1	0.22	0.223	0.187
0.166	0.171	0.181	0.085	0.187	0.237	0.191	0.184	0.183	0.217	0.219	0.227	0.193	0.191	0.167	0.197	0.099	0.095	0.177	0.206	0.172	0.189	0.168	0.182	0.225	0.233	0.084	0.183	0.074	0.083	0.173	0.237	0.111	0.155	0.196	0.19	0.169	0.191	0.182	0.1	0.195	0.171	0.179	0.213	0.174	0.219	0.113	0.226	0.183	0.193
0.219	0.246	0.196	0.155	0.209	0.254	0.193	0.201	0.154	0.191	0.161	0.253	0.198	0.243	0.229	0.233	0.192	0.196	0.25	0.192	0.198	0.197	0.218	0.197	0.261	0.266	0.163	0.215	0.175	0.181	0.201	0.251	0.208	0.16	0.236	0.204	0.032	0.205	0.194	0.203	0.207	0.171	0.201	0.148	0.193	0.219	0.209	0.259	0.133	0.212
0.183	0.234	0.213	0.26	0.204	0.017	0.217	0.266	0.286	0.224	0.245	0.078	0.205	0.181	0.227	0.123	0.197	0.219	0.238	0.223	0.306	0.295	0.206	0.221	0.093	0.106	0.259	0.196	0.259	0.244	0.182	0.032	0.212	0.301	0.183	0.278	0.254	0.212	0.218	0.232	0.201	0.29	0.268	0.253	0.306	0.284	0.218	0.087	0.284	0.222
0.146	0.042	0.177	0.196	0.154	0.24	0.215	0.266	0.271	0.222	0.243	0.229	0.193	0.174	0.2	0.197	0.12	0.155	0.041	0.216	0.251	0.279	0.192	0.182	0.236	0.237	0.19	0.179	0.19	0.174	0.178	0.244	0.124	0.265	0.179	0.276	0.251	0.162	0.192	0.165	0.166	0.269	0.263	0.243	0.268	0.299	0.132	0.238	0.268	0.157
0.178	0.227	0.205	0.248	0.19	0.022	0.203	0.268	0.284	0.212	0.237	0.064	0.193	0.171	0.224	0.108	0.19	0.215	0.233	0.209	0.306	0.293	0.204	0.213	0.088	0.106	0.247	0.184	0.249	0.237	0.18	0.011	0.208	0.299	0.172	0.281	0.243	0.201	0.204	0.229	0.192	0.288	0.268	0.241	0.306	0.289	0.211	0.082	0.284	0.213
0.221	0.248	0.208	0.126	0.223	0.266	0.22	0.215	0.166	0.237	0.207	0.261	0.229	0.249	0.244	0.247	0.194	0.181	0.245	0.225	0.155	0.159	0.237	0.204	0.265	0.271	0.137	0.224	0.139	0.155	0.19	0.27	0.212	0.097	0.249	0.178	0.123	0.224	0.204	0.181	0.226	0.137	0.215	0.205	0.143	0.222	0.209	0.264	0.155	0.231
0.253	0.259	0.252	0.135	0.26	0.308	0.25	0.192	0.159	0.276	0.266	0.298	0.259	0.284	0.245	0.284	0.207	0.209	0.261	0.26	0.046	0.114	0.239	0.251	0.3	0.306	0.147	0.26	0.15	0.17	0.196	0.307	0.23	0.117	0.274	0.133	0.204	0.264	0.254	0.192	0.27	0.117	0.194	0.267	0.096	0.204	0.234	0.299	0.18	0.257
0.255	0.266	0.253	0.153	0.262	0.29	0.241	0.167	0.096	0.265	0.254	0.285	0.244	0.285	0.261	0.276	0.219	0.22	0.274	0.247	0.09	0.07	0.252	0.25	0.287	0.291	0.161	0.265	0.165	0.184	0.194	0.292	0.239	0.064	0.272	0.129	0.172	0.266	0.25	0.212	0.269	0.029	0.172	0.256	0.047	0.188	0.245	0.286	0.114	0.27
0.243	0.245	0.24	0.134	0.249	0.302	0.24	0.187	0.143	0.262	0.246	0.293	0.243	0.274	0.252	0.278	0.2	0.207	0.253	0.249	0.07	0.092	0.239	0.236	0.298	0.301	0.143	0.25	0.15	0.173	0.188	0.305	0.221	0.069	0.264	0.129	0.19	0.252	0.243	0.197	0.256	0.083	0.189	0.252	0.055	0.206	0.231	0.297	0.163	0.252
0.154	0.191	0.136	0.097	0.151	0.242	0.183	0.196	0.195	0.193	0.197	0.237	0.169	0.183	0.184	0.19	0.142	0.121	0.192	0.183	0.176	0.207	0.183	0.13	0.239	0.247	0.105	0.165	0.105	0.092	0.173	0.243	0.153	0.16	0.179	0.211	0.15	0.157	0.149	0.119	0.171	0.175	0.195	0.189	0.184	0.236	0.149	0.237	0.181	0.165
0.251	0.247	0.254	0.118	0.265	0.301	0.247	0.195	0.143	0.272	0.251	0.288	0.255	0.283	0.25	0.282	0.2	0.201	0.254	0.258	0.099	0.114	0.243	0.251	0.293	0.297	0.129	0.266	0.14	0.166	0.186	0.302	0.221	0.045	0.274	0.147	0.182	0.266	0.248	0.197	0.272	0.099	0.197	0.257	0.091	0.201	0.225	0.292	0.151	0.266
0.181	0.225	0.201	0.24	0.191	0.033	0.204	0.255	0.275	0.211	0.234	0.055	0.195	0.165	0.216	0.1	0.186	0.209	0.231	0.213	0.295	0.282	0.2	0.208	0.082	0.1	0.237	0.178	0.239	0.226	0.174	0.029	0.204	0.288	0.175	0.272	0.237	0.201	0.207	0.225	0.191	0.28	0.257	0.237	0.295	0.279	0.207	0.076	0.271	0.213
0.178	0.183	0.186	0.097	0.189	0.245	0.2	0.196	0.183	0.225	0.23	0.243	0.205	0.207	0.165	0.213	0.115	0.083	0.182	0.206	0.16	0.192	0.166	0.183	0.244	0.257	0.094	0.195	0.046	0.037	0.161	0.243	0.133	0.167	0.205	0.192	0.172	0.195	0.189	0.068	0.207	0.173	0.195	0.225	0.183	0.227	0.115	0.243	0.186	0.191
0.105	0.165	0.028	0.196	0.05	0.206	0.174	0.254	0.267	0.164	0.177	0.203	0.138	0.1	0.195	0.149	0.156	0.169	0.171	0.168	0.26	0.286	0.18	0.038	0.215	0.216	0.195	0.064	0.202	0.183	0.173	0.201	0.164	0.265	0.117	0.276	0.207	0.061	0.07	0.179	0.086	0.259	0.253	0.179	0.266	0.301	0.178	0.214	0.265	0.095
0.257	0.256	0.258	0.152	0.267	0.303	0.244	0.176	0.139	0.268	0.262	0.296	0.253	0.287	0.251	0.286	0.213	0.224	0.267	0.254	0.021	0.087	0.243	0.255	0.297	0.302	0.163	0.268	0.166	0.186	0.189	0.306	0.241	0.105	0.275	0.11	0.2	0.273	0.262	0.207	0.278	0.099	0.177	0.263	0.075	0.188	0.247	0.296	0.159	0.268
0.038	0.138	0.105	0.189	0.084	0.194	0.186	0.249	0.262	0.184	0.206	0.195	0.138	0.104	0.188	0.125	0.125	0.145	0.142	0.185	0.258	0.281	0.168	0.113	0.189	0.192	0.19	0.099	0.194	0.167	0.168	0.193	0.131	0.265	0.088	0.272	0.217	0.088	0.129	0.159	0.094	0.259	0.248	0.205	0.273	0.294	0.142	0.195	0.261	0.095
0.067	0.172	0.123	0.217	0.127	0.153	0.186	0.244	0.26	0.191	0.221	0.153	0.147	0.087	0.188	0.091	0.146	0.165	0.178	0.189	0.275	0.278	0.173	0.127	0.147	0.144	0.214	0.112	0.213	0.196	0.166	0.152	0.159	0.278	0.071	0.271	0.234	0.128	0.144	0.181	0.127	0.262	0.244	0.217	0.278	0.284	0.165	0.153	0.266	0.14
0.123	0.192	0.132	0.204	0.129	0.201	0.117	0.24	0.256	0.111	0.157	0.209	0.043	0.161	0.207	0.159	0.177	0.192	0.196	0.121	0.269	0.272	0.188	0.143	0.221	0.225	0.203	0.135	0.215	0.202	0.189	0.199	0.17	0.266	0.159	0.273	0.204	0.122	0.131	0.194	0.102	0.258	0.233	0.159	0.271	0.274	0.2	0.217	0.257	0.168
0.124	0.175	0.129	0.185	0.126	0.184	0.096	0.207	0.236	0.103	0.145	0.192	0.039	0.154	0.189	0.15	0.157	0.178	0.183	0.099	0.245	0.244	0.177	0.136	0.207	0.21	0.186	0.129	0.2	0.189	0.162	0.18	0.156	0.243	0.151	0.249	0.185	0.117	0.121	0.178	0.097	0.236	0.204	0.146	0.249	0.242	0.181	0.201	0.231	0.163
0.201	0.209	0.216	0.101	0.22	0.261	0.223	0.209	0.188	0.247	0.244	0.259	0.223	0.23	0.182	0.231	0.147	0.139	0.208	0.236	0.135	0.179	0.186	0.215	0.259	0.27	0.107	0.223	0.093	0.096	0.174	0.264	0.17	0.151	0.226	0.169	0.187	0.226	0.222	0.113	0.236	0.174	0.207	0.242	0.166	0.219	0.164	0.26	0.192	0.209
0.194	0.205	0.201	0.102	0.206	0.26	0.224	0.193	0.199	0.241	0.242	0.253	0.212	0.219	0.169	0.226	0.151	0.121	0.207	0.228	0.157	0.197	0.177	0.201	0.256	0.269	0.103	0.207	0.084	0.073	0.173	0.261	0.167	0.16	0.217	0.195	0.193	0.212	0.206	0.097	0.221	0.178	0.196	0.232	0.181	0.227	0.153	0.257	0.198	0.203
0.143	0.197	0.127	0.192	0.128	0.208	0.098	0.218	0.246	0.081	0.129	0.214	0.041	0.168	0.201	0.169	0.183	0.197	0.205	0.093	0.259	0.258	0.188	0.136	0.231	0.229	0.189	0.127	0.217	0.199	0.183	0.204	0.177	0.249	0.168	0.26	0.182	0.118	0.117	0.194	0.095	0.244	0.209	0.129	0.259	0.254	0.205	0.225	0.242	0.165
0.171	0.177	0.18	0.103	0.184	0.241	0.201	0.197	0.188	0.221	0.222	0.242	0.201	0.201	0.168	0.21	0.109	0.075	0.177	0.207	0.165	0.196	0.164	0.179	0.242	0.254	0.097	0.187	0.057	0.026	0.165	0.24	0.129	0.171	0.199	0.188	0.173	0.19	0.183	0.058	0.201	0.176	0.195	0.218	0.183	0.23	0.105	0.244	0.187	0.189
0.275	0.271	0.281	0.175	0.294	0.29	0.245	0.156	0.097	0.276	0.266	0.284	0.266	0.303	0.257	0.289	0.225	0.237	0.284	0.261	0.094	0.025	0.248	0.28	0.29	0.292	0.183	0.29	0.184	0.209	0.188	0.293	0.249	0.113	0.288	0.078	0.197	0.298	0.284	0.226	0.297	0.076	0.158	0.269	0.074	0.146	0.256	0.287	0.123	0.291
0.091	0.164	0.075	0.205	0.079	0.189	0.189	0.258	0.264	0.181	0.201	0.184	0.145	0.066	0.193	0.127	0.149	0.162	0.166	0.183	0.27	0.286	0.18	0.081	0.198	0.202	0.207	0.076	0.202	0.184	0.175	0.183	0.155	0.266	0.08	0.281	0.22	0.085	0.105	0.177	0.098	0.259	0.256	0.2	0.273	0.302	0.168	0.197	0.268	0.105
0.215	0.219	0.223	0.103	0.232	0.268	0.238	0.211	0.181	0.26	0.251	0.264	0.237	0.24	0.199	0.239	0.157	0.146	0.22	0.248	0.13	0.171	0.2	0.222	0.264	0.273	0.112	0.235	0.097	0.105	0.177	0.269	0.18	0.132	0.235	0.167	0.185	0.238	0.231	0.125	0.246	0.164	0.209	0.245	0.153	0.223	0.174	0.263	0.185	0.226
0.137	0.119	0.152	0.143	0.151	0.19	0.164	0.193	0.19	0.183	0.192	0.176	0.164	0.157	0.159	0.159	0.063	0.104	0.137	0.17	0.184	0.202	0.146	0.151	0.176	0.18	0.137	0.147	0.129	0.121	0.084	0.191	0.099	0.193	0.157	0.195	0.184	0.159	0.159	0.124	0.158	0.192	0.189	0.191	0.196	0.217	0.105	0.175	0.198	0.159
0.149	0.186	0.172	0.248	0.17	0.151	0.189	0.263	0.288	0.189	0.231	0.172	0.157	0.155	0.232	0.12	0.18	0.212	0.195	0.194	0.301	0.302	0.211	0.18	0.181	0.185	0.242	0.153	0.252	0.239	0.19	0.147	0.191	0.302	0.159	0.296	0.254	0.162	0.178	0.227	0.154	0.296	0.263	0.239	0.309	0.304	0.202	0.18	0.294	0.207
0.277	0.284	0.276	0.189	0.285	0.294	0.252	0.146	0.042	0.272	0.254	0.295	0.262	0.295	0.276	0.278	0.227	0.242	0.292	0.261	0.153	0.109	0.261	0.272	0.295	0.301	0.2	0.281	0.193	0.206	0.2	0.3	0.249	0.134	0.29	0.135	0.185	0.291	0.278	0.228	0.29	0.088	0.149	0.252	0.125	0.17	0.261	0.292	0.081	0.291
0.141	0.157	0.167	0.138	0.173	0.221	0.193	0.208	0.213	0.21	0.211	0.219	0.179	0.171	0.148	0.187	0.075	0.028	0.158	0.201	0.21	0.231	0.151	0.17	0.215	0.225	0.129	0.165	0.077	0.056	0.161	0.222	0.088	0.212	0.172	0.223	0.184	0.179	0.175	0.051	0.185	0.211	0.208	0.21	0.225	0.243	0.057	0.216	0.208	0.167
0.185	0.227	0.219	0.253	0.218	0.093	0.234	0.266	0.279	0.241	0.254	0.051	0.229	0.181	0.213	0.134	0.189	0.213	0.242	0.245	0.296	0.288	0.195	0.225	0.033	0.043	0.252	0.203	0.249	0.241	0.175	0.097	0.208	0.29	0.188	0.276	0.256	0.227	0.231	0.231	0.216	0.283	0.268	0.254	0.294	0.287	0.213	0.027	0.278	0.219
0.227	0.238	0.225	0.108	0.232	0.287	0.223	0.183	0.141	0.249	0.234	0.279	0.228	0.257	0.223	0.26	0.177	0.178	0.241	0.232	0.093	0.119	0.22	0.224	0.281	0.287	0.119	0.237	0.105	0.137	0.183	0.286	0.197	0.096	0.25	0.145	0.173	0.237	0.227	0.159	0.241	0.102	0.182	0.238	0.089	0.202	0.2	0.278	0.158	0.24
0.188	0.23	0.219	0.252	0.217	0.09	0.231	0.267	0.28	0.238	0.254	0.046	0.226	0.182	0.211	0.131	0.191	0.216	0.244	0.243	0.296	0.289	0.2	0.225	0.029	0.045	0.251	0.204	0.248	0.24	0.179	0.093	0.209	0.291	0.189	0.277	0.255	0.228	0.229	0.233	0.217	0.284	0.269	0.254	0.295	0.288	0.213	0.023	0.279	0.219
0.251	0.25	0.252	0.154	0.263	0.294	0.245	0.17	0.133	0.266	0.258	0.29	0.249	0.283	0.247	0.278	0.207	0.219	0.261	0.254	0.019	0.081	0.239	0.248	0.293	0.296	0.162	0.264	0.171	0.183	0.184	0.298	0.235	0.103	0.267	0.095	0.197	0.267	0.254	0.206	0.27	0.09	0.173	0.26	0.067	0.18	0.241	0.292	0.151	0.264
0.145	0.182	0.134	0.158	0.14	0.193	0.057	0.183	0.217	0.079	0.14	0.19	0.079	0.163	0.171	0.155	0.145	0.173	0.195	0.064	0.221	0.22	0.164	0.14	0.207	0.208	0.16	0.139	0.186	0.171	0.15	0.187	0.153	0.223	0.17	0.222	0.175	0.141	0.131	0.177	0.128	0.219	0.18	0.132	0.223	0.214	0.176	0.203	0.216	0.171
0.141	0.187	0.161	0.245	0.155	0.159	0.178	0.262	0.285	0.182	0.224	0.182	0.146	0.149	0.237	0.124	0.177	0.211	0.193	0.183	0.298	0.299	0.215	0.172	0.189	0.198	0.241	0.147	0.253	0.238	0.189	0.154	0.192	0.303	0.151	0.297	0.25	0.153	0.171	0.225	0.143	0.29	0.262	0.228	0.302	0.302	0.201	0.189	0.29	0.197
0.284	0.288	0.298	0.221	0.309	0.282	0.231	0.106	0.167	0.252	0.249	0.281	0.252	0.312	0.266	0.284	0.234	0.252	0.311	0.246	0.201	0.167	0.249	0.294	0.286	0.29	0.224	0.305	0.243	0.242	0.195	0.291	0.262	0.204	0.302	0.138	0.237	0.307	0.292	0.245	0.294	0.188	0.111	0.25	0.192	0.05	0.272	0.284	0.195	0.3
0.185	0.193	0.193	0.095	0.197	0.252	0.207	0.195	0.18	0.232	0.233	0.248	0.212	0.212	0.171	0.219	0.123	0.093	0.187	0.213	0.155	0.182	0.177	0.192	0.249	0.26	0.101	0.203	0.036	0.045	0.165	0.249	0.141	0.16	0.208	0.185	0.174	0.203	0.197	0.071	0.216	0.166	0.193	0.227	0.172	0.224	0.123	0.249	0.183	0.2
0.249	0.249	0.238	0.118	0.253	0.292	0.237	0.199	0.145	0.259	0.239	0.281	0.245	0.278	0.254	0.275	0.205	0.202	0.254	0.243	0.117	0.133	0.246	0.236	0.288	0.292	0.129	0.255	0.145	0.166	0.186	0.293	0.223	0.05	0.271	0.162	0.165	0.252	0.236	0.197	0.256	0.111	0.197	0.237	0.111	0.211	0.225	0.285	0.153	0.257
0.27	0.266	0.272	0.168	0.285	0.285	0.243	0.158	0.128	0.271	0.266	0.279	0.259	0.293	0.243	0.282	0.222	0.231	0.278	0.256	0.062	0.056	0.241	0.268	0.284	0.289	0.176	0.283	0.181	0.195	0.191	0.288	0.245	0.115	0.283	0.064	0.201	0.29	0.273	0.207	0.29	0.093	0.161	0.267	0.086	0.149	0.253	0.282	0.151	0.286
0.114	0.18	0.029	0.19	0.064	0.222	0.165	0.254	0.265	0.156	0.167	0.218	0.137	0.122	0.201	0.162	0.167	0.175	0.183	0.16	0.26	0.28	0.186	0.023	0.223	0.224	0.193	0.065	0.203	0.182	0.176	0.216	0.18	0.254	0.125	0.278	0.195	0.065	0.052	0.185	0.09	0.258	0.252	0.17	0.264	0.3	0.186	0.225	0.255	0.103
0.122	0.196	0.167	0.222	0.149	0.127	0.189	0.241	0.257	0.193	0.221	0.116	0.164	0.078	0.186	0.024	0.156	0.179	0.204	0.199	0.285	0.288	0.173	0.166	0.124	0.132	0.219	0.129	0.218	0.208	0.182	0.123	0.167	0.28	0.107	0.279	0.229	0.157	0.168	0.2	0.147	0.271	0.241	0.224	0.282	0.287	0.175	0.127	0.263	0.171
0.144	0.164	0.164	0.133	0.171	0.223	0.195	0.201	0.206	0.21	0.211	0.225	0.177	0.174	0.143	0.195	0.084	0.051	0.168	0.201	0.191	0.216	0.151	0.165	0.219	0.228	0.123	0.167	0.084	0.045	0.149	0.224	0.102	0.201	0.177	0.204	0.189	0.172	0.17	0.028	0.178	0.199	0.2	0.212	0.21	0.236	0.082	0.221	0.203	0.169
0.177	0.218	0.209	0.24	0.203	0.068	0.216	0.254	0.275	0.226	0.237	0.015	0.209	0.166	0.206	0.105	0.183	0.211	0.234	0.225	0.291	0.284	0.193	0.213	0.051	0.069	0.239	0.192	0.243	0.233	0.176	0.063	0.197	0.286	0.18	0.275	0.24	0.214	0.217	0.228	0.2	0.282	0.257	0.238	0.29	0.281	0.205	0.04	0.271	0.213
0.258	0.272	0.259	0.17	0.268	0.296	0.242	0.165	0.087	0.264	0.26	0.291	0.247	0.288	0.262	0.278	0.225	0.231	0.284	0.249	0.105	0.061	0.253	0.256	0.295	0.299	0.177	0.269	0.179	0.199	0.198	0.3	0.247	0.087	0.274	0.126	0.18	0.272	0.26	0.226	0.275	0.04	0.168	0.264	0.05	0.18	0.251	0.294	0.111	0.274
0.164	0.183	0.18	0.135	0.184	0.234	0.202	0.207	0.21	0.223	0.22	0.231	0.194	0.194	0.156	0.205	0.105	0.065	0.183	0.205	0.19	0.219	0.157	0.181	0.235	0.246	0.124	0.182	0.081	0.038	0.162	0.233	0.123	0.202	0.197	0.21	0.194	0.187	0.179	0.029	0.193	0.201	0.207	0.218	0.213	0.24	0.097	0.234	0.206	0.187
0.183	0.2	0.193	0.099	0.197	0.25	0.21	0.188	0.197	0.229	0.231	0.243	0.205	0.208	0.152	0.216	0.137	0.107	0.195	0.219	0.159	0.197	0.17	0.19	0.246	0.255	0.093	0.198	0.082	0.071	0.168	0.251	0.157	0.169	0.205	0.19	0.191	0.203	0.202	0.088	0.211	0.18	0.191	0.224	0.184	0.222	0.141	0.247	0.198	0.195
0.284	0.287	0.301	0.203	0.31	0.29	0.236	0.107	0.156	0.261	0.257	0.287	0.253	0.311	0.263	0.29	0.233	0.241	0.308	0.25	0.188	0.147	0.245	0.295	0.289	0.296	0.207	0.306	0.226	0.225	0.199	0.294	0.258	0.191	0.302	0.132	0.227	0.313	0.296	0.237	0.3	0.166	0.107	0.258	0.184	0.03	0.262	0.29	0.172	0.299
0.252	0.26	0.246	0.138	0.259	0.303	0.246	0.186	0.127	0.27	0.257	0.292	0.248	0.282	0.266	0.278	0.214	0.22	0.269	0.254	0.088	0.099	0.255	0.243	0.296	0.3	0.146	0.261	0.165	0.189	0.195	0.304	0.236	0.044	0.27	0.149	0.183	0.26	0.247	0.22	0.264	0.072	0.191	0.258	0.059	0.21	0.242	0.295	0.141	0.265
0.188	0.231	0.219	0.254	0.219	0.102	0.235	0.269	0.282	0.243	0.256	0.062	0.237	0.189	0.211	0.138	0.191	0.221	0.244	0.244	0.298	0.29	0.195	0.225	0.029	0.027	0.253	0.209	0.254	0.247	0.181	0.099	0.211	0.293	0.194	0.278	0.257	0.228	0.232	0.238	0.22	0.285	0.271	0.255	0.296	0.29	0.213	0.035	0.281	0.223
0.138	0.158	0.168	0.147	0.174	0.215	0.199	0.216	0.225	0.219	0.217	0.218	0.189	0.168	0.161	0.186	0.071	0.01	0.159	0.207	0.218	0.236	0.153	0.171	0.207	0.219	0.135	0.166	0.097	0.072	0.16	0.219	0.086	0.216	0.168	0.232	0.187	0.18	0.181	0.063	0.186	0.222	0.216	0.218	0.231	0.247	0.04	0.21	0.219	0.17
0.281	0.287	0.296	0.217	0.305	0.278	0.229	0.105	0.161	0.253	0.25	0.277	0.253	0.309	0.268	0.281	0.235	0.246	0.307	0.242	0.196	0.163	0.25	0.29	0.284	0.29	0.219	0.302	0.237	0.234	0.192	0.285	0.265	0.198	0.299	0.135	0.227	0.306	0.29	0.241	0.296	0.178	0.111	0.251	0.186	0.059	0.267	0.283	0.184	0.299
0.244	0.252	0.243	0.141	0.254	0.302	0.245	0.185	0.145	0.269	0.253	0.293	0.249	0.269	0.249	0.275	0.201	0.211	0.258	0.254	0.045	0.1	0.239	0.243	0.296	0.301	0.152	0.254	0.153	0.171	0.191	0.303	0.23	0.096	0.26	0.124	0.194	0.257	0.249	0.195	0.261	0.099	0.189	0.259	0.072	0.199	0.234	0.297	0.165	0.252
0.185	0.177	0.196	0.09	0.204	0.254	0.205	0.186	0.189	0.229	0.228	0.243	0.203	0.21	0.177	0.211	0.111	0.087	0.182	0.218	0.16	0.192	0.173	0.194	0.246	0.255	0.089	0.198	0.039	0.064	0.17	0.253	0.124	0.162	0.21	0.19	0.174	0.208	0.201	0.099	0.211	0.175	0.184	0.22	0.172	0.22	0.115	0.245	0.188	0.201
0.115	0.164	0.087	0.203	0.05	0.206	0.162	0.261	0.278	0.157	0.173	0.208	0.117	0.133	0.207	0.154	0.17	0.188	0.173	0.163	0.272	0.295	0.192	0.093	0.224	0.223	0.201	0.078	0.213	0.193	0.175	0.201	0.174	0.27	0.136	0.286	0.21	0.03	0.069	0.193	0.038	0.269	0.26	0.181	0.278	0.301	0.192	0.221	0.278	0.114
0.152	0.171	0.173	0.135	0.181	0.224	0.199	0.204	0.212	0.214	0.217	0.228	0.185	0.178	0.144	0.198	0.088	0.053	0.172	0.205	0.195	0.224	0.152	0.174	0.221	0.231	0.126	0.173	0.09	0.046	0.157	0.228	0.108	0.206	0.183	0.21	0.192	0.18	0.174	0.024	0.186	0.205	0.204	0.216	0.216	0.238	0.085	0.225	0.204	0.178
0.254	0.248	0.253	0.145	0.26	0.307	0.246	0.184	0.139	0.272	0.259	0.299	0.253	0.28	0.258	0.286	0.209	0.217	0.257	0.255	0.056	0.093	0.25	0.247	0.301	0.303	0.154	0.261	0.161	0.184	0.195	0.309	0.232	0.083	0.27	0.13	0.196	0.263	0.252	0.207	0.267	0.081	0.191	0.265	0.045	0.2	0.238	0.302	0.16	0.265
0.22	0.226	0.228	0.105	0.237	0.272	0.24	0.204	0.176	0.26	0.248	0.266	0.238	0.245	0.202	0.244	0.162	0.151	0.227	0.249	0.12	0.164	0.201	0.227	0.266	0.275	0.112	0.238	0.095	0.106	0.174	0.272	0.185	0.13	0.24	0.16	0.185	0.242	0.234	0.132	0.249	0.16	0.202	0.243	0.153	0.214	0.179	0.265	0.183	0.23
0.268	0.272	0.266	0.173	0.278	0.284	0.24	0.149	0.033	0.262	0.246	0.284	0.252	0.286	0.266	0.268	0.22	0.228	0.282	0.249	0.159	0.123	0.251	0.263	0.284	0.29	0.183	0.276	0.186	0.197	0.2	0.291	0.24	0.127	0.281	0.148	0.166	0.281	0.27	0.216	0.282	0.095	0.153	0.245	0.137	0.168	0.248	0.282	0.062	0.283
0.184	0.192	0.202	0.192	0.205	0.229	0.211	0.237	0.244	0.219	0.237	0.23	0.206	0.197	0.099	0.203	0.123	0.123	0.191	0.217	0.25	0.265	0.109	0.205	0.225	0.236	0.186	0.19	0.152	0.12	0.181	0.231	0.132	0.259	0.199	0.244	0.225	0.201	0.205	0.118	0.201	0.248	0.237	0.237	0.264	0.262	0.123	0.231	0.249	0.202
0.289	0.288	0.296	0.206	0.306	0.287	0.233	0.101	0.143	0.259	0.254	0.29	0.257	0.31	0.266	0.29	0.232	0.245	0.308	0.248	0.195	0.159	0.249	0.292	0.291	0.299	0.208	0.302	0.224	0.225	0.201	0.295	0.252	0.195	0.302	0.145	0.223	0.308	0.294	0.242	0.297	0.171	0.105	0.252	0.187	0.048	0.263	0.29	0.166	0.295
0.14	0.18	0.132	0.165	0.133	0.191	0.057	0.187	0.217	0.067	0.129	0.197	0.062	0.163	0.177	0.16	0.153	0.177	0.186	0.057	0.23	0.229	0.169	0.138	0.213	0.215	0.169	0.134	0.191	0.175	0.16	0.185	0.156	0.226	0.163	0.231	0.177	0.13	0.124	0.175	0.116	0.22	0.183	0.13	0.233	0.221	0.176	0.21	0.216	0.168
0.117	0.166	0.041	0.175	0.078	0.227	0.171	0.243	0.249	0.17	0.176	0.219	0.153	0.134	0.189	0.172	0.152	0.159	0.171	0.164	0.24	0.266	0.184	0.044	0.226	0.227	0.174	0.086	0.184	0.165	0.179	0.223	0.161	0.24	0.135	0.258	0.19	0.086	0.081	0.165	0.107	0.243	0.242	0.173	0.25	0.286	0.172	0.225	0.24	0.093
0.272	0.273	0.278	0.179	0.291	0.293	0.256	0.159	0.127	0.277	0.267	0.289	0.263	0.297	0.248	0.286	0.225	0.237	0.284	0.269	0.076	0.069	0.243	0.271	0.292	0.295	0.187	0.287	0.189	0.203	0.197	0.297	0.248	0.128	0.285	0.053	0.201	0.294	0.278	0.217	0.295	0.106	0.162	0.268	0.092	0.147	0.257	0.29	0.152	0.289
0.183	0.223	0.213	0.247	0.207	0.066	0.221	0.26	0.278	0.23	0.243	0.017	0.214	0.17	0.207	0.111	0.188	0.218	0.239	0.231	0.295	0.287	0.195	0.217	0.048	0.069	0.246	0.194	0.249	0.24	0.179	0.06	0.202	0.29	0.183	0.277	0.245	0.216	0.22	0.235	0.203	0.284	0.264	0.243	0.293	0.283	0.212	0.039	0.274	0.216
0.178	0.217	0.207	0.237	0.204	0.081	0.217	0.253	0.271	0.224	0.235	0.018	0.21	0.167	0.203	0.111	0.183	0.213	0.233	0.226	0.289	0.281	0.19	0.209	0.061	0.077	0.237	0.186	0.24	0.232	0.171	0.073	0.2	0.284	0.176	0.269	0.239	0.213	0.213	0.227	0.199	0.276	0.254	0.236	0.287	0.278	0.206	0.05	0.27	0.207
0.284	0.289	0.296	0.215	0.307	0.283	0.225	0.1	0.163	0.253	0.252	0.282	0.253	0.309	0.263	0.284	0.237	0.248	0.31	0.242	0.195	0.163	0.247	0.293	0.287	0.291	0.218	0.306	0.238	0.236	0.194	0.292	0.265	0.203	0.301	0.132	0.225	0.306	0.291	0.239	0.295	0.185	0.102	0.253	0.191	0.044	0.271	0.286	0.188	0.301
0.276	0.272	0.28	0.174	0.293	0.288	0.246	0.159	0.122	0.273	0.266	0.282	0.263	0.301	0.248	0.286	0.23	0.243	0.286	0.259	0.063	0.048	0.242	0.276	0.287	0.291	0.185	0.292	0.183	0.205	0.19	0.292	0.254	0.117	0.29	0.072	0.196	0.297	0.281	0.224	0.298	0.091	0.162	0.27	0.068	0.153	0.264	0.284	0.147	0.294
0.248	0.245	0.242	0.12	0.253	0.29	0.237	0.195	0.14	0.259	0.241	0.283	0.245	0.278	0.257	0.277	0.205	0.202	0.251	0.243	0.117	0.126	0.244	0.241	0.288	0.292	0.131	0.257	0.148	0.17	0.186	0.293	0.223	0.043	0.271	0.159	0.168	0.252	0.237	0.197	0.256	0.102	0.195	0.24	0.105	0.206	0.225	0.287	0.151	0.259
0.271	0.266	0.273	0.171	0.288	0.279	0.241	0.126	0.12	0.266	0.262	0.277	0.256	0.297	0.243	0.279	0.223	0.241	0.291	0.259	0.114	0.075	0.233	0.272	0.282	0.284	0.178	0.289	0.199	0.205	0.182	0.285	0.248	0.14	0.287	0.051	0.203	0.292	0.281	0.222	0.291	0.12	0.128	0.263	0.117	0.095	0.259	0.279	0.14	0.28
0.119	0.182	0.026	0.19	0.068	0.219	0.166	0.252	0.263	0.156	0.167	0.218	0.141	0.125	0.206	0.165	0.165	0.177	0.186	0.162	0.255	0.277	0.188	0.015	0.223	0.224	0.193	0.07	0.203	0.183	0.172	0.216	0.178	0.252	0.13	0.272	0.197	0.067	0.051	0.187	0.09	0.254	0.25	0.171	0.26	0.295	0.188	0.224	0.254	0.106
0.288	0.292	0.301	0.222	0.312	0.283	0.232	0.109	0.168	0.254	0.255	0.282	0.258	0.316	0.266	0.286	0.238	0.253	0.315	0.245	0.201	0.17	0.25	0.298	0.289	0.295	0.225	0.309	0.242	0.239	0.195	0.292	0.268	0.207	0.306	0.142	0.236	0.311	0.296	0.243	0.298	0.187	0.111	0.256	0.196	0.052	0.274	0.286	0.193	0.304
0.173	0.177	0.189	0.15	0.195	0.228	0.196	0.213	0.221	0.215	0.23	0.229	0.2	0.201	0.128	0.207	0.115	0.109	0.175	0.206	0.215	0.24	0.125	0.194	0.225	0.237	0.147	0.186	0.115	0.088	0.173	0.229	0.126	0.229	0.205	0.223	0.203	0.193	0.192	0.09	0.199	0.221	0.213	0.231	0.231	0.244	0.105	0.231	0.219	0.195
0.195	0.222	0.215	0.2	0.219	0.231	0.203	0.193	0.199	0.219	0.237	0.234	0.215	0.234	0.224	0.228	0.173	0.203	0.228	0.207	0.174	0.189	0.204	0.218	0.231	0.23	0.204	0.225	0.204	0.2	0.125	0.237	0.205	0.205	0.219	0.17	0.224	0.22	0.228	0.193	0.221	0.183	0.2	0.232	0.191	0.183	0.201	0.231	0.212	0.222
0.138	0.156	0.165	0.137	0.171	0.217	0.194	0.207	0.213	0.211	0.212	0.216	0.18	0.168	0.149	0.184	0.075	0.027	0.159	0.201	0.206	0.231	0.148	0.167	0.211	0.22	0.128	0.163	0.078	0.058	0.159	0.218	0.089	0.211	0.17	0.222	0.182	0.177	0.172	0.055	0.183	0.212	0.207	0.211	0.225	0.242	0.056	0.212	0.209	0.166
0.165	0.193	0.188	0.256	0.183	0.137	0.195	0.258	0.286	0.196	0.245	0.165	0.171	0.164	0.234	0.125	0.182	0.217	0.201	0.201	0.299	0.3	0.221	0.194	0.172	0.177	0.249	0.165	0.255	0.241	0.189	0.135	0.198	0.299	0.171	0.293	0.261	0.179	0.19	0.231	0.168	0.296	0.26	0.248	0.308	0.299	0.209	0.175	0.294	0.219
0.181	0.231	0.216	0.249	0.203	0.021	0.214	0.266	0.284	0.226	0.244	0.065	0.206	0.182	0.23	0.116	0.201	0.219	0.239	0.219	0.305	0.292	0.213	0.222	0.091	0.111	0.248	0.192	0.253	0.237	0.184	0.027	0.214	0.296	0.185	0.278	0.249	0.213	0.219	0.231	0.203	0.287	0.267	0.247	0.303	0.284	0.219	0.085	0.281	0.223
0.166	0.177	0.184	0.157	0.19	0.219	0.191	0.215	0.225	0.207	0.219	0.224	0.191	0.193	0.119	0.201	0.106	0.111	0.185	0.202	0.231	0.249	0.108	0.187	0.219	0.233	0.153	0.181	0.132	0.099	0.173	0.222	0.119	0.239	0.198	0.226	0.201	0.186	0.187	0.104	0.19	0.226	0.219	0.224	0.239	0.246	0.113	0.225	0.225	0.189
0.276	0.27	0.282	0.174	0.293	0.296	0.246	0.162	0.11	0.272	0.267	0.287	0.261	0.302	0.258	0.29	0.228	0.237	0.286	0.26	0.08	0.024	0.247	0.281	0.292	0.296	0.183	0.29	0.182	0.205	0.197	0.299	0.253	0.102	0.292	0.086	0.2	0.297	0.283	0.227	0.296	0.079	0.164	0.27	0.059	0.155	0.259	0.29	0.135	0.296
0.268	0.264	0.269	0.19	0.28	0.282	0.221	0.144	0.131	0.249	0.232	0.281	0.245	0.284	0.26	0.265	0.219	0.226	0.278	0.231	0.199	0.181	0.246	0.265	0.286	0.292	0.193	0.271	0.208	0.214	0.207	0.286	0.237	0.177	0.286	0.169	0.182	0.281	0.263	0.225	0.273	0.159	0.144	0.228	0.192	0.134	0.243	0.282	0.135	0.279
0.147	0.032	0.174	0.196	0.156	0.233	0.215	0.265	0.276	0.22	0.247	0.224	0.193	0.169	0.196	0.19	0.129	0.164	0.046	0.214	0.261	0.283	0.194	0.182	0.232	0.235	0.189	0.174	0.206	0.184	0.187	0.239	0.133	0.27	0.176	0.278	0.254	0.162	0.19	0.174	0.166	0.274	0.261	0.249	0.273	0.297	0.147	0.237	0.272	0.155
0.149	0.16	0.176	0.138	0.185	0.231	0.205	0.217	0.225	0.224	0.218	0.231	0.195	0.179	0.176	0.197	0.075	0.03	0.159	0.213	0.22	0.242	0.168	0.177	0.22	0.228	0.129	0.177	0.093	0.071	0.17	0.234	0.088	0.212	0.177	0.237	0.193	0.191	0.189	0.071	0.192	0.221	0.217	0.219	0.231	0.253	0.058	0.221	0.219	0.177
0.044	0.132	0.108	0.189	0.083	0.195	0.183	0.252	0.268	0.185	0.21	0.192	0.144	0.115	0.195	0.133	0.131	0.147	0.14	0.183	0.26	0.282	0.176	0.119	0.194	0.2	0.188	0.103	0.195	0.168	0.171	0.195	0.139	0.264	0.105	0.277	0.219	0.087	0.131	0.161	0.097	0.26	0.25	0.207	0.271	0.295	0.145	0.198	0.264	0.093
0.15	0.168	0.17	0.135	0.177	0.224	0.201	0.207	0.212	0.214	0.217	0.226	0.185	0.177	0.144	0.198	0.088	0.057	0.169	0.207	0.194	0.222	0.152	0.171	0.219	0.231	0.126	0.17	0.088	0.05	0.153	0.226	0.108	0.206	0.183	0.207	0.192	0.177	0.174	0.029	0.183	0.203	0.206	0.216	0.214	0.24	0.085	0.224	0.207	0.173
0.25	0.244	0.249	0.141	0.257	0.303	0.243	0.181	0.134	0.268	0.257	0.297	0.249	0.277	0.251	0.283	0.206	0.212	0.255	0.252	0.054	0.084	0.247	0.243	0.297	0.3	0.149	0.258	0.158	0.181	0.19	0.306	0.229	0.076	0.266	0.122	0.195	0.26	0.249	0.201	0.264	0.072	0.183	0.26	0.052	0.195	0.235	0.298	0.155	0.261
0.17	0.174	0.191	0.179	0.194	0.216	0.191	0.22	0.233	0.205	0.221	0.213	0.188	0.177	0.083	0.185	0.103	0.111	0.187	0.197	0.244	0.254	0.108	0.195	0.207	0.221	0.175	0.176	0.144	0.114	0.17	0.215	0.109	0.251	0.181	0.235	0.212	0.193	0.195	0.104	0.192	0.238	0.219	0.222	0.254	0.253	0.111	0.214	0.234	0.191
0.273	0.271	0.276	0.18	0.287	0.275	0.237	0.122	0.135	0.264	0.26	0.271	0.252	0.296	0.242	0.278	0.222	0.233	0.29	0.251	0.142	0.114	0.231	0.273	0.274	0.28	0.186	0.29	0.205	0.204	0.177	0.281	0.245	0.161	0.288	0.087	0.211	0.293	0.28	0.223	0.29	0.141	0.122	0.257	0.147	0.058	0.251	0.272	0.153	0.281
0.186	0.211	0.17	0.195	0.183	0.229	0.057	0.206	0.236	0.081	0.157	0.235	0.118	0.213	0.216	0.198	0.177	0.206	0.217	0.063	0.249	0.243	0.198	0.167	0.245	0.251	0.2	0.18	0.212	0.204	0.2	0.223	0.185	0.243	0.218	0.249	0.197	0.183	0.162	0.207	0.174	0.241	0.199	0.151	0.249	0.237	0.203	0.244	0.226	0.201
0.264	0.268	0.27	0.172	0.281	0.29	0.246	0.162	0.13	0.272	0.267	0.287	0.258	0.296	0.241	0.286	0.218	0.231	0.276	0.255	0.063	0.065	0.235	0.267	0.292	0.296	0.177	0.28	0.178	0.189	0.192	0.292	0.241	0.129	0.28	0.06	0.201	0.285	0.271	0.205	0.286	0.108	0.165	0.265	0.102	0.147	0.247	0.29	0.152	0.278
0.175	0.186	0.188	0.176	0.195	0.225	0.195	0.229	0.231	0.21	0.23	0.227	0.198	0.198	0.114	0.204	0.117	0.124	0.19	0.206	0.243	0.257	0.108	0.189	0.222	0.233	0.177	0.188	0.146	0.119	0.177	0.227	0.126	0.249	0.2	0.238	0.212	0.189	0.19	0.119	0.194	0.235	0.232	0.232	0.249	0.258	0.122	0.228	0.234	0.195
0.193	0.182	0.187	0.015	0.196	0.253	0.19	0.166	0.171	0.213	0.208	0.243	0.194	0.226	0.183	0.225	0.145	0.137	0.195	0.201	0.146	0.171	0.181	0.186	0.247	0.256	0.03	0.201	0.085	0.101	0.174	0.25	0.159	0.137	0.221	0.172	0.156	0.199	0.188	0.134	0.21	0.153	0.165	0.202	0.154	0.202	0.16	0.244	0.168	0.206
0.102	0.19	0.13	0.218	0.119	0.136	0.163	0.257	0.268	0.166	0.203	0.151	0.134	0.106	0.204	0.083	0.162	0.187	0.2	0.167	0.281	0.289	0.183	0.129	0.159	0.169	0.215	0.091	0.224	0.207	0.176	0.127	0.178	0.278	0.12	0.287	0.226	0.122	0.133	0.197	0.117	0.268	0.255	0.202	0.286	0.298	0.181	0.16	0.274	0.163
0.104	0.19	0.129	0.216	0.123	0.133	0.159	0.252	0.265	0.165	0.201	0.147	0.132	0.111	0.204	0.083	0.164	0.189	0.198	0.162	0.278	0.284	0.181	0.129	0.156	0.165	0.213	0.098	0.222	0.209	0.174	0.123	0.18	0.274	0.122	0.282	0.225	0.125	0.133	0.199	0.119	0.266	0.25	0.201	0.284	0.295	0.183	0.157	0.271	0.165
0.23	0.241	0.227	0.119	0.237	0.286	0.232	0.188	0.146	0.256	0.237	0.278	0.236	0.258	0.232	0.26	0.185	0.191	0.249	0.24	0.068	0.108	0.223	0.226	0.28	0.286	0.129	0.239	0.127	0.152	0.182	0.287	0.208	0.088	0.253	0.132	0.183	0.241	0.231	0.174	0.245	0.093	0.189	0.244	0.073	0.208	0.214	0.279	0.164	0.239
0.275	0.281	0.283	0.185	0.296	0.284	0.254	0.146	0.126	0.276	0.272	0.284	0.264	0.307	0.25	0.289	0.227	0.242	0.294	0.265	0.11	0.083	0.243	0.278	0.288	0.292	0.189	0.295	0.2	0.207	0.198	0.291	0.252	0.146	0.291	0.023	0.204	0.298	0.285	0.225	0.297	0.126	0.149	0.272	0.122	0.125	0.263	0.285	0.146	0.291
0.216	0.231	0.22	0.107	0.23	0.281	0.234	0.203	0.17	0.258	0.249	0.272	0.234	0.246	0.215	0.247	0.17	0.165	0.235	0.242	0.088	0.141	0.209	0.219	0.272	0.281	0.118	0.231	0.105	0.123	0.185	0.28	0.193	0.121	0.239	0.158	0.186	0.236	0.226	0.145	0.242	0.13	0.201	0.246	0.117	0.22	0.189	0.271	0.179	0.22
0.209	0.229	0.231	0.207	0.237	0.249	0.215	0.195	0.199	0.232	0.245	0.253	0.229	0.251	0.229	0.247	0.182	0.208	0.233	0.221	0.183	0.19	0.214	0.233	0.249	0.249	0.209	0.244	0.207	0.2	0.139	0.254	0.208	0.21	0.236	0.163	0.239	0.237	0.245	0.195	0.238	0.189	0.2	0.241	0.2	0.184	0.207	0.25	0.219	0.236
0.267	0.277	0.27	0.177	0.279	0.293	0.253	0.155	0.055	0.273	0.259	0.292	0.256	0.287	0.266	0.274	0.223	0.237	0.284	0.262	0.121	0.072	0.255	0.266	0.294	0.298	0.185	0.273	0.182	0.198	0.194	0.299	0.246	0.107	0.28	0.115	0.183	0.284	0.269	0.224	0.284	0.05	0.159	0.258	0.081	0.167	0.257	0.291	0.088	0.277
0.248	0.254	0.243	0.127	0.256	0.297	0.242	0.189	0.131	0.262	0.244	0.284	0.247	0.281	0.259	0.277	0.205	0.207	0.261	0.246	0.105	0.112	0.248	0.241	0.29	0.294	0.14	0.26	0.155	0.175	0.184	0.298	0.228	0.034	0.272	0.148	0.168	0.257	0.243	0.204	0.261	0.092	0.19	0.245	0.094	0.201	0.231	0.289	0.142	0.264
0.084	0.152	0.078	0.193	0.065	0.192	0.189	0.249	0.26	0.181	0.194	0.193	0.148	0.092	0.183	0.141	0.141	0.155	0.154	0.187	0.263	0.284	0.168	0.082	0.205	0.206	0.195	0.088	0.197	0.174	0.173	0.188	0.15	0.268	0.08	0.276	0.201	0.075	0.103	0.171	0.087	0.257	0.248	0.193	0.272	0.296	0.158	0.206	0.263	0.083
0.215	0.23	0.231	0.202	0.236	0.248	0.219	0.197	0.2	0.233	0.243	0.252	0.233	0.254	0.233	0.251	0.183	0.207	0.234	0.225	0.182	0.191	0.217	0.234	0.249	0.248	0.203	0.242	0.207	0.201	0.136	0.254	0.211	0.213	0.238	0.16	0.23	0.237	0.244	0.194	0.236	0.189	0.199	0.237	0.201	0.177	0.208	0.249	0.213	0.233
0.177	0.225	0.206	0.25	0.195	0.018	0.209	0.262	0.28	0.218	0.237	0.074	0.199	0.171	0.219	0.111	0.189	0.213	0.229	0.215	0.303	0.292	0.201	0.21	0.086	0.1	0.248	0.183	0.251	0.235	0.171	0.027	0.206	0.298	0.177	0.278	0.247	0.201	0.208	0.225	0.191	0.287	0.264	0.243	0.303	0.283	0.212	0.083	0.279	0.213
0.259	0.254	0.258	0.184	0.272	0.274	0.219	0.128	0.098	0.246	0.235	0.273	0.236	0.275	0.251	0.254	0.207	0.217	0.271	0.226	0.181	0.159	0.235	0.255	0.278	0.284	0.187	0.266	0.194	0.203	0.201	0.278	0.225	0.155	0.273	0.154	0.167	0.273	0.262	0.213	0.267	0.137	0.129	0.227	0.169	0.141	0.238	0.274	0.112	0.272
0.084	0.15	0.059	0.196	0.062	0.192	0.181	0.253	0.262	0.172	0.185	0.195	0.14	0.085	0.186	0.134	0.142	0.157	0.156	0.177	0.26	0.286	0.177	0.072	0.208	0.207	0.195	0.075	0.197	0.176	0.166	0.189	0.148	0.266	0.083	0.276	0.203	0.069	0.094	0.174	0.086	0.259	0.251	0.184	0.272	0.297	0.163	0.207	0.261	0.087
0.258	0.259	0.254	0.137	0.263	0.299	0.245	0.175	0.117	0.269	0.26	0.293	0.249	0.284	0.259	0.28	0.215	0.219	0.27	0.253	0.072	0.076	0.248	0.249	0.296	0.301	0.145	0.266	0.164	0.187	0.193	0.303	0.235	0.065	0.276	0.126	0.182	0.267	0.254	0.218	0.272	0.051	0.177	0.26	0.041	0.192	0.246	0.294	0.139	0.269
0.224	0.231	0.231	0.111	0.241	0.277	0.243	0.214	0.186	0.269	0.254	0.271	0.243	0.249	0.207	0.249	0.171	0.159	0.227	0.253	0.118	0.171	0.213	0.231	0.271	0.28	0.119	0.243	0.102	0.115	0.181	0.278	0.192	0.127	0.243	0.162	0.195	0.247	0.239	0.135	0.254	0.162	0.214	0.254	0.151	0.219	0.189	0.27	0.192	0.231
0.204	0.232	0.181	0.162	0.194	0.243	0.184	0.22	0.185	0.174	0.137	0.241	0.186	0.225	0.217	0.221	0.187	0.186	0.24	0.185	0.213	0.218	0.206	0.178	0.246	0.249	0.163	0.196	0.183	0.181	0.19	0.244	0.2	0.191	0.225	0.213	0.047	0.188	0.175	0.195	0.187	0.197	0.219	0.133	0.213	0.239	0.197	0.245	0.164	0.201
0.222	0.226	0.223	0.139	0.227	0.265	0.19	0.118	0.155	0.206	0.22	0.259	0.201	0.235	0.214	0.232	0.183	0.187	0.244	0.193	0.187	0.195	0.2	0.217	0.266	0.272	0.145	0.228	0.165	0.166	0.195	0.266	0.195	0.183	0.233	0.186	0.183	0.228	0.217	0.177	0.229	0.171	0.111	0.216	0.19	0.187	0.207	0.263	0.166	0.245
0.114	0.197	0.161	0.23	0.147	0.138	0.195	0.249	0.265	0.206	0.225	0.125	0.17	0.079	0.189	0.054	0.159	0.182	0.207	0.203	0.281	0.285	0.177	0.16	0.118	0.131	0.227	0.134	0.232	0.221	0.181	0.134	0.17	0.284	0.093	0.278	0.235	0.154	0.165	0.204	0.15	0.275	0.249	0.226	0.286	0.284	0.176	0.124	0.271	0.161
0.215	0.221	0.226	0.115	0.232	0.27	0.24	0.218	0.191	0.26	0.251	0.269	0.242	0.24	0.192	0.239	0.155	0.134	0.217	0.251	0.151	0.186	0.196	0.225	0.269	0.28	0.111	0.235	0.085	0.087	0.191	0.271	0.175	0.158	0.237	0.183	0.194	0.238	0.234	0.113	0.249	0.174	0.216	0.249	0.17	0.23	0.164	0.268	0.197	0.225
0.166	0.213	0.193	0.237	0.183	0.038	0.196	0.248	0.262	0.207	0.225	0.075	0.188	0.16	0.208	0.106	0.178	0.203	0.221	0.206	0.285	0.274	0.189	0.197	0.093	0.105	0.235	0.171	0.237	0.222	0.154	0.045	0.198	0.28	0.169	0.257	0.234	0.191	0.199	0.217	0.183	0.269	0.248	0.231	0.285	0.266	0.201	0.086	0.268	0.201
0.249	0.247	0.249	0.142	0.26	0.302	0.243	0.183	0.138	0.269	0.26	0.295	0.25	0.279	0.252	0.282	0.207	0.214	0.256	0.253	0.045	0.085	0.246	0.244	0.296	0.299	0.153	0.259	0.16	0.18	0.186	0.305	0.231	0.081	0.267	0.116	0.199	0.262	0.251	0.202	0.266	0.078	0.187	0.262	0.057	0.195	0.237	0.297	0.158	0.259
0.104	0.158	0.063	0.197	0.016	0.205	0.173	0.264	0.272	0.163	0.172	0.209	0.129	0.122	0.207	0.152	0.164	0.178	0.16	0.167	0.269	0.292	0.189	0.071	0.221	0.224	0.198	0.074	0.205	0.185	0.174	0.201	0.168	0.269	0.13	0.289	0.202	0.024	0.073	0.185	0.054	0.265	0.262	0.175	0.274	0.31	0.183	0.22	0.272	0.093
0.278	0.278	0.284	0.173	0.296	0.297	0.249	0.153	0.08	0.276	0.266	0.295	0.266	0.303	0.262	0.289	0.225	0.24	0.287	0.265	0.105	0.035	0.253	0.284	0.298	0.304	0.184	0.29	0.186	0.207	0.201	0.302	0.249	0.115	0.291	0.087	0.195	0.302	0.285	0.23	0.301	0.073	0.158	0.269	0.074	0.147	0.258	0.296	0.111	0.291
0.211	0.217	0.22	0.107	0.228	0.267	0.232	0.205	0.182	0.258	0.252	0.261	0.231	0.236	0.195	0.237	0.158	0.145	0.216	0.242	0.124	0.173	0.199	0.218	0.261	0.271	0.111	0.231	0.094	0.1	0.171	0.266	0.181	0.135	0.231	0.168	0.188	0.234	0.228	0.119	0.242	0.166	0.205	0.248	0.16	0.219	0.177	0.26	0.188	0.219
0.269	0.266	0.272	0.189	0.281	0.276	0.222	0.121	0.123	0.251	0.231	0.273	0.248	0.285	0.246	0.267	0.214	0.222	0.284	0.235	0.193	0.171	0.233	0.264	0.277	0.281	0.194	0.277	0.199	0.205	0.195	0.282	0.236	0.177	0.284	0.156	0.184	0.282	0.269	0.219	0.274	0.156	0.123	0.229	0.183	0.104	0.242	0.274	0.136	0.28
0.182	0.22	0.21	0.241	0.207	0.086	0.225	0.258	0.272	0.227	0.24	0.032	0.213	0.171	0.201	0.122	0.183	0.213	0.237	0.235	0.29	0.283	0.192	0.214	0.057	0.07	0.24	0.195	0.242	0.236	0.173	0.081	0.2	0.284	0.179	0.271	0.244	0.217	0.216	0.227	0.207	0.276	0.258	0.239	0.289	0.28	0.207	0.045	0.273	0.21
0.104	0.175	0.07	0.201	0.075	0.195	0.158	0.254	0.261	0.154	0.167	0.189	0.13	0.094	0.19	0.124	0.155	0.168	0.183	0.159	0.267	0.287	0.179	0.068	0.199	0.2	0.196	0.017	0.203	0.185	0.171	0.189	0.166	0.264	0.113	0.284	0.206	0.075	0.08	0.182	0.076	0.26	0.252	0.17	0.272	0.298	0.171	0.196	0.264	0.113
0.121	0.192	0.165	0.221	0.15	0.107	0.182	0.237	0.26	0.183	0.22	0.106	0.158	0.086	0.19	0.015	0.165	0.192	0.205	0.188	0.283	0.287	0.179	0.164	0.12	0.131	0.217	0.125	0.222	0.213	0.177	0.099	0.177	0.283	0.113	0.277	0.226	0.154	0.164	0.207	0.145	0.272	0.237	0.219	0.284	0.286	0.186	0.117	0.264	0.175
0.132	0.117	0.165	0.148	0.17	0.197	0.177	0.213	0.214	0.196	0.211	0.195	0.164	0.155	0.147	0.165	0.024	0.083	0.135	0.19	0.215	0.228	0.144	0.168	0.188	0.197	0.146	0.16	0.122	0.117	0.147	0.198	0.035	0.219	0.157	0.221	0.2	0.169	0.173	0.109	0.171	0.216	0.212	0.213	0.222	0.244	0.067	0.189	0.219	0.162
0.12	0.171	0.023	0.189	0.065	0.221	0.169	0.251	0.26	0.16	0.166	0.219	0.152	0.124	0.195	0.173	0.161	0.171	0.175	0.165	0.254	0.279	0.185	0.034	0.225	0.226	0.19	0.078	0.197	0.177	0.177	0.219	0.172	0.254	0.135	0.272	0.191	0.078	0.07	0.177	0.094	0.255	0.249	0.171	0.263	0.297	0.178	0.225	0.251	0.093
0.162	0.178	0.177	0.13	0.183	0.231	0.204	0.202	0.205	0.223	0.22	0.23	0.194	0.19	0.158	0.203	0.102	0.063	0.179	0.207	0.189	0.215	0.159	0.179	0.233	0.244	0.121	0.18	0.085	0.038	0.162	0.231	0.123	0.199	0.195	0.203	0.192	0.187	0.177	0.027	0.193	0.198	0.202	0.218	0.211	0.235	0.097	0.232	0.201	0.183
0.224	0.237	0.233	0.159	0.243	0.253	0.19	0.055	0.155	0.211	0.234	0.249	0.197	0.252	0.223	0.232	0.193	0.202	0.258	0.201	0.183	0.165	0.208	0.231	0.252	0.26	0.162	0.242	0.186	0.187	0.174	0.257	0.216	0.19	0.24	0.153	0.206	0.247	0.234	0.195	0.236	0.157	0.05	0.228	0.175	0.125	0.222	0.249	0.171	0.254
0.243	0.25	0.24	0.132	0.249	0.297	0.233	0.173	0.124	0.257	0.244	0.29	0.237	0.276	0.25	0.273	0.2	0.207	0.261	0.241	0.072	0.085	0.241	0.234	0.293	0.297	0.14	0.252	0.152	0.175	0.183	0.298	0.223	0.06	0.264	0.126	0.18	0.252	0.239	0.201	0.256	0.064	0.175	0.245	0.057	0.192	0.232	0.292	0.141	0.254
0.18	0.181	0.196	0.183	0.199	0.221	0.201	0.231	0.247	0.208	0.223	0.213	0.195	0.174	0.066	0.183	0.115	0.128	0.192	0.207	0.249	0.262	0.101	0.199	0.207	0.218	0.18	0.181	0.161	0.135	0.177	0.22	0.123	0.256	0.183	0.24	0.22	0.196	0.197	0.126	0.194	0.255	0.229	0.222	0.26	0.258	0.129	0.214	0.249	0.191
0.151	0.028	0.174	0.195	0.156	0.24	0.21	0.265	0.274	0.22	0.245	0.227	0.196	0.172	0.2	0.195	0.127	0.159	0.048	0.209	0.248	0.279	0.199	0.18	0.237	0.237	0.187	0.174	0.199	0.179	0.175	0.243	0.128	0.261	0.179	0.279	0.246	0.162	0.194	0.169	0.17	0.271	0.261	0.244	0.263	0.296	0.144	0.24	0.272	0.16
0.284	0.279	0.286	0.182	0.297	0.296	0.254	0.166	0.129	0.281	0.272	0.293	0.271	0.308	0.26	0.296	0.234	0.245	0.292	0.266	0.063	0.059	0.254	0.282	0.296	0.301	0.188	0.295	0.191	0.207	0.201	0.3	0.257	0.123	0.296	0.075	0.204	0.302	0.285	0.223	0.302	0.095	0.17	0.274	0.089	0.159	0.266	0.296	0.151	0.296
0.15	0.144	0.189	0.168	0.193	0.219	0.209	0.242	0.251	0.223	0.234	0.221	0.202	0.173	0.168	0.188	0.069	0.053	0.145	0.215	0.24	0.26	0.155	0.196	0.204	0.213	0.153	0.177	0.128	0.108	0.176	0.218	0.075	0.242	0.173	0.253	0.211	0.199	0.203	0.096	0.198	0.246	0.243	0.233	0.25	0.272	0.028	0.212	0.243	0.182
0.224	0.247	0.207	0.141	0.225	0.272	0.214	0.197	0.141	0.23	0.207	0.266	0.218	0.255	0.243	0.248	0.2	0.192	0.249	0.217	0.142	0.145	0.236	0.201	0.271	0.275	0.143	0.228	0.157	0.166	0.188	0.276	0.221	0.094	0.249	0.162	0.117	0.223	0.207	0.195	0.225	0.111	0.199	0.206	0.127	0.214	0.217	0.27	0.129	0.228
0.105	0.164	0.037	0.195	0.046	0.204	0.179	0.253	0.266	0.171	0.18	0.201	0.141	0.099	0.189	0.146	0.158	0.165	0.168	0.173	0.258	0.283	0.178	0.043	0.213	0.214	0.195	0.068	0.199	0.177	0.168	0.2	0.167	0.265	0.114	0.274	0.201	0.059	0.077	0.176	0.084	0.255	0.251	0.183	0.266	0.299	0.177	0.213	0.263	0.099
0.106	0.172	0.018	0.193	0.053	0.209	0.167	0.253	0.262	0.157	0.166	0.207	0.138	0.109	0.196	0.154	0.158	0.169	0.178	0.161	0.256	0.283	0.183	0.029	0.219	0.221	0.192	0.064	0.199	0.179	0.171	0.207	0.169	0.26	0.121	0.271	0.198	0.064	0.07	0.179	0.087	0.254	0.251	0.171	0.263	0.299	0.178	0.218	0.258	0.092
0.174	0.216	0.207	0.238	0.201	0.069	0.214	0.252	0.272	0.221	0.234	0.014	0.206	0.161	0.201	0.104	0.181	0.209	0.231	0.224	0.29	0.282	0.188	0.21	0.055	0.075	0.237	0.187	0.241	0.231	0.172	0.065	0.195	0.284	0.177	0.27	0.238	0.211	0.213	0.226	0.196	0.277	0.255	0.235	0.288	0.278	0.203	0.045	0.269	0.207
0.193	0.197	0.202	0.19	0.208	0.227	0.209	0.235	0.26	0.214	0.229	0.214	0.202	0.185	0.055	0.186	0.136	0.154	0.213	0.212	0.255	0.27	0.08	0.203	0.209	0.219	0.189	0.199	0.186	0.161	0.195	0.226	0.142	0.271	0.195	0.246	0.225	0.206	0.207	0.156	0.203	0.265	0.237	0.225	0.267	0.269	0.15	0.215	0.262	0.202
0.122	0.184	0.073	0.184	0.084	0.213	0.143	0.243	0.255	0.133	0.129	0.212	0.126	0.15	0.201	0.165	0.163	0.172	0.189	0.139	0.254	0.274	0.189	0.072	0.219	0.219	0.182	0.088	0.199	0.179	0.168	0.208	0.172	0.246	0.15	0.266	0.183	0.069	0.022	0.176	0.077	0.249	0.241	0.14	0.263	0.28	0.182	0.218	0.251	0.121
0.255	0.253	0.251	0.147	0.26	0.302	0.241	0.174	0.132	0.266	0.255	0.294	0.248	0.282	0.256	0.284	0.213	0.22	0.264	0.25	0.054	0.079	0.247	0.247	0.297	0.302	0.158	0.263	0.166	0.186	0.192	0.304	0.236	0.085	0.273	0.118	0.196	0.265	0.252	0.207	0.269	0.077	0.177	0.26	0.045	0.189	0.243	0.296	0.152	0.265
0.249	0.247	0.25	0.149	0.261	0.294	0.243	0.17	0.14	0.262	0.258	0.29	0.249	0.283	0.247	0.278	0.207	0.218	0.26	0.249	0.012	0.081	0.239	0.246	0.293	0.296	0.157	0.262	0.169	0.18	0.189	0.298	0.235	0.106	0.267	0.095	0.197	0.266	0.251	0.202	0.27	0.095	0.173	0.26	0.077	0.18	0.241	0.292	0.158	0.262
0.117	0.175	0.115	0.216	0.095	0.188	0.144	0.245	0.268	0.134	0.174	0.197	0.072	0.151	0.211	0.15	0.172	0.195	0.179	0.15	0.274	0.277	0.186	0.126	0.214	0.212	0.212	0.117	0.224	0.209	0.177	0.187	0.178	0.278	0.151	0.273	0.209	0.089	0.135	0.201	0.066	0.273	0.242	0.171	0.281	0.284	0.196	0.212	0.267	0.13
0.162	0.177	0.18	0.137	0.186	0.236	0.206	0.211	0.21	0.226	0.224	0.233	0.192	0.19	0.156	0.203	0.102	0.067	0.179	0.208	0.19	0.22	0.16	0.183	0.233	0.244	0.128	0.183	0.085	0.046	0.165	0.233	0.123	0.202	0.195	0.21	0.195	0.19	0.181	0.022	0.196	0.203	0.209	0.221	0.214	0.243	0.095	0.234	0.204	0.185
0.105	0.159	0.057	0.189	0.039	0.208	0.159	0.255	0.266	0.156	0.167	0.213	0.125	0.12	0.204	0.157	0.159	0.178	0.164	0.155	0.264	0.287	0.188	0.063	0.225	0.222	0.189	0.072	0.203	0.183	0.169	0.204	0.165	0.26	0.132	0.28	0.194	0.022	0.054	0.187	0.054	0.26	0.254	0.17	0.269	0.3	0.181	0.224	0.264	0.106
0.093	0.161	0.07	0.206	0.076	0.196	0.194	0.26	0.272	0.183	0.198	0.199	0.151	0.084	0.197	0.141	0.153	0.163	0.162	0.188	0.267	0.292	0.188	0.078	0.213	0.215	0.208	0.082	0.203	0.177	0.177	0.194	0.158	0.274	0.087	0.284	0.218	0.084	0.1	0.171	0.1	0.265	0.259	0.199	0.279	0.305	0.171	0.212	0.267	0.098
0.146	0.064	0.165	0.157	0.153	0.225	0.198	0.244	0.247	0.21	0.226	0.219	0.183	0.171	0.188	0.189	0.103	0.135	0.057	0.201	0.224	0.252	0.183	0.168	0.227	0.226	0.154	0.165	0.158	0.147	0.165	0.225	0.107	0.232	0.171	0.245	0.222	0.157	0.177	0.147	0.165	0.243	0.241	0.225	0.241	0.273	0.123	0.226	0.246	0.145
0.144	0.141	0.181	0.164	0.187	0.218	0.196	0.237	0.243	0.21	0.223	0.217	0.189	0.169	0.159	0.182	0.057	0.057	0.151	0.202	0.241	0.259	0.146	0.183	0.2	0.207	0.153	0.174	0.125	0.112	0.17	0.217	0.051	0.237	0.171	0.252	0.203	0.189	0.19	0.1	0.189	0.242	0.237	0.222	0.248	0.27	0.031	0.202	0.239	0.179
0.071	0.171	0.123	0.216	0.128	0.164	0.189	0.249	0.261	0.194	0.224	0.166	0.149	0.075	0.189	0.092	0.145	0.163	0.179	0.191	0.272	0.277	0.176	0.131	0.161	0.155	0.215	0.113	0.208	0.192	0.172	0.165	0.158	0.276	0.062	0.273	0.233	0.129	0.147	0.178	0.131	0.261	0.247	0.219	0.276	0.288	0.162	0.165	0.267	0.139
0.108	0.152	0.061	0.196	0.033	0.211	0.171	0.261	0.271	0.167	0.177	0.207	0.152	0.121	0.198	0.158	0.168	0.174	0.159	0.166	0.268	0.29	0.19	0.072	0.215	0.221	0.195	0.078	0.207	0.186	0.177	0.207	0.176	0.27	0.131	0.283	0.205	0.059	0.089	0.186	0.082	0.26	0.26	0.179	0.273	0.306	0.178	0.214	0.27	0.078
0.181	0.228	0.206	0.25	0.193	0.02	0.206	0.271	0.285	0.214	0.237	0.067	0.197	0.171	0.225	0.109	0.195	0.216	0.232	0.212	0.307	0.294	0.208	0.213	0.089	0.105	0.249	0.185	0.251	0.238	0.183	0.009	0.213	0.3	0.173	0.282	0.245	0.202	0.205	0.23	0.193	0.289	0.271	0.243	0.307	0.29	0.213	0.083	0.284	0.216
0.185	0.189	0.198	0.109	0.204	0.25	0.215	0.201	0.189	0.237	0.237	0.248	0.215	0.213	0.176	0.218	0.129	0.099	0.187	0.226	0.165	0.194	0.177	0.197	0.254	0.264	0.108	0.205	0.065	0.051	0.17	0.249	0.148	0.179	0.21	0.195	0.195	0.21	0.206	0.068	0.218	0.178	0.2	0.232	0.184	0.237	0.127	0.254	0.195	0.203
0.278	0.274	0.283	0.178	0.297	0.29	0.259	0.147	0.129	0.276	0.272	0.288	0.267	0.303	0.25	0.285	0.231	0.249	0.294	0.272	0.106	0.075	0.241	0.28	0.291	0.292	0.181	0.296	0.203	0.211	0.196	0.296	0.255	0.146	0.293	0.037	0.206	0.3	0.287	0.23	0.299	0.124	0.149	0.271	0.11	0.125	0.265	0.289	0.151	0.295
0.232	0.245	0.218	0.122	0.232	0.278	0.231	0.204	0.147	0.249	0.217	0.272	0.235	0.26	0.247	0.258	0.193	0.183	0.246	0.236	0.137	0.138	0.239	0.217	0.276	0.282	0.135	0.237	0.136	0.159	0.186	0.283	0.211	0.069	0.255	0.162	0.134	0.233	0.219	0.189	0.237	0.117	0.204	0.218	0.125	0.216	0.212	0.275	0.146	0.242
0.232	0.259	0.247	0.18	0.258	0.261	0.195	0.077	0.174	0.216	0.248	0.255	0.209	0.264	0.238	0.241	0.215	0.219	0.272	0.205	0.206	0.189	0.225	0.248	0.262	0.27	0.183	0.255	0.21	0.206	0.191	0.269	0.233	0.214	0.25	0.174	0.226	0.259	0.248	0.214	0.248	0.184	0.069	0.238	0.206	0.141	0.243	0.26	0.189	0.271
0.179	0.219	0.213	0.249	0.207	0.069	0.223	0.264	0.28	0.231	0.244	0.019	0.216	0.17	0.207	0.109	0.186	0.218	0.236	0.232	0.298	0.29	0.195	0.215	0.043	0.064	0.248	0.194	0.251	0.242	0.177	0.063	0.201	0.291	0.182	0.278	0.249	0.216	0.22	0.237	0.201	0.284	0.266	0.245	0.296	0.286	0.212	0.033	0.278	0.213
0.232	0.24	0.243	0.151	0.251	0.263	0.189	0.057	0.141	0.216	0.239	0.259	0.207	0.252	0.219	0.241	0.193	0.199	0.258	0.2	0.18	0.162	0.207	0.241	0.264	0.27	0.152	0.249	0.181	0.18	0.188	0.271	0.209	0.189	0.247	0.145	0.204	0.254	0.241	0.189	0.249	0.159	0.051	0.23	0.178	0.13	0.222	0.261	0.159	0.26
0.244	0.26	0.255	0.177	0.265	0.273	0.209	0.048	0.152	0.231	0.249	0.269	0.218	0.274	0.242	0.249	0.21	0.219	0.282	0.22	0.183	0.165	0.227	0.253	0.271	0.278	0.176	0.264	0.203	0.201	0.191	0.279	0.238	0.189	0.266	0.152	0.213	0.269	0.256	0.211	0.26	0.157	0.05	0.247	0.17	0.108	0.243	0.27	0.168	0.272
0.225	0.239	0.231	0.124	0.24	0.29	0.237	0.184	0.154	0.258	0.25	0.282	0.236	0.258	0.225	0.257	0.182	0.184	0.245	0.247	0.061	0.115	0.221	0.23	0.282	0.29	0.134	0.241	0.134	0.148	0.187	0.29	0.207	0.111	0.249	0.139	0.196	0.244	0.235	0.169	0.25	0.113	0.184	0.249	0.099	0.207	0.209	0.281	0.171	0.232
0.102	0.166	0.118	0.221	0.117	0.172	0.201	0.264	0.27	0.194	0.224	0.165	0.163	0.022	0.183	0.083	0.145	0.166	0.174	0.201	0.279	0.294	0.176	0.119	0.175	0.176	0.215	0.091	0.213	0.195	0.181	0.168	0.156	0.284	0.057	0.29	0.235	0.122	0.145	0.182	0.126	0.273	0.262	0.221	0.288	0.307	0.167	0.174	0.276	0.135
0.107	0.161	0.07	0.197	0.039	0.213	0.159	0.264	0.27	0.146	0.165	0.218	0.111	0.13	0.207	0.159	0.169	0.185	0.165	0.153	0.271	0.29	0.195	0.08	0.231	0.229	0.196	0.081	0.208	0.19	0.176	0.209	0.17	0.264	0.134	0.285	0.194	0.015	0.064	0.19	0.04	0.265	0.262	0.17	0.272	0.303	0.188	0.229	0.269	0.103
0.247	0.244	0.244	0.138	0.254	0.296	0.241	0.183	0.134	0.266	0.254	0.29	0.248	0.27	0.241	0.276	0.202	0.208	0.255	0.25	0.051	0.091	0.238	0.242	0.29	0.293	0.147	0.254	0.151	0.172	0.187	0.299	0.225	0.085	0.261	0.117	0.188	0.256	0.249	0.193	0.26	0.084	0.184	0.258	0.061	0.195	0.235	0.291	0.157	0.256
0.177	0.203	0.171	0.191	0.177	0.219	0.071	0.207	0.24	0.099	0.166	0.222	0.112	0.201	0.215	0.185	0.178	0.203	0.213	0.082	0.254	0.252	0.195	0.171	0.236	0.242	0.194	0.176	0.211	0.2	0.195	0.215	0.174	0.246	0.208	0.255	0.2	0.172	0.165	0.201	0.159	0.25	0.203	0.157	0.253	0.241	0.202	0.233	0.236	0.201
0.181	0.221	0.216	0.249	0.212	0.076	0.23	0.262	0.277	0.237	0.249	0.021	0.219	0.173	0.206	0.119	0.188	0.216	0.239	0.239	0.295	0.287	0.196	0.22	0.046	0.064	0.248	0.199	0.249	0.242	0.176	0.079	0.204	0.288	0.185	0.275	0.254	0.221	0.224	0.233	0.21	0.28	0.264	0.249	0.293	0.283	0.212	0.032	0.276	0.216
0.253	0.252	0.249	0.146	0.258	0.302	0.245	0.173	0.128	0.267	0.256	0.296	0.247	0.281	0.257	0.284	0.21	0.218	0.263	0.253	0.062	0.083	0.248	0.244	0.3	0.304	0.153	0.262	0.165	0.185	0.191	0.307	0.233	0.079	0.272	0.123	0.19	0.262	0.251	0.211	0.266	0.068	0.177	0.259	0.041	0.192	0.241	0.299	0.151	0.262
0.172	0.213	0.206	0.235	0.201	0.076	0.216	0.252	0.266	0.223	0.236	0.021	0.209	0.168	0.201	0.114	0.183	0.211	0.229	0.225	0.284	0.277	0.189	0.208	0.057	0.071	0.234	0.187	0.237	0.23	0.165	0.074	0.197	0.279	0.175	0.265	0.24	0.211	0.212	0.225	0.198	0.272	0.254	0.235	0.283	0.274	0.205	0.045	0.266	0.206
0.247	0.253	0.237	0.126	0.25	0.302	0.236	0.179	0.123	0.258	0.245	0.29	0.236	0.278	0.263	0.276	0.209	0.213	0.26	0.243	0.09	0.093	0.252	0.235	0.296	0.3	0.134	0.254	0.161	0.183	0.19	0.302	0.231	0.047	0.268	0.141	0.176	0.251	0.238	0.213	0.255	0.069	0.181	0.246	0.063	0.203	0.238	0.295	0.14	0.258
0.105	0.162	0.037	0.196	0.046	0.204	0.179	0.254	0.267	0.171	0.182	0.203	0.143	0.097	0.189	0.147	0.158	0.165	0.168	0.175	0.26	0.284	0.178	0.045	0.213	0.214	0.197	0.069	0.201	0.177	0.17	0.201	0.167	0.266	0.112	0.278	0.203	0.061	0.079	0.176	0.086	0.257	0.253	0.184	0.268	0.301	0.177	0.213	0.265	0.097
0.135	0.112	0.171	0.153	0.173	0.209	0.183	0.224	0.228	0.196	0.214	0.212	0.165	0.159	0.155	0.173	0.051	0.095	0.13	0.189	0.234	0.245	0.147	0.175	0.198	0.207	0.151	0.165	0.139	0.129	0.175	0.208	0.016	0.229	0.159	0.238	0.212	0.167	0.177	0.117	0.171	0.23	0.222	0.215	0.239	0.26	0.079	0.204	0.232	0.172
0.23	0.237	0.227	0.116	0.237	0.286	0.231	0.183	0.142	0.254	0.235	0.278	0.234	0.26	0.232	0.262	0.185	0.191	0.245	0.238	0.069	0.105	0.223	0.226	0.28	0.286	0.125	0.239	0.127	0.152	0.182	0.287	0.208	0.088	0.254	0.129	0.183	0.241	0.231	0.174	0.245	0.091	0.184	0.243	0.071	0.205	0.213	0.279	0.159	0.239
0.154	0.172	0.171	0.129	0.177	0.23	0.2	0.205	0.209	0.217	0.218	0.229	0.184	0.184	0.147	0.201	0.094	0.059	0.171	0.204	0.189	0.216	0.153	0.171	0.231	0.24	0.12	0.176	0.075	0.04	0.153	0.229	0.114	0.201	0.188	0.204	0.191	0.179	0.175	0.032	0.185	0.201	0.203	0.217	0.207	0.237	0.087	0.23	0.207	0.177
0.143	0.192	0.163	0.24	0.16	0.157	0.166	0.257	0.278	0.175	0.219	0.18	0.135	0.156	0.228	0.136	0.171	0.206	0.2	0.171	0.29	0.29	0.205	0.174	0.187	0.196	0.236	0.154	0.246	0.233	0.179	0.153	0.183	0.293	0.156	0.29	0.245	0.159	0.169	0.218	0.147	0.282	0.257	0.219	0.296	0.291	0.195	0.186	0.281	0.197
0.103	0.165	0.033	0.195	0.038	0.204	0.174	0.254	0.266	0.169	0.177	0.205	0.14	0.102	0.191	0.151	0.158	0.165	0.168	0.17	0.26	0.286	0.18	0.043	0.212	0.214	0.195	0.068	0.201	0.179	0.17	0.201	0.165	0.265	0.112	0.278	0.203	0.054	0.072	0.177	0.081	0.259	0.253	0.179	0.266	0.301	0.173	0.211	0.263	0.093
0.238	0.251	0.251	0.157	0.259	0.269	0.193	0.049	0.146	0.22	0.24	0.263	0.213	0.261	0.229	0.245	0.201	0.208	0.269	0.206	0.188	0.17	0.214	0.25	0.268	0.274	0.161	0.256	0.189	0.188	0.195	0.273	0.217	0.195	0.254	0.151	0.21	0.261	0.252	0.2	0.255	0.166	0.042	0.229	0.186	0.131	0.231	0.266	0.165	0.268
0.259	0.253	0.253	0.124	0.266	0.302	0.246	0.193	0.137	0.272	0.25	0.289	0.256	0.29	0.258	0.284	0.207	0.21	0.26	0.257	0.105	0.117	0.247	0.25	0.294	0.298	0.135	0.266	0.149	0.177	0.19	0.302	0.229	0.037	0.282	0.153	0.177	0.266	0.249	0.208	0.271	0.096	0.195	0.253	0.093	0.205	0.233	0.293	0.152	0.272
0.106	0.152	0.092	0.195	0.087	0.218	0.186	0.265	0.257	0.184	0.189	0.207	0.169	0.145	0.196	0.171	0.149	0.165	0.153	0.183	0.248	0.276	0.19	0.101	0.217	0.223	0.192	0.109	0.194	0.172	0.171	0.215	0.167	0.258	0.141	0.267	0.198	0.1	0.125	0.177	0.113	0.252	0.265	0.186	0.26	0.285	0.166	0.216	0.249	0.02
0.113	0.165	0.042	0.171	0.075	0.223	0.16	0.237	0.247	0.157	0.163	0.212	0.14	0.129	0.183	0.163	0.146	0.157	0.171	0.153	0.236	0.262	0.18	0.041	0.22	0.221	0.17	0.083	0.178	0.157	0.171	0.219	0.155	0.236	0.133	0.257	0.181	0.081	0.075	0.162	0.103	0.238	0.236	0.162	0.244	0.28	0.168	0.219	0.236	0.09
0.194	0.183	0.188	0.009	0.195	0.254	0.188	0.162	0.163	0.21	0.209	0.248	0.193	0.225	0.193	0.225	0.146	0.143	0.197	0.199	0.15	0.168	0.189	0.187	0.251	0.259	0.029	0.2	0.094	0.112	0.173	0.253	0.159	0.136	0.222	0.177	0.148	0.198	0.187	0.138	0.209	0.146	0.159	0.203	0.153	0.201	0.165	0.249	0.162	0.208
0.195	0.22	0.195	0.138	0.202	0.25	0.162	0.152	0.171	0.176	0.201	0.251	0.171	0.219	0.207	0.219	0.17	0.165	0.235	0.168	0.2	0.206	0.189	0.194	0.261	0.264	0.141	0.207	0.154	0.15	0.19	0.253	0.184	0.186	0.224	0.199	0.16	0.201	0.195	0.164	0.201	0.183	0.147	0.189	0.2	0.207	0.182	0.257	0.181	0.225
0.114	0.144	0.093	0.175	0.088	0.232	0.192	0.249	0.254	0.192	0.2	0.228	0.159	0.149	0.197	0.181	0.153	0.165	0.136	0.191	0.238	0.268	0.198	0.095	0.235	0.234	0.176	0.123	0.181	0.168	0.186	0.233	0.151	0.243	0.137	0.263	0.201	0.094	0.124	0.171	0.114	0.246	0.249	0.194	0.249	0.295	0.172	0.231	0.245	0.101
0.248	0.259	0.249	0.149	0.256	0.285	0.233	0.161	0.087	0.257	0.248	0.283	0.238	0.279	0.255	0.27	0.213	0.216	0.268	0.239	0.091	0.064	0.244	0.246	0.284	0.289	0.16	0.26	0.162	0.178	0.191	0.288	0.233	0.067	0.264	0.121	0.173	0.26	0.244	0.206	0.263	0.018	0.163	0.252	0.05	0.18	0.239	0.284	0.108	0.266
0.203	0.223	0.182	0.199	0.198	0.241	0.063	0.211	0.243	0.081	0.155	0.238	0.134	0.225	0.219	0.21	0.193	0.218	0.234	0.071	0.257	0.253	0.198	0.181	0.249	0.254	0.201	0.19	0.224	0.214	0.203	0.233	0.195	0.25	0.233	0.254	0.192	0.192	0.169	0.216	0.181	0.251	0.206	0.13	0.257	0.237	0.219	0.248	0.233	0.206
0.212	0.218	0.218	0.103	0.227	0.266	0.228	0.204	0.177	0.254	0.243	0.26	0.23	0.237	0.187	0.237	0.155	0.142	0.217	0.237	0.123	0.165	0.193	0.217	0.259	0.268	0.109	0.23	0.081	0.098	0.172	0.266	0.177	0.13	0.231	0.164	0.182	0.233	0.225	0.118	0.241	0.157	0.202	0.238	0.149	0.214	0.172	0.26	0.183	0.219
0.247	0.258	0.253	0.174	0.26	0.269	0.205	0.044	0.147	0.227	0.243	0.263	0.213	0.268	0.239	0.247	0.214	0.22	0.279	0.214	0.181	0.165	0.223	0.249	0.268	0.276	0.173	0.26	0.202	0.2	0.19	0.273	0.239	0.189	0.263	0.149	0.208	0.265	0.252	0.208	0.254	0.159	0.04	0.239	0.176	0.102	0.247	0.266	0.162	0.277
0.249	0.255	0.255	0.17	0.263	0.265	0.204	0.015	0.145	0.23	0.243	0.26	0.216	0.267	0.235	0.244	0.208	0.214	0.277	0.217	0.18	0.157	0.22	0.251	0.264	0.272	0.171	0.262	0.196	0.194	0.186	0.271	0.228	0.19	0.264	0.141	0.207	0.267	0.254	0.201	0.256	0.16	0.019	0.24	0.175	0.103	0.239	0.263	0.163	0.278
0.141	0.027	0.168	0.19	0.148	0.234	0.206	0.262	0.273	0.213	0.241	0.221	0.19	0.165	0.199	0.189	0.128	0.166	0.051	0.208	0.249	0.278	0.189	0.174	0.231	0.229	0.183	0.166	0.205	0.183	0.177	0.237	0.135	0.266	0.173	0.273	0.245	0.154	0.186	0.173	0.159	0.272	0.259	0.242	0.267	0.291	0.148	0.234	0.272	0.154
0.271	0.266	0.273	0.169	0.286	0.29	0.244	0.159	0.123	0.272	0.269	0.285	0.261	0.297	0.248	0.286	0.223	0.231	0.278	0.257	0.056	0.055	0.243	0.269	0.29	0.295	0.175	0.284	0.178	0.193	0.195	0.292	0.246	0.116	0.285	0.067	0.2	0.29	0.274	0.208	0.293	0.091	0.162	0.268	0.09	0.153	0.252	0.288	0.147	0.287
0.158	0.135	0.159	0.165	0.163	0.194	0.162	0.186	0.185	0.184	0.197	0.181	0.174	0.172	0.172	0.175	0.098	0.138	0.151	0.17	0.188	0.195	0.156	0.158	0.179	0.18	0.159	0.16	0.156	0.147	0.062	0.196	0.129	0.195	0.171	0.187	0.195	0.167	0.171	0.153	0.168	0.192	0.184	0.198	0.201	0.203	0.137	0.178	0.198	0.177
0.145	0.012	0.173	0.19	0.15	0.231	0.209	0.259	0.266	0.218	0.239	0.218	0.189	0.168	0.201	0.191	0.117	0.159	0.051	0.21	0.252	0.275	0.188	0.174	0.226	0.231	0.183	0.168	0.198	0.178	0.176	0.231	0.125	0.266	0.171	0.272	0.245	0.156	0.188	0.17	0.159	0.266	0.255	0.238	0.266	0.291	0.141	0.229	0.264	0.158
0.155	0.168	0.175	0.135	0.177	0.222	0.199	0.199	0.207	0.218	0.222	0.228	0.187	0.178	0.144	0.196	0.099	0.058	0.172	0.205	0.194	0.219	0.15	0.177	0.225	0.236	0.126	0.175	0.088	0.043	0.16	0.228	0.117	0.202	0.183	0.21	0.199	0.183	0.184	0.019	0.189	0.2	0.199	0.219	0.213	0.233	0.092	0.229	0.202	0.18
0.176	0.189	0.189	0.117	0.196	0.243	0.209	0.201	0.195	0.23	0.229	0.242	0.206	0.204	0.165	0.213	0.126	0.087	0.186	0.217	0.173	0.201	0.169	0.189	0.245	0.258	0.114	0.197	0.064	0.038	0.162	0.245	0.142	0.183	0.202	0.198	0.195	0.202	0.196	0.051	0.21	0.184	0.201	0.226	0.194	0.235	0.119	0.244	0.195	0.194
0.213	0.217	0.212	0.128	0.218	0.257	0.184	0.109	0.147	0.207	0.214	0.249	0.198	0.229	0.208	0.226	0.173	0.176	0.235	0.192	0.176	0.185	0.194	0.206	0.256	0.264	0.132	0.22	0.154	0.153	0.185	0.258	0.186	0.174	0.229	0.175	0.176	0.22	0.209	0.165	0.223	0.163	0.104	0.212	0.179	0.179	0.197	0.254	0.155	0.237
0.117	0.193	0.162	0.224	0.151	0.129	0.195	0.243	0.255	0.198	0.214	0.109	0.167	0.078	0.188	0.036	0.154	0.179	0.202	0.201	0.28	0.283	0.177	0.163	0.114	0.125	0.221	0.129	0.223	0.213	0.182	0.124	0.165	0.28	0.099	0.276	0.225	0.157	0.166	0.2	0.146	0.269	0.243	0.217	0.282	0.284	0.175	0.12	0.26	0.167
0.11	0.171	0.023	0.189	0.057	0.213	0.165	0.249	0.262	0.157	0.166	0.208	0.141	0.112	0.196	0.161	0.156	0.169	0.177	0.159	0.256	0.281	0.182	0.031	0.215	0.218	0.19	0.066	0.201	0.181	0.17	0.208	0.167	0.261	0.123	0.269	0.195	0.071	0.065	0.179	0.091	0.252	0.248	0.171	0.263	0.296	0.173	0.213	0.256	0.088
0.098	0.165	0.073	0.196	0.074	0.19	0.165	0.258	0.262	0.162	0.177	0.189	0.129	0.085	0.188	0.123	0.142	0.16	0.173	0.163	0.266	0.286	0.178	0.074	0.198	0.204	0.192	0.027	0.197	0.179	0.168	0.183	0.153	0.263	0.104	0.283	0.203	0.076	0.075	0.174	0.086	0.259	0.256	0.176	0.273	0.302	0.159	0.197	0.263	0.111
0.147	0.021	0.172	0.193	0.149	0.237	0.207	0.261	0.271	0.217	0.242	0.227	0.193	0.171	0.198	0.195	0.125	0.16	0.048	0.207	0.256	0.279	0.192	0.175	0.236	0.237	0.187	0.171	0.201	0.181	0.183	0.239	0.131	0.265	0.174	0.276	0.246	0.155	0.187	0.172	0.161	0.272	0.258	0.243	0.268	0.29	0.146	0.24	0.268	0.16
0.188	0.201	0.204	0.195	0.208	0.229	0.209	0.242	0.26	0.211	0.229	0.211	0.204	0.187	0.038	0.188	0.14	0.163	0.215	0.215	0.254	0.268	0.076	0.205	0.209	0.219	0.191	0.202	0.188	0.168	0.193	0.228	0.151	0.269	0.192	0.248	0.233	0.213	0.213	0.159	0.208	0.261	0.243	0.221	0.266	0.271	0.16	0.213	0.264	0.199
0.151	0.164	0.176	0.143	0.182	0.226	0.205	0.215	0.223	0.222	0.219	0.227	0.195	0.179	0.164	0.195	0.081	0.016	0.163	0.213	0.219	0.238	0.163	0.177	0.219	0.228	0.132	0.174	0.087	0.064	0.17	0.229	0.093	0.213	0.179	0.233	0.189	0.188	0.187	0.061	0.194	0.221	0.215	0.217	0.231	0.246	0.053	0.219	0.215	0.176
0.153	0.189	0.147	0.084	0.159	0.244	0.189	0.192	0.191	0.199	0.21	0.238	0.171	0.185	0.185	0.191	0.14	0.118	0.186	0.188	0.171	0.207	0.186	0.14	0.24	0.248	0.09	0.168	0.095	0.089	0.174	0.243	0.151	0.163	0.183	0.208	0.154	0.165	0.159	0.117	0.179	0.172	0.192	0.201	0.183	0.235	0.147	0.237	0.175	0.168
0.242	0.251	0.248	0.167	0.255	0.26	0.196	0.033	0.142	0.219	0.237	0.254	0.208	0.261	0.231	0.24	0.204	0.21	0.272	0.206	0.179	0.163	0.214	0.243	0.26	0.267	0.166	0.254	0.195	0.193	0.183	0.265	0.229	0.188	0.256	0.144	0.2	0.26	0.247	0.2	0.249	0.158	0.028	0.234	0.179	0.111	0.237	0.257	0.159	0.275
0.243	0.251	0.237	0.133	0.25	0.29	0.237	0.196	0.137	0.256	0.233	0.278	0.243	0.277	0.256	0.271	0.201	0.198	0.259	0.242	0.124	0.123	0.245	0.235	0.284	0.288	0.146	0.253	0.149	0.174	0.185	0.292	0.222	0.051	0.268	0.154	0.152	0.249	0.235	0.203	0.252	0.105	0.196	0.234	0.109	0.203	0.221	0.283	0.147	0.26
0.101	0.155	0.069	0.193	0.034	0.211	0.164	0.261	0.269	0.153	0.17	0.213	0.117	0.128	0.205	0.154	0.165	0.179	0.161	0.158	0.265	0.288	0.189	0.074	0.224	0.223	0.192	0.076	0.204	0.184	0.171	0.207	0.165	0.261	0.135	0.283	0.195	0.008	0.065	0.186	0.041	0.26	0.26	0.174	0.27	0.302	0.183	0.225	0.268	0.102
0.102	0.158	0.087	0.202	0.051	0.2	0.156	0.255	0.266	0.147	0.162	0.201	0.101	0.125	0.202	0.143	0.162	0.183	0.162	0.153	0.269	0.289	0.186	0.092	0.219	0.217	0.2	0.074	0.212	0.192	0.171	0.195	0.166	0.266	0.129	0.284	0.195	0.034	0.085	0.19	0.013	0.265	0.254	0.166	0.274	0.296	0.183	0.217	0.267	0.111
0.118	0.176	0.116	0.217	0.096	0.187	0.145	0.244	0.269	0.135	0.175	0.196	0.073	0.152	0.212	0.151	0.173	0.196	0.18	0.151	0.273	0.276	0.187	0.125	0.213	0.211	0.213	0.117	0.225	0.21	0.177	0.186	0.179	0.278	0.15	0.272	0.21	0.09	0.134	0.201	0.067	0.274	0.241	0.172	0.282	0.284	0.197	0.211	0.268	0.131
0.177	0.207	0.163	0.185	0.176	0.225	0.041	0.204	0.224	0.058	0.133	0.225	0.106	0.202	0.202	0.189	0.172	0.206	0.22	0.042	0.242	0.239	0.183	0.16	0.235	0.236	0.188	0.166	0.208	0.201	0.176	0.218	0.182	0.233	0.207	0.239	0.171	0.168	0.147	0.204	0.155	0.236	0.195	0.115	0.242	0.228	0.203	0.234	0.221	0.19
0.209	0.222	0.227	0.193	0.233	0.24	0.212	0.179	0.182	0.227	0.235	0.243	0.222	0.243	0.219	0.238	0.175	0.198	0.23	0.216	0.169	0.173	0.201	0.226	0.241	0.24	0.194	0.237	0.194	0.191	0.12	0.246	0.205	0.2	0.229	0.142	0.227	0.234	0.24	0.186	0.231	0.177	0.181	0.232	0.188	0.167	0.202	0.242	0.201	0.231
0.207	0.22	0.224	0.195	0.23	0.238	0.21	0.179	0.182	0.225	0.233	0.241	0.22	0.241	0.217	0.237	0.173	0.196	0.226	0.214	0.167	0.171	0.201	0.223	0.239	0.238	0.195	0.234	0.192	0.188	0.122	0.244	0.201	0.198	0.227	0.144	0.224	0.231	0.237	0.184	0.23	0.175	0.181	0.231	0.186	0.169	0.199	0.24	0.2	0.229
0.105	0.173	0.026	0.189	0.051	0.213	0.166	0.25	0.26	0.159	0.171	0.211	0.13	0.111	0.199	0.157	0.16	0.168	0.174	0.162	0.257	0.278	0.183	0.028	0.219	0.219	0.191	0.063	0.196	0.175	0.169	0.207	0.166	0.254	0.118	0.273	0.194	0.053	0.057	0.178	0.078	0.253	0.249	0.171	0.26	0.298	0.179	0.22	0.255	0.099
[truncated: 421 more columns]
