# Supplementary material for: Evolution within a language: environmental differences contribute to divergence of dialect groups
Source: BMC Evol Biol. 2018 Sep 3;18:132. doi: 10.1186/s12862-018-1238-6 (PMC6122686; doi:10.1186/s12862-018-1238-6)
Supplement: Supplementary file 5 — Datasets of the dialect group analyses. Linguistic FST distances (sheet 1), geographical distances (sheet 2) and raw data of 33 environmental and cultural variables (sheet 3) used in the analyses of the dialect groups. (XLS 52 kb) [file 12862_2018_1238_MOESM5_ESM.xls]

## Sheet: DiaGroup_FstDist_language
FST	1	2	3	4	5	6	7	8	9	10	11	12	13	14
1	0.000	0.000	0.000	0.000	0.000	0.000	0.000	0.000	0.000	0.000	0.000	0.000	0.000	0.000
2	0.695	0.000	0.000	0.000	0.000	0.000	0.000	0.000	0.000	0.000	0.000	0.000	0.000	0.000
3	0.710	0.574	0.000	0.000	0.000	0.000	0.000	0.000	0.000	0.000	0.000	0.000	0.000	0.000
4	0.503	0.553	0.618	0.000	0.000	0.000	0.000	0.000	0.000	0.000	0.000	0.000	0.000	0.000
5	0.696	0.657	0.703	0.444	0.000	0.000	0.000	0.000	0.000	0.000	0.000	0.000	0.000	0.000
6	0.755	0.616	0.527	0.653	0.702	0.000	0.000	0.000	0.000	0.000	0.000	0.000	0.000	0.000
7	0.740	0.652	0.533	0.621	0.650	0.592	0.000	0.000	0.000	0.000	0.000	0.000	0.000	0.000
8	0.809	0.763	0.549	0.746	0.776	0.583	0.693	0.000	0.000	0.000	0.000	0.000	0.000	0.000
9	0.736	0.676	0.692	0.590	0.636	0.718	0.742	0.798	0.000	0.000	0.000	0.000	0.000	0.000
10	0.781	0.719	0.436	0.686	0.765	0.645	0.602	0.613	0.795	0.000	0.000	0.000	0.000	0.000
11	0.639	0.552	0.564	0.459	0.463	0.616	0.497	0.708	0.617	0.633	0.000	0.000	0.000	0.000
12	0.808	0.775	0.596	0.734	0.778	0.567	0.658	0.544	0.810	0.672	0.685	0.000	0.000	0.000
13	0.708	0.476	0.597	0.583	0.632	0.486	0.611	0.701	0.624	0.682	0.591	0.696	0.000	0.000
14	0.735	0.647	0.423	0.661	0.730	0.612	0.619	0.648	0.737	0.523	0.591	0.666	0.648	0.000

## Sheet: DiaGroup_GeogrDist
GEOGR_dist	1	2	3	4	5	6	7	8	9	10	11	12	13	14
1	0	703195.1083	492017.4962	45357.02674	126653.6213	470360.9532	228401.8992	421553.852	238025.9759	311983.4283	210346.605	300564.9872	453733.1813	391921.9951
2	703195.1083	0	629302.6185	666981.5377	611243.3501	298979.6054	564850.4907	467089.4567	466070.2287	596555.1285	679353.0459	447780.8916	261501.0757	720086.6734
3	492017.4962	629302.6185	0	451181.4846	376261.4873	343520.0278	278942.0147	176712.846	445178.064	181236.2267	292913.9905	304738.1026	420120.2735	157317.2172
4	45357.02674	666981.5377	451181.4846	0	81458.22015	427223.6304	183738.933	376328.6552	205332.0588	270319.9366	177395.4871	256238.5345	414205.2685	358650.2833
5	126653.6213	611243.3501	376261.4873	81458.22015	0	355035.8056	102873.3302	294901.955	170884.2573	195160.9615	129203.6043	181371.094	352482.3099	299962.2002
6	470360.9532	298979.6054	343520.0278	427223.6304	355035.8056	0	283690.3171	171325.9207	267425.1098	299216.9785	393860.3115	174064.5669	88581.46284	421289.0413
7	228401.8992	564850.4907	278942.0147	183738.933	102873.3302	283690.3171	0	194938.0312	193409.8578	102032.263	114838.3115	117109.4168	303878.7037	230551.6868
8	421553.852	467089.4567	176712.846	376328.6552	294901.955	171325.9207	194938.0312	0	300332.5025	155272.2812	276430.6212	154114.2227	243671.7644	255519.1265
9	238025.9759	466070.2287	445178.064	205332.0588	170884.2573	267425.1098	193409.8578	300332.5025	0	288422.3342	285785.3077	146459.9567	226418.2923	423492.6063
10	311983.4283	596555.1285	181236.2267	270319.9366	195160.9615	299216.9785	102032.263	155272.2812	288422.3342	0	127812.979	173607.5749	345503.2895	140078.9909
11	210346.605	679353.0459	292913.9905	177395.4871	129203.6043	393860.3115	114838.3115	276430.6212	285785.3077	127812.979	0	231840.9947	418637.2383	181738.016
12	300564.9872	447780.8916	304738.1026	256238.5345	181371.094	174064.5669	117109.4168	154114.2227	146459.9567	173607.5749	231840.9947	0	186796.5693	313421.1302
13	453733.1813	261501.0757	420120.2735	414205.2685	352482.3099	88581.46284	303878.7037	243671.7644	226418.2923	345503.2895	418637.2383	186796.5693	0	478329.7412
14	391921.9951	720086.6734	157317.2172	358650.2833	299962.2002	421289.0413	230551.6868	255519.1265	423492.6063	140078.9909	181738.016	313421.1302	478329.7412	0

## Sheet: DiaGroup_Env_Cult_33_raw_var
POP_ID	MEANTEMP	RAINFALL	RAINYDAYS	SNOWDEPT	SNOWYDAYS	FORESTGROW	FGROWSTOCK	FORESTPROD	AREA	MEANHEIG	LAKEPERC	RIVERPERC	MORAIPERC	CLAYPERC	GRAVELPERC	ROCKPERC	PEATPERC	HEATSUM	FORESTPERC	FIELDPERC	BIRTHRATE	DEATHRATE	INFAMORT	MEADOWS	FORESTWAS	SLASHBURN	INHABUILD	NOCHIMNEY	POPNUMBER	POPDENS	FARMEDPERC	INCOME	TAXES
1	4.214595306	613.336449	106.3486078	33.9376551	118.265	2.650703265	72.18714694	3.63116	769847	31.72945061	2.889595906	14.26913551	15.61606708	34.42328537	4.801838643	37.20698111	5.738525327	1288.520814	64.15135714	28.99013061	35.38667845	19.85863022	90.97877347	2.52244898	74.86122449	0.05244898	5.918367347	0.00017951	132660	0.172319954484462	22.61632653	19.70220654	138.8071166
2	-0.776828777	480.7236154	88.92923769	78.09142308	198.1459231	0.727757615	46.89885385	1.322682923	5827764	165.7650462	3.129740359	12.80106951	53.83033983	0.174975831	10.21893085	7.538697347	23.69703017	834.7144681	80.31386154	1.328796982	40.17303023	24.75968108	126.3572923	2.4	96.90769231	0.076923077	8	0.000236692	31141	0.00534355886751763	0.692307692	19.35662346	164.029515
3	2.215193364	589.6321818	119.7390091	73.83803636	165.7705455	2.475344545	89.63936364	3.71189	1644385	102.1359455	7.322761056	6.975819378	50.82813123	8.48315232	19.09600456	5.473908868	5.500671871	1125.390004	78.13899091	6.50461	35.85305064	22.52296745	129.5612727	3.509090909	90.20909091	5.1	7.454545455	0.071382	57531	0.0349863322762005	6.281818182	20.23668219	146.3545536
4	3.845346563	614.1829688	108.654755	41.18545938	129.7555938	2.82414875	80.0943125	4.02776125	812549	66.92272406	5.82991517	16.73585501	24.05483349	37.54263111	10.64424322	13.87673958	7.824404382	1222.890003	60.70303125	28.08315625	36.99629744	22.06032531	96.43819063	3.58125	71.6875	0.06946875	5.875	0.010758	101808	0.125294597618113	24.73125	21.08201652	149.9605514
5	3.303925319	587.8102979	111.3210596	49.46903617	146.2575745	3.03676234	93.38303404	4.282002128	1633954	112.3552043	18.69023174	11.26719373	30.8538286	22.02106609	7.591834523	13.6008185	7.892301609	1204.183835	73.32386809	21.08745574	39.17980319	20.9534637	103.1045638	2.325531915	80.42765957	0.048957447	7.744680851	0.003017638	157499	0.0963913304780918	17.24042553	25.93946365	193.2311023
6	0.812433758	554.3434211	109.5597042	70.88929474	179.4716842	1.335866368	56.94881053	2.015248947	5169770	174.4958	12.6264196	10.76160457	51.3463844	3.169837952	5.400609802	4.200506844	23.66174878	972.0328369	75.95777368	4.611685579	53.57101237	24.62100974	112.5700105	2.489473684	93.65789474	0.042105263	9.947368421	0.153166842	55912	0.0108151813330187	3.836842105	12.25565307	116.620475
7	2.945114545	557.8148182	110.3026273	58.86264545	157.8281818	3.002914545	76.10635455	4.051815455	799817	117.9596909	27.02834422	7.744352879	48.07021046	3.575452228	4.616848546	13.86704026	3.870022646	1201.397261	85.10968182	7.440547273	36.45794609	23.21225073	109.1165273	3.381818182	89.47272727	1.033636364	7.181818182	0.064087727	54049	0.0675767081719943	7.145454545	17.31411716	140.7101962
8	1.781291167	576.5652778	117.286025	70.958375	176.5164722	2.638358056	77.735575	3.921120556	4765909	122.5349861	23.090682	10.5488573	54.62572018	3.174704132	8.19109062	4.638549717	7.406966745	1112.710278	80.82373611	5.567182778	37.69581519	23.76344264	107.5847194	5.547222222	89.96111111	2.138888889	11.25	0.250592083	208823	0.0438159855758891	4.477777778	15.94987071	169.3750621
9	2.710322	547.04028	101.255082	45.140296	148.42792	1.7766152	54.525984	2.644258	1187243	75.868892	2.128437562	17.28040335	44.56819206	23.36686287	3.515929424	7.715294463	19.07466424	1100.392793	65.889996	20.281468	46.22512188	24.89954388	117.462552	3.146	76.768	0.0224	8.44	0	126899	0.106885448050652	20.088	11.15001664	91.8466166
10	2.952038571	557.5005714	110.9315	60.09555714	162.9314286	3.169832857	77.08815714	3.769307143	474563	99.89012857	33.704486	6.026689551	40.70353812	0.28980834	2.916223195	21.2312618	2.55860372	1212.650024	79.44074286	6.95238	32.37984371	24.98484114	123.6955714	5.085714286	87.72857143	3.5	8.428571429	0.207139143	47747	0.100612563558474	7.185714286	16.95146087	133.0989124
11	3.726882143	591.4226786	110.4109643	55.04402857	149.6304286	3.144894643	84.15191786	4.3693025	1142591	67.01046071	8.625154644	13.54145371	29.83724811	30.09307023	9.107492983	16.28926919	5.543997763	1245.687156	65.75296429	19.36945929	34.50020104	21.79076961	101.4715893	4.225	78.64642857	0.170357143	6.142857143	0.005426821	136065	0.119084606827815	17.08571429	28.01620156	172.5173222
12	2.10680375	537.8379375	107.9021938	60.33675625	164.3359375	2.622939375	83.99220625	3.758730625	1510506	147.0598125	20.26020834	8.897265434	61.77942336	2.965713119	3.347044263	3.002983829	9.664625067	1133.622498	84.48304375	5.486685625	42.35548563	20.07380963	106.6606438	3.2875	91.8	0.53125	8	0.1310375	54604	0.0361494757385936	4.9125	14.5255584	133.6826015
13	1.595965561	506.5109512	99.32324512	57.46462683	163.5718049	1.274342683	41.97774878	2.450590488	1968341	57.35630805	1.489893728	14.81829459	43.21203259	8.42094538	21.84911658	3.783644442	21.0045381	1036.233169	66.41129024	6.993141707	39.93402751	24.52824195	103.3633854	9.243902439	85.36829268	0.020731707	9.12195122	0.004133341	114081	0.057957945295048	5.458536585	13.5245735	129.4047416
14	3.429553667	611.8523667	115.5095167	60.95744667	159.4394	3.228009667	95.40185667	4.019692667	1498374	44.10551667	9.351593393	6.586624571	29.23442202	15.29938116	36.22988983	4.416400971	6.109243112	1258.667997	70.98296333	10.62750333	36.43244383	27.4878385	130.5109	5.72	83.81666667	0.404333333	5.6	0.068828833	147799	0.0986395919843777	10.46333333	20.73458434	146.6231566
